# Supplementary material for: Selective shaping of prokaryotic communities and core symbiont maintenance suggest large-scale aquarium facilities as reservoirs of microbiome diversity in octocorals
Source: Front Microbiol. 2025 Sep 3;16:1651109. doi: 10.3389/fmicb.2025.1651109 (PMC12442434; doi:10.3389/fmicb.2025.1651109)
Supplement: Supplementary file 1 [file Supplementary_file_1.xlsx]

## Sheet: TableS1-Metadata
Table S1: Metadata information for each sample analysed in this study.
Sample ID	Biotope	Habitat	Coordinates	Depth (m)	ng/uL (Qubit)	Qubit Kit sensitivity
RSW1	Seawater	Red Sea	22°18'22.8"N 38°53'07.2"E	20-25	2.56	HS
RSW2	Seawater	Red Sea	22°18'22.8"N 38°53'07.2"E	20-25	2.43	HS
RSW3	Seawater	Red Sea	22°18'22.8"N 38°53'07.2"E	20-25	2.12	HS
RSED1	Sediment	Red Sea	22°18'22.8"N 38°53'07.2"E	20-25	1.93	HS
RSED2	Sediment	Red Sea	22°18'22.8"N 38°53'07.2"E	20-25	4.6	HS
RSED3	Sediment	Red Sea	22°18'22.8"N 38°53'07.2"E	20-25	7.85	HS
RLIT1	Litophyton	Red Sea	22°01'37.1"N 38°53'11.3"E	20.7	0.38	HS
RLIT2	Litophyton	Red Sea	22°18'38.0"N 38°53'11.2"E	21.2	20.4	HS
RLIT3	Litophyton	Red Sea	22°18'36.4"N 38°53'10.8"E	23.6	8.85	HS
MPRLIT1	Litophyton	Red Sea	22°01'37.1"N 38°53'11.3"E	20.7	0.604	HS
MPRLIT2	Litophyton	Red Sea	22°18'38.0"N 38°53'11.2"E	21.2	0.08	HS
MPRLIT3	Litophyton	Red Sea	22°18'36.4"N 38°53'10.8"E	23.6	0.55	HS
OASW1	Seawater	Aquarium	38°45'49.2"N 9°05'37.0"W	na	0.159	HS
OASW2	Seawater	Aquarium	38°45'49.2"N 9°05'37.0"W	na	0.086	HS
OASW3	Seawater	Aquarium	38°45'49.2"N 9°05'37.0"W	na	nd	HS
OSED1	Sediment	Aquarium	38°45'49.2"N 9°05'37.0"W	na	1.46	HS
OSED2	Sediment	Aquarium	38°45'49.2"N 9°05'37.0"W	na	2.58	HS
OSED3	Sediment	Aquarium	38°45'49.2"N 9°05'37.0"W	na	2.02	HS
OLIT1	Litophyton	Aquarium	38°45'49.2"N 9°05'37.0"W	na	75.8	HS
OLIT2	Litophyton	Aquarium	38°45'49.2"N 9°05'37.0"W	na	40.2	HS
OLIT3	Litophyton	Aquarium	38°45'49.2"N 9°05'37.0"W	na	140	BR
MPOLIT1	Litophyton	Aquarium	38°45'49.2"N 9°05'37.0"W	na	22.7	BR
MPOLIT2	Litophyton	Aquarium	38°45'49.2"N 9°05'37.0"W	na	34.2	BR
MPOLIT3	Litophyton	Aquarium	38°45'49.2"N 9°05'37.0"W	na	17.9	BR
K	Control	DNA Extraction Kit	na	na	nd	HS
F	Control	Water Filters	na	na	nd	HS
na - not applicable
nd - below detection limit

## Sheet: TableS2-Sequencing
Table S2: DNA concentration of the sequencing libraries of the samples, number of reads and sequence read length obtained from each library
Sample ID	Library Preparation	Library Concentration [ng/uL]	Sequencing	Number of Sequencing Reads	Read Length [bp]
RSW1	ok	3,78	ok	260720	300
RSW2	ok	6,64	ok	245562	300
RSW3	ok	10,2	ok	204844	300
RSED1	ok	15,1	ok	269636	300
RSED2	ok	12	ok	331224	300
RSED3	ok	9,68	ok	279380	300
RLIT1	forced	0	ok	86998	300
RLIT2	ok	2,36	ok	288898	300
RLIT3	ok	2,42	ok	270052	300
MPRLIT1	ok	67.79	ok	488338	300
MPRLIT2	ok	36.94	ok	648684	300
MPRLIT3	ok	33.45	ok	490758	300
OASW1	ok	8,28	ok	183854	300
OASW2	ok	5,52	ok	147532	300
OASW4	ok	12.63	ok	542074	300
OSED1	ok	17,3	ok	235762	300
OSED2	ok	11,5	ok	256372	300
OSED3	ok	26,7	ok	212518	300
OLIT1	ok	6,56	ok	279468	300
OLIT2	ok	4,68	ok	276746	300
OLIT3	ok	1,86	ok	213826	300
MPOLIT1	ok	76.9	ok	377950	300
MPOLIT2	ok	79.59	ok	360246	300
MPOLIT3	ok	109.49	ok	264314	300
K	forced	0	ok	12906	300
F	forced	0	ok	43864	300

## Sheet: TableS3-ASVtable
Table S3: Final ASV table of the study.
Sequence	ASV	Domain	Phylum	Class	Order	Family	Genus	Sample	Abundance	Habitat	Biotope	Extraction Method	Size
TACGGGAGTGGCAAGCGTTATCCGGAATTATTGGGCGTAAAGCGTCCGCAGGCGGCCCTTCAAGTCTGCTGTTAAAAAGTGGAGCTTAACTCCATCATGGCAGTGGAAACTGTTGGGCTTGAGTGTGGTAGGGGCAGAGGGAATTCCCGGTGTAGCGGTGAAATGCGTAGATATCGGGAAGAACACCAGTGGCGAAGGCGCTCTGCTGGGCCATCACTGACGCTCATGGACGAAAGCCAGGGGAGCGAAAGGG	ASV_16732	Bacteria	Cyanobacteriota	Cyanophyceae	Synechococcales	Synechococcaceae	Synechococcus Cc9902	RLIT2	20	Red Sea	Litophyton	Direct	253
TACGGGAGTGGCAAGCGTTATCCGGAATTATTGGGCGTAAAGCGTCCGCAGGCGGCCCTTCAAGTCTGCTGTTAAAAAGTGGAGCTTAACTCCATCATGGCAGTGGAAACTGTTGGGCTTGAGTGTGGTAGGGGCAGAGGGAATTCCCGGTGTAGCGGTGAAATGCGTAGATATCGGGAAGAACACCAGTGGCGAAGGCGCTCTGCTGGGCCATCACTGACGCTCATGGACGAAAGCCAGGGGAGCGAAAGGG	ASV_16732	Bacteria	Cyanobacteriota	Cyanophyceae	Synechococcales	Synechococcaceae	Synechococcus Cc9902	RLIT3	40	Red Sea	Litophyton	Direct	253
TACGGGAGTGGCAAGCGTTATCCGGAATTATTGGGCGTAAAGCGTCCGCAGGCGGCCCTTCAAGTCTGCTGTTAAAAAGTGGAGCTTAACTCCATCATGGCAGTGGAAACTGTTGGGCTTGAGTGTGGTAGGGGCAGAGGGAATTCCCGGTGTAGCGGTGAAATGCGTAGATATCGGGAAGAACACCAGTGGCGAAGGCGCTCTGCTGGGCCATCACTGACGCTCATGGACGAAAGCCAGGGGAGCGAAAGGG	ASV_16732	Bacteria	Cyanobacteriota	Cyanophyceae	Synechococcales	Synechococcaceae	Synechococcus Cc9902	RSED1	13	Red Sea	Sediment	Direct	253
TACGGGAGTGGCAAGCGTTATCCGGAATTATTGGGCGTAAAGCGTCCGCAGGCGGCCCTTCAAGTCTGCTGTTAAAAAGTGGAGCTTAACTCCATCATGGCAGTGGAAACTGTTGGGCTTGAGTGTGGTAGGGGCAGAGGGAATTCCCGGTGTAGCGGTGAAATGCGTAGATATCGGGAAGAACACCAGTGGCGAAGGCGCTCTGCTGGGCCATCACTGACGCTCATGGACGAAAGCCAGGGGAGCGAAAGGG	ASV_16732	Bacteria	Cyanobacteriota	Cyanophyceae	Synechococcales	Synechococcaceae	Synechococcus Cc9902	RSED2	32	Red Sea	Sediment	Direct	253
TACGGGAGTGGCAAGCGTTATCCGGAATTATTGGGCGTAAAGCGTCCGCAGGCGGCCCTTCAAGTCTGCTGTTAAAAAGTGGAGCTTAACTCCATCATGGCAGTGGAAACTGTTGGGCTTGAGTGTGGTAGGGGCAGAGGGAATTCCCGGTGTAGCGGTGAAATGCGTAGATATCGGGAAGAACACCAGTGGCGAAGGCGCTCTGCTGGGCCATCACTGACGCTCATGGACGAAAGCCAGGGGAGCGAAAGGG	ASV_16732	Bacteria	Cyanobacteriota	Cyanophyceae	Synechococcales	Synechococcaceae	Synechococcus Cc9902	RSED3	17	Red Sea	Sediment	Direct	253
TACGGGAGTGGCAAGCGTTATCCGGAATTATTGGGCGTAAAGCGTCCGCAGGCGGCCCTTCAAGTCTGCTGTTAAAAAGTGGAGCTTAACTCCATCATGGCAGTGGAAACTGTTGGGCTTGAGTGTGGTAGGGGCAGAGGGAATTCCCGGTGTAGCGGTGAAATGCGTAGATATCGGGAAGAACACCAGTGGCGAAGGCGCTCTGCTGGGCCATCACTGACGCTCATGGACGAAAGCCAGGGGAGCGAAAGGG	ASV_16732	Bacteria	Cyanobacteriota	Cyanophyceae	Synechococcales	Synechococcaceae	Synechococcus Cc9902	RSW1	11351	Red Sea	Seawater	Direct	253
TACGGGAGTGGCAAGCGTTATCCGGAATTATTGGGCGTAAAGCGTCCGCAGGCGGCCCTTCAAGTCTGCTGTTAAAAAGTGGAGCTTAACTCCATCATGGCAGTGGAAACTGTTGGGCTTGAGTGTGGTAGGGGCAGAGGGAATTCCCGGTGTAGCGGTGAAATGCGTAGATATCGGGAAGAACACCAGTGGCGAAGGCGCTCTGCTGGGCCATCACTGACGCTCATGGACGAAAGCCAGGGGAGCGAAAGGG	ASV_16732	Bacteria	Cyanobacteriota	Cyanophyceae	Synechococcales	Synechococcaceae	Synechococcus Cc9902	RSW2	11151	Red Sea	Seawater	Direct	253
TACGGGAGTGGCAAGCGTTATCCGGAATTATTGGGCGTAAAGCGTCCGCAGGCGGCCCTTCAAGTCTGCTGTTAAAAAGTGGAGCTTAACTCCATCATGGCAGTGGAAACTGTTGGGCTTGAGTGTGGTAGGGGCAGAGGGAATTCCCGGTGTAGCGGTGAAATGCGTAGATATCGGGAAGAACACCAGTGGCGAAGGCGCTCTGCTGGGCCATCACTGACGCTCATGGACGAAAGCCAGGGGAGCGAAAGGG	ASV_16732	Bacteria	Cyanobacteriota	Cyanophyceae	Synechococcales	Synechococcaceae	Synechococcus Cc9902	RSW3	7545	Red Sea	Seawater	Direct	253
TACGGGAGTGGCAAGCGTTATCCGGAATTATTGGGCGTAAAGCGTCCGCAGGCGGCCCTTCAAGTCTGCTGTTAAAAAGTGGAGCTTAACTCCATCATGGCAGTGGAAACTGTTGGGCTTGAGTGTGGTAGGGGCAGAGGGAATTCCCGGTGTAGCGGTGAAATGCGTAGATATCGGGAAGAACACCAGTGGCGAAGGCGCTCTGCTGGGCCATCACTGACGCTCATGGACGAAAGCCAGGGGAGCGAAAGGG	ASV_16732	Bacteria	Cyanobacteriota	Cyanophyceae	Synechococcales	Synechococcaceae	Synechococcus Cc9902	MPRLIT1	19	Red Sea	Litophyton	Microbial Pellet	253
TACGGGAGTGGCAAGCGTTATCCGGAATTATTGGGCGTAAAGCGTCCGCAGGCGGCCCTTCAAGTCTGCTGTTAAAAAGTGGAGCTTAACTCCATCATGGCAGTGGAAACTGTTGGGCTTGAGTGTGGTAGGGGCAGAGGGAATTCCCGGTGTAGCGGTGAAATGCGTAGATATCGGGAAGAACACCAGTGGCGAAGGCGCTCTGCTGGGCCATCACTGACGCTCATGGACGAAAGCCAGGGGAGCGAAAGGG	ASV_16732	Bacteria	Cyanobacteriota	Cyanophyceae	Synechococcales	Synechococcaceae	Synechococcus Cc9902	MPRLIT2	69	Red Sea	Litophyton	Microbial Pellet	253
TACGGGAGTGGCAAGCGTTATCCGGAATTATTGGGCGTAAAGCGTCCGCAGGCGGCCCTTCAAGTCTGCTGTTAAAAAGTGGAGCTTAACTCCATCATGGCAGTGGAAACTGTTGGGCTTGAGTGTGGTAGGGGCAGAGGGAATTCCCGGTGTAGCGGTGAAATGCGTAGATATCGGGAAGAACACCAGTGGCGAAGGCGCTCTGCTGGGCCATCACTGACGCTCATGGACGAAAGCCAGGGGAGCGAAAGGG	ASV_16732	Bacteria	Cyanobacteriota	Cyanophyceae	Synechococcales	Synechococcaceae	Synechococcus Cc9902	MPRLIT3	145	Red Sea	Litophyton	Microbial Pellet	253
TACGGAGGGTGCAAGCGTTATCCGGAATCATTGGGTTTAAAGGGTCCGCAGGCGGTCAATTAAGTCAGAGGTGAAATCCCATAGCTTAACTATGGAACTGCCTTTGATACTGGTTGACTTGAGTTATACGGAAGTAGATAGAATATGTAGTGTAGCGGTGAAATGCATAGATATTACATAGAATACCGATTGCGAAGGCAGTCTACTACGTATATACTGACGCTCATGGACGAAAGCGTGGGGAGCGAACAGG	ASV_16424	Bacteria	Bacteroidota	Flavobacteriia	Flavobacteriales	Flavobacteriaceae	Pseudotenacibaculum	OASW1	7017	Aquarium	Seawater	Direct	253
TACGGAGGGTGCAAGCGTTATCCGGAATCATTGGGTTTAAAGGGTCCGCAGGCGGTCAATTAAGTCAGAGGTGAAATCCCATAGCTTAACTATGGAACTGCCTTTGATACTGGTTGACTTGAGTTATACGGAAGTAGATAGAATATGTAGTGTAGCGGTGAAATGCATAGATATTACATAGAATACCGATTGCGAAGGCAGTCTACTACGTATATACTGACGCTCATGGACGAAAGCGTGGGGAGCGAACAGG	ASV_16424	Bacteria	Bacteroidota	Flavobacteriia	Flavobacteriales	Flavobacteriaceae	Pseudotenacibaculum	OASW2	6148	Aquarium	Seawater	Direct	253
TACGGAGGGTGCAAGCGTTATCCGGAATCATTGGGTTTAAAGGGTCCGCAGGCGGTCAATTAAGTCAGAGGTGAAATCCCATAGCTTAACTATGGAACTGCCTTTGATACTGGTTGACTTGAGTTATACGGAAGTAGATAGAATATGTAGTGTAGCGGTGAAATGCATAGATATTACATAGAATACCGATTGCGAAGGCAGTCTACTACGTATATACTGACGCTCATGGACGAAAGCGTGGGGAGCGAACAGG	ASV_16424	Bacteria	Bacteroidota	Flavobacteriia	Flavobacteriales	Flavobacteriaceae	Pseudotenacibaculum	OASW3	6236	Aquarium	Seawater	Direct	253
TACGGAGGGTGCAAGCGTTATCCGGAATCATTGGGTTTAAAGGGTCCGCAGGCGGTCAATTAAGTCAGAGGTGAAATCCCATAGCTTAACTATGGAACTGCCTTTGATACTGGTTGACTTGAGTTATACGGAAGTAGATAGAATATGTAGTGTAGCGGTGAAATGCATAGATATTACATAGAATACCGATTGCGAAGGCAGTCTACTACGTATATACTGACGCTCATGGACGAAAGCGTGGGGAGCGAACAGG	ASV_16424	Bacteria	Bacteroidota	Flavobacteriia	Flavobacteriales	Flavobacteriaceae	Pseudotenacibaculum	MPRLIT3	13	Red Sea	Litophyton	Microbial Pellet	253
TACGGAGGGGGTTAGCGTTGTTCGGAATTACTGGGCGTAAAGCGCACGTAGGCGGATCAGAAAGTATGAGGTGAAATCCCGGGGCTCAACCCCGGAACTGCCTTGTAAACTCCTGGTCTTGAGTTCGAGAGAGGTGAGTGGAATTCCGAGTGTAGAGGTGAAATTCGTAGATATTCGGAGGAACACCAGTGGCGAAGGCGGCTCACTGGCTCGATACTGACGCTGAGGTGCGAAAGTGTGGGGAGCAAACAGG	ASV_16714	Bacteria	Pseudomonadota	Alphaproteobacteria	Rhodobacterales	Roseobacteraceae	Pseudophaeobacter	OASW1	6200	Aquarium	Seawater	Direct	253
TACGGAGGGGGTTAGCGTTGTTCGGAATTACTGGGCGTAAAGCGCACGTAGGCGGATCAGAAAGTATGAGGTGAAATCCCGGGGCTCAACCCCGGAACTGCCTTGTAAACTCCTGGTCTTGAGTTCGAGAGAGGTGAGTGGAATTCCGAGTGTAGAGGTGAAATTCGTAGATATTCGGAGGAACACCAGTGGCGAAGGCGGCTCACTGGCTCGATACTGACGCTGAGGTGCGAAAGTGTGGGGAGCAAACAGG	ASV_16714	Bacteria	Pseudomonadota	Alphaproteobacteria	Rhodobacterales	Roseobacteraceae	Pseudophaeobacter	OASW2	6658	Aquarium	Seawater	Direct	253
TACGGAGGGGGTTAGCGTTGTTCGGAATTACTGGGCGTAAAGCGCACGTAGGCGGATCAGAAAGTATGAGGTGAAATCCCGGGGCTCAACCCCGGAACTGCCTTGTAAACTCCTGGTCTTGAGTTCGAGAGAGGTGAGTGGAATTCCGAGTGTAGAGGTGAAATTCGTAGATATTCGGAGGAACACCAGTGGCGAAGGCGGCTCACTGGCTCGATACTGACGCTGAGGTGCGAAAGTGTGGGGAGCAAACAGG	ASV_16714	Bacteria	Pseudomonadota	Alphaproteobacteria	Rhodobacterales	Roseobacteraceae	Pseudophaeobacter	OASW3	6485	Aquarium	Seawater	Direct	253
TACGGAGGGGGTTAGCGTTGTTCGGAATTACTGGGCGTAAAGCGCACGTAGGCGGATCAGAAAGTATGAGGTGAAATCCCGGGGCTCAACCCCGGAACTGCCTTGTAAACTCCTGGTCTTGAGTTCGAGAGAGGTGAGTGGAATTCCGAGTGTAGAGGTGAAATTCGTAGATATTCGGAGGAACACCAGTGGCGAAGGCGGCTCACTGGCTCGATACTGACGCTGAGGTGCGAAAGTGTGGGGAGCAAACAGG	ASV_16714	Bacteria	Pseudomonadota	Alphaproteobacteria	Rhodobacterales	Roseobacteraceae	Pseudophaeobacter	MPRLIT1	8	Red Sea	Litophyton	Microbial Pellet	253
TACGGAGGGGGTTAGCGTTGTTCGGAATTACTGGGCGTAAAGCGCACGTAGGCGGATCAGAAAGTATGAGGTGAAATCCCGGGGCTCAACCCCGGAACTGCCTTGTAAACTCCTGGTCTTGAGTTCGAGAGAGGTGAGTGGAATTCCGAGTGTAGAGGTGAAATTCGTAGATATTCGGAGGAACACCAGTGGCGAAGGCGGCTCACTGGCTCGATACTGACGCTGAGGTGCGAAAGTGTGGGGAGCAAACAGG	ASV_16714	Bacteria	Pseudomonadota	Alphaproteobacteria	Rhodobacterales	Roseobacteraceae	Pseudophaeobacter	MPRLIT2	12	Red Sea	Litophyton	Microbial Pellet	253
TACGGAGGGGGTTAGCGTTGTTCGGAATTACTGGGCGTAAAGCGCACGTAGGCGGATCAGAAAGTATGAGGTGAAATCCCGGGGCTCAACCCCGGAACTGCCTTGTAAACTCCTGGTCTTGAGTTCGAGAGAGGTGAGTGGAATTCCGAGTGTAGAGGTGAAATTCGTAGATATTCGGAGGAACACCAGTGGCGAAGGCGGCTCACTGGCTCGATACTGACGCTGAGGTGCGAAAGTGTGGGGAGCAAACAGG	ASV_16714	Bacteria	Pseudomonadota	Alphaproteobacteria	Rhodobacterales	Roseobacteraceae	Pseudophaeobacter	MPRLIT3	12	Red Sea	Litophyton	Microbial Pellet	253
TACGGAGGGTGCAAGCGTTAATCGGAATTACTGGGCGTAAAGCGTGCGTAGGCGGCTGTCTAAGTTGGATGTGAAAGCCCCGGGCTCAACCTGGGAACTGCATCCAAAACTGGGCAGCTAGAGTGCGGAAGAGGAGTGTGGAATTTCCTGTGTAGCGGTGAAATGCGTAGATATAGGAAGGAACACCAGTGGCGAAGGCGACACTCTGGTCTGACACTGACGCTGAGGTACGAAAGCGTGGGGAGCAAACAGG	ASV_17759	Bacteria	Pseudomonadota	Gammaproteobacteria	Oceanospirillales	Endozoicomonadaceae	Endozoicomonas	OASW1	74	Aquarium	Seawater	Direct	253
TACGGAGGGTGCAAGCGTTAATCGGAATTACTGGGCGTAAAGCGTGCGTAGGCGGCTGTCTAAGTTGGATGTGAAAGCCCCGGGCTCAACCTGGGAACTGCATCCAAAACTGGGCAGCTAGAGTGCGGAAGAGGAGTGTGGAATTTCCTGTGTAGCGGTGAAATGCGTAGATATAGGAAGGAACACCAGTGGCGAAGGCGACACTCTGGTCTGACACTGACGCTGAGGTACGAAAGCGTGGGGAGCAAACAGG	ASV_17759	Bacteria	Pseudomonadota	Gammaproteobacteria	Oceanospirillales	Endozoicomonadaceae	Endozoicomonas	OASW2	66	Aquarium	Seawater	Direct	253
TACGGAGGGTGCAAGCGTTAATCGGAATTACTGGGCGTAAAGCGTGCGTAGGCGGCTGTCTAAGTTGGATGTGAAAGCCCCGGGCTCAACCTGGGAACTGCATCCAAAACTGGGCAGCTAGAGTGCGGAAGAGGAGTGTGGAATTTCCTGTGTAGCGGTGAAATGCGTAGATATAGGAAGGAACACCAGTGGCGAAGGCGACACTCTGGTCTGACACTGACGCTGAGGTACGAAAGCGTGGGGAGCAAACAGG	ASV_17759	Bacteria	Pseudomonadota	Gammaproteobacteria	Oceanospirillales	Endozoicomonadaceae	Endozoicomonas	OASW3	181	Aquarium	Seawater	Direct	253
TACGGAGGGTGCAAGCGTTAATCGGAATTACTGGGCGTAAAGCGTGCGTAGGCGGCTGTCTAAGTTGGATGTGAAAGCCCCGGGCTCAACCTGGGAACTGCATCCAAAACTGGGCAGCTAGAGTGCGGAAGAGGAGTGTGGAATTTCCTGTGTAGCGGTGAAATGCGTAGATATAGGAAGGAACACCAGTGGCGAAGGCGACACTCTGGTCTGACACTGACGCTGAGGTACGAAAGCGTGGGGAGCAAACAGG	ASV_17759	Bacteria	Pseudomonadota	Gammaproteobacteria	Oceanospirillales	Endozoicomonadaceae	Endozoicomonas	OLIT1	4528	Aquarium	Litophyton	Direct	253
TACGGAGGGTGCAAGCGTTAATCGGAATTACTGGGCGTAAAGCGTGCGTAGGCGGCTGTCTAAGTTGGATGTGAAAGCCCCGGGCTCAACCTGGGAACTGCATCCAAAACTGGGCAGCTAGAGTGCGGAAGAGGAGTGTGGAATTTCCTGTGTAGCGGTGAAATGCGTAGATATAGGAAGGAACACCAGTGGCGAAGGCGACACTCTGGTCTGACACTGACGCTGAGGTACGAAAGCGTGGGGAGCAAACAGG	ASV_17759	Bacteria	Pseudomonadota	Gammaproteobacteria	Oceanospirillales	Endozoicomonadaceae	Endozoicomonas	OLIT2	1302	Aquarium	Litophyton	Direct	253
TACGGAGGGTGCAAGCGTTAATCGGAATTACTGGGCGTAAAGCGTGCGTAGGCGGCTGTCTAAGTTGGATGTGAAAGCCCCGGGCTCAACCTGGGAACTGCATCCAAAACTGGGCAGCTAGAGTGCGGAAGAGGAGTGTGGAATTTCCTGTGTAGCGGTGAAATGCGTAGATATAGGAAGGAACACCAGTGGCGAAGGCGACACTCTGGTCTGACACTGACGCTGAGGTACGAAAGCGTGGGGAGCAAACAGG	ASV_17759	Bacteria	Pseudomonadota	Gammaproteobacteria	Oceanospirillales	Endozoicomonadaceae	Endozoicomonas	OLIT3	1514	Aquarium	Litophyton	Direct	253
TACGGAGGGTGCAAGCGTTAATCGGAATTACTGGGCGTAAAGCGTGCGTAGGCGGCTGTCTAAGTTGGATGTGAAAGCCCCGGGCTCAACCTGGGAACTGCATCCAAAACTGGGCAGCTAGAGTGCGGAAGAGGAGTGTGGAATTTCCTGTGTAGCGGTGAAATGCGTAGATATAGGAAGGAACACCAGTGGCGAAGGCGACACTCTGGTCTGACACTGACGCTGAGGTACGAAAGCGTGGGGAGCAAACAGG	ASV_17759	Bacteria	Pseudomonadota	Gammaproteobacteria	Oceanospirillales	Endozoicomonadaceae	Endozoicomonas	MPOLIT1	1984	Aquarium	Litophyton	Microbial Pellet	253
TACGGAGGGTGCAAGCGTTAATCGGAATTACTGGGCGTAAAGCGTGCGTAGGCGGCTGTCTAAGTTGGATGTGAAAGCCCCGGGCTCAACCTGGGAACTGCATCCAAAACTGGGCAGCTAGAGTGCGGAAGAGGAGTGTGGAATTTCCTGTGTAGCGGTGAAATGCGTAGATATAGGAAGGAACACCAGTGGCGAAGGCGACACTCTGGTCTGACACTGACGCTGAGGTACGAAAGCGTGGGGAGCAAACAGG	ASV_17759	Bacteria	Pseudomonadota	Gammaproteobacteria	Oceanospirillales	Endozoicomonadaceae	Endozoicomonas	MPOLIT2	6847	Aquarium	Litophyton	Microbial Pellet	253
TACGGAGGGTGCAAGCGTTAATCGGAATTACTGGGCGTAAAGCGTGCGTAGGCGGCTGTCTAAGTTGGATGTGAAAGCCCCGGGCTCAACCTGGGAACTGCATCCAAAACTGGGCAGCTAGAGTGCGGAAGAGGAGTGTGGAATTTCCTGTGTAGCGGTGAAATGCGTAGATATAGGAAGGAACACCAGTGGCGAAGGCGACACTCTGGTCTGACACTGACGCTGAGGTACGAAAGCGTGGGGAGCAAACAGG	ASV_17759	Bacteria	Pseudomonadota	Gammaproteobacteria	Oceanospirillales	Endozoicomonadaceae	Endozoicomonas	MPOLIT3	2547	Aquarium	Litophyton	Microbial Pellet	253
TACGAAGGGACCTAGCGTAGTTCGGAATTACTGGGCTTAAAGAGTTCGTAGGTGGTTGAAAAAGTTGGTGGTGAAATCCCAGAGCTTAACTCTGGAACTGCCATCAAAACTTTTCAGCTAGAGTATGATAGAGGAAAGCAGAATTTCTAGTGTAGAGGTGAAATTCGTAGATATTAGAAAGAATACCAATTGCGAAGGCAGCTTTCTGGATCATTACTGACACTGAGGAACGAAAGCATGGGTAGCGAAGAGG	ASV_17621	Bacteria	Pseudomonadota	Alphaproteobacteria	Pelagibacterales	Clade I	Clade Ia	OASW1	716	Aquarium	Seawater	Direct	253
TACGAAGGGACCTAGCGTAGTTCGGAATTACTGGGCTTAAAGAGTTCGTAGGTGGTTGAAAAAGTTGGTGGTGAAATCCCAGAGCTTAACTCTGGAACTGCCATCAAAACTTTTCAGCTAGAGTATGATAGAGGAAAGCAGAATTTCTAGTGTAGAGGTGAAATTCGTAGATATTAGAAAGAATACCAATTGCGAAGGCAGCTTTCTGGATCATTACTGACACTGAGGAACGAAAGCATGGGTAGCGAAGAGG	ASV_17621	Bacteria	Pseudomonadota	Alphaproteobacteria	Pelagibacterales	Clade I	Clade Ia	OASW2	285	Aquarium	Seawater	Direct	253
TACGAAGGGACCTAGCGTAGTTCGGAATTACTGGGCTTAAAGAGTTCGTAGGTGGTTGAAAAAGTTGGTGGTGAAATCCCAGAGCTTAACTCTGGAACTGCCATCAAAACTTTTCAGCTAGAGTATGATAGAGGAAAGCAGAATTTCTAGTGTAGAGGTGAAATTCGTAGATATTAGAAAGAATACCAATTGCGAAGGCAGCTTTCTGGATCATTACTGACACTGAGGAACGAAAGCATGGGTAGCGAAGAGG	ASV_17621	Bacteria	Pseudomonadota	Alphaproteobacteria	Pelagibacterales	Clade I	Clade Ia	OASW3	16798	Aquarium	Seawater	Direct	253
TACGAAGGGACCTAGCGTAGTTCGGAATTACTGGGCTTAAAGAGTTCGTAGGTGGTTGAAAAAGTTGGTGGTGAAATCCCAGAGCTTAACTCTGGAACTGCCATCAAAACTTTTCAGCTAGAGTATGATAGAGGAAAGCAGAATTTCTAGTGTAGAGGTGAAATTCGTAGATATTAGAAAGAATACCAATTGCGAAGGCAGCTTTCTGGATCATTACTGACACTGAGGAACGAAAGCATGGGTAGCGAAGAGG	ASV_17621	Bacteria	Pseudomonadota	Alphaproteobacteria	Pelagibacterales	Clade I	Clade Ia	OSED1	3	Aquarium	Sediment	Direct	253
TACGAAGGGACCTAGCGTAGTTCGGAATTACTGGGCTTAAAGAGTTCGTAGGTGGTTGAAAAAGTTGGTGGTGAAATCCCAGAGCTTAACTCTGGAACTGCCATCAAAACTTTTCAGCTAGAGTATGATAGAGGAAAGCAGAATTTCTAGTGTAGAGGTGAAATTCGTAGATATTAGAAAGAATACCAATTGCGAAGGCAGCTTTCTGGATCATTACTGACACTGAGGAACGAAAGCATGGGTAGCGAAGAGG	ASV_17621	Bacteria	Pseudomonadota	Alphaproteobacteria	Pelagibacterales	Clade I	Clade Ia	RSW1	342	Red Sea	Seawater	Direct	253
TACGAAGGGACCTAGCGTAGTTCGGAATTACTGGGCTTAAAGAGTTCGTAGGTGGTTGAAAAAGTTGGTGGTGAAATCCCAGAGCTTAACTCTGGAACTGCCATCAAAACTTTTCAGCTAGAGTATGATAGAGGAAAGCAGAATTTCTAGTGTAGAGGTGAAATTCGTAGATATTAGAAAGAATACCAATTGCGAAGGCAGCTTTCTGGATCATTACTGACACTGAGGAACGAAAGCATGGGTAGCGAAGAGG	ASV_17621	Bacteria	Pseudomonadota	Alphaproteobacteria	Pelagibacterales	Clade I	Clade Ia	RSW2	335	Red Sea	Seawater	Direct	253
TACGAAGGGACCTAGCGTAGTTCGGAATTACTGGGCTTAAAGAGTTCGTAGGTGGTTGAAAAAGTTGGTGGTGAAATCCCAGAGCTTAACTCTGGAACTGCCATCAAAACTTTTCAGCTAGAGTATGATAGAGGAAAGCAGAATTTCTAGTGTAGAGGTGAAATTCGTAGATATTAGAAAGAATACCAATTGCGAAGGCAGCTTTCTGGATCATTACTGACACTGAGGAACGAAAGCATGGGTAGCGAAGAGG	ASV_17621	Bacteria	Pseudomonadota	Alphaproteobacteria	Pelagibacterales	Clade I	Clade Ia	RSW3	446	Red Sea	Seawater	Direct	253
TACGAAGGGACCTAGCGTAGTTCGGAATTACTGGGCTTAAAGAGTTCGTAGGTGGTTGAAAAAGTTGGTGGTGAAATCCCAGAGCTTAACTCTGGAACTGCCATCAAAACTTTTCAGCTAGAGTATGATAGAGGAAAGCAGAATTTCTAGTGTAGAGGTGAAATTCGTAGATATTAGAAAGAATACCAATTGCGAAGGCAGCTTTCTGGATCATTACTGACACTGAGGAACGAAAGCATGGGTAGCGAAGAGG	ASV_17621	Bacteria	Pseudomonadota	Alphaproteobacteria	Pelagibacterales	Clade I	Clade Ia	MPOLIT1	4	Aquarium	Litophyton	Microbial Pellet	253
TACGAAGGGACCTAGCGTAGTTCGGAATTACTGGGCTTAAAGAGTTCGTAGGTGGTTGAAAAAGTTGGTGGTGAAATCCCAGAGCTTAACTCTGGAACTGCCATCAAAACTTTTCAGCTAGAGTATGATAGAGGAAAGCAGAATTTCTAGTGTAGAGGTGAAATTCGTAGATATTAGAAAGAATACCAATTGCGAAGGCAGCTTTCTGGATCATTACTGACACTGAGGAACGAAAGCATGGGTAGCGAAGAGG	ASV_17621	Bacteria	Pseudomonadota	Alphaproteobacteria	Pelagibacterales	Clade I	Clade Ia	MPOLIT2	8	Aquarium	Litophyton	Microbial Pellet	253
TACGAAGGGACCTAGCGTAGTTCGGAATTACTGGGCTTAAAGAGTTCGTAGGTGGTTGAAAAAGTTGGTGGTGAAATCCCAGAGCTTAACTCTGGAACTGCCATCAAAACTTTTCAGCTAGAGTATGATAGAGGAAAGCAGAATTTCTAGTGTAGAGGTGAAATTCGTAGATATTAGAAAGAATACCAATTGCGAAGGCAGCTTTCTGGATCATTACTGACACTGAGGAACGAAAGCATGGGTAGCGAAGAGG	ASV_17621	Bacteria	Pseudomonadota	Alphaproteobacteria	Pelagibacterales	Clade I	Clade Ia	MPOLIT3	4	Aquarium	Litophyton	Microbial Pellet	253
TACGAAGGGACCTAGCGTAGTTCGGAATTACTGGGCTTAAAGAGTTCGTAGGTGGTTGAAAAAGTTGGTGGTGAAATCCCAGAGCTTAACTCTGGAACTGCCATCAAAACTTTTCAGCTAGAGTATGATAGAGGAAAGCAGAATTTCTAGTGTAGAGGTGAAATTCGTAGATATTAGAAAGAATACCAATTGCGAAGGCAGCTTTCTGGATCATTACTGACACTGAGGAACGAAAGCATGGGTAGCGAAGAGG	ASV_17621	Bacteria	Pseudomonadota	Alphaproteobacteria	Pelagibacterales	Clade I	Clade Ia	MPRLIT1	14	Red Sea	Litophyton	Microbial Pellet	253
TACGAAGGGACCTAGCGTAGTTCGGAATTACTGGGCTTAAAGAGTTCGTAGGTGGTTGAAAAAGTTGGTGGTGAAATCCCAGAGCTTAACTCTGGAACTGCCATCAAAACTTTTCAGCTAGAGTATGATAGAGGAAAGCAGAATTTCTAGTGTAGAGGTGAAATTCGTAGATATTAGAAAGAATACCAATTGCGAAGGCAGCTTTCTGGATCATTACTGACACTGAGGAACGAAAGCATGGGTAGCGAAGAGG	ASV_17621	Bacteria	Pseudomonadota	Alphaproteobacteria	Pelagibacterales	Clade I	Clade Ia	MPRLIT2	16	Red Sea	Litophyton	Microbial Pellet	253
TACGAAGGGACCTAGCGTAGTTCGGAATTACTGGGCTTAAAGAGTTCGTAGGTGGTTGAAAAAGTTGGTGGTGAAATCCCAGAGCTTAACTCTGGAACTGCCATCAAAACTTTTCAGCTAGAGTATGATAGAGGAAAGCAGAATTTCTAGTGTAGAGGTGAAATTCGTAGATATTAGAAAGAATACCAATTGCGAAGGCAGCTTTCTGGATCATTACTGACACTGAGGAACGAAAGCATGGGTAGCGAAGAGG	ASV_17621	Bacteria	Pseudomonadota	Alphaproteobacteria	Pelagibacterales	Clade I	Clade Ia	MPRLIT3	17	Red Sea	Litophyton	Microbial Pellet	253
TACGGAGGGGGTTAGCGTTGTTCGGAATTACTGGGCGTAAAGCGCGCGTAGGCGGATTAGTAAGTTAGGGGTGAAATCCCGAGGCTCAACCTCGGAACTGCCTCTAAAACTGCTAGTCTTGAGTTCGAGAGAGGTAAGTGGAATTCCGAGTGTAGAGGTGAAATTCGTAGATATTCGGAGGAACACCAGTGGCGAAGGCGGCTTACTGGCTCGATACTGACGCTGAGGTGCGAAAGTGTGGGGAGCAAACAGG	ASV_17004	Bacteria	Pseudomonadota	Alphaproteobacteria	Rhodobacterales	Roseobacteraceae	Cognatishimia	OASW1	7612	Aquarium	Seawater	Direct	253
TACGGAGGGGGTTAGCGTTGTTCGGAATTACTGGGCGTAAAGCGCGCGTAGGCGGATTAGTAAGTTAGGGGTGAAATCCCGAGGCTCAACCTCGGAACTGCCTCTAAAACTGCTAGTCTTGAGTTCGAGAGAGGTAAGTGGAATTCCGAGTGTAGAGGTGAAATTCGTAGATATTCGGAGGAACACCAGTGGCGAAGGCGGCTTACTGGCTCGATACTGACGCTGAGGTGCGAAAGTGTGGGGAGCAAACAGG	ASV_17004	Bacteria	Pseudomonadota	Alphaproteobacteria	Rhodobacterales	Roseobacteraceae	Cognatishimia	OASW2	4156	Aquarium	Seawater	Direct	253
TACGGAGGGGGTTAGCGTTGTTCGGAATTACTGGGCGTAAAGCGCGCGTAGGCGGATTAGTAAGTTAGGGGTGAAATCCCGAGGCTCAACCTCGGAACTGCCTCTAAAACTGCTAGTCTTGAGTTCGAGAGAGGTAAGTGGAATTCCGAGTGTAGAGGTGAAATTCGTAGATATTCGGAGGAACACCAGTGGCGAAGGCGGCTTACTGGCTCGATACTGACGCTGAGGTGCGAAAGTGTGGGGAGCAAACAGG	ASV_17004	Bacteria	Pseudomonadota	Alphaproteobacteria	Rhodobacterales	Roseobacteraceae	Cognatishimia	OASW3	5991	Aquarium	Seawater	Direct	253
TACGGAGGGGGTTAGCGTTGTTCGGAATTACTGGGCGTAAAGCGCGCGTAGGCGGATTAGTAAGTTAGGGGTGAAATCCCGAGGCTCAACCTCGGAACTGCCTCTAAAACTGCTAGTCTTGAGTTCGAGAGAGGTAAGTGGAATTCCGAGTGTAGAGGTGAAATTCGTAGATATTCGGAGGAACACCAGTGGCGAAGGCGGCTTACTGGCTCGATACTGACGCTGAGGTGCGAAAGTGTGGGGAGCAAACAGG	ASV_17004	Bacteria	Pseudomonadota	Alphaproteobacteria	Rhodobacterales	Roseobacteraceae	Cognatishimia	MPOLIT3	5	Aquarium	Litophyton	Microbial Pellet	253
TACGGAGGGGGTTAGCGTTGTTCGGAATTACTGGGCGTAAAGCGCGCGTAGGCGGATTAGTAAGTTAGGGGTGAAATCCCGAGGCTCAACCTCGGAACTGCCTCTAAAACTGCTAGTCTTGAGTTCGAGAGAGGTAAGTGGAATTCCGAGTGTAGAGGTGAAATTCGTAGATATTCGGAGGAACACCAGTGGCGAAGGCGGCTTACTGGCTCGATACTGACGCTGAGGTGCGAAAGTGTGGGGAGCAAACAGG	ASV_17004	Bacteria	Pseudomonadota	Alphaproteobacteria	Rhodobacterales	Roseobacteraceae	Cognatishimia	MPRLIT1	7	Red Sea	Litophyton	Microbial Pellet	253
TACGGAGGGGGTTAGCGTTGTTCGGAATTACTGGGCGTAAAGCGCGCGTAGGCGGATTAGTAAGTTAGGGGTGAAATCCCGAGGCTCAACCTCGGAACTGCCTCTAAAACTGCTAGTCTTGAGTTCGAGAGAGGTAAGTGGAATTCCGAGTGTAGAGGTGAAATTCGTAGATATTCGGAGGAACACCAGTGGCGAAGGCGGCTTACTGGCTCGATACTGACGCTGAGGTGCGAAAGTGTGGGGAGCAAACAGG	ASV_17004	Bacteria	Pseudomonadota	Alphaproteobacteria	Rhodobacterales	Roseobacteraceae	Cognatishimia	MPRLIT2	12	Red Sea	Litophyton	Microbial Pellet	253
TACGGAGGGGGTTAGCGTTGTTCGGAATTACTGGGCGTAAAGCGCGCGTAGGCGGATTAGTAAGTTAGGGGTGAAATCCCGAGGCTCAACCTCGGAACTGCCTCTAAAACTGCTAGTCTTGAGTTCGAGAGAGGTAAGTGGAATTCCGAGTGTAGAGGTGAAATTCGTAGATATTCGGAGGAACACCAGTGGCGAAGGCGGCTTACTGGCTCGATACTGACGCTGAGGTGCGAAAGTGTGGGGAGCAAACAGG	ASV_17004	Bacteria	Pseudomonadota	Alphaproteobacteria	Rhodobacterales	Roseobacteraceae	Cognatishimia	MPRLIT3	15	Red Sea	Litophyton	Microbial Pellet	253
TACGGAGGGTGCGAGCGTTAATCGGAATTACTGGGCGTAAAGCGTGCGTAGGCGGTTAAATAAGTTGGATGTGAAATCCCTGGGCTTAACCTAGGAACTGCACCCAAAACTGTTTGGCTAGAGTACGAGAGAGGAGTGTGGAATTTCCTGTGTAGCGGTGGAATGCGTAGATATAGGAAGGAACACCAGTGGCGAAGGCGACACTCTGGCTCGATACTGACGCTGAGGTACGAAAGCATGGGTAGCAAACAGG	ASV_17661	Bacteria	Pseudomonadota	Gammaproteobacteria	Oceanospirillales	Endozoicomonadaceae	Endozoicomonas	OASW3	14	Aquarium	Seawater	Direct	253
TACGGAGGGTGCGAGCGTTAATCGGAATTACTGGGCGTAAAGCGTGCGTAGGCGGTTAAATAAGTTGGATGTGAAATCCCTGGGCTTAACCTAGGAACTGCACCCAAAACTGTTTGGCTAGAGTACGAGAGAGGAGTGTGGAATTTCCTGTGTAGCGGTGGAATGCGTAGATATAGGAAGGAACACCAGTGGCGAAGGCGACACTCTGGCTCGATACTGACGCTGAGGTACGAAAGCATGGGTAGCAAACAGG	ASV_17661	Bacteria	Pseudomonadota	Gammaproteobacteria	Oceanospirillales	Endozoicomonadaceae	Endozoicomonas	RLIT1	5	Red Sea	Litophyton	Direct	253
TACGGAGGGTGCGAGCGTTAATCGGAATTACTGGGCGTAAAGCGTGCGTAGGCGGTTAAATAAGTTGGATGTGAAATCCCTGGGCTTAACCTAGGAACTGCACCCAAAACTGTTTGGCTAGAGTACGAGAGAGGAGTGTGGAATTTCCTGTGTAGCGGTGGAATGCGTAGATATAGGAAGGAACACCAGTGGCGAAGGCGACACTCTGGCTCGATACTGACGCTGAGGTACGAAAGCATGGGTAGCAAACAGG	ASV_17661	Bacteria	Pseudomonadota	Gammaproteobacteria	Oceanospirillales	Endozoicomonadaceae	Endozoicomonas	RLIT2	1223	Red Sea	Litophyton	Direct	253
TACGGAGGGTGCGAGCGTTAATCGGAATTACTGGGCGTAAAGCGTGCGTAGGCGGTTAAATAAGTTGGATGTGAAATCCCTGGGCTTAACCTAGGAACTGCACCCAAAACTGTTTGGCTAGAGTACGAGAGAGGAGTGTGGAATTTCCTGTGTAGCGGTGGAATGCGTAGATATAGGAAGGAACACCAGTGGCGAAGGCGACACTCTGGCTCGATACTGACGCTGAGGTACGAAAGCATGGGTAGCAAACAGG	ASV_17661	Bacteria	Pseudomonadota	Gammaproteobacteria	Oceanospirillales	Endozoicomonadaceae	Endozoicomonas	RLIT3	6142	Red Sea	Litophyton	Direct	253
TACGGAGGGTGCGAGCGTTAATCGGAATTACTGGGCGTAAAGCGTGCGTAGGCGGTTAAATAAGTTGGATGTGAAATCCCTGGGCTTAACCTAGGAACTGCACCCAAAACTGTTTGGCTAGAGTACGAGAGAGGAGTGTGGAATTTCCTGTGTAGCGGTGGAATGCGTAGATATAGGAAGGAACACCAGTGGCGAAGGCGACACTCTGGCTCGATACTGACGCTGAGGTACGAAAGCATGGGTAGCAAACAGG	ASV_17661	Bacteria	Pseudomonadota	Gammaproteobacteria	Oceanospirillales	Endozoicomonadaceae	Endozoicomonas	MPOLIT1	7	Aquarium	Litophyton	Microbial Pellet	253
TACGGAGGGTGCGAGCGTTAATCGGAATTACTGGGCGTAAAGCGTGCGTAGGCGGTTAAATAAGTTGGATGTGAAATCCCTGGGCTTAACCTAGGAACTGCACCCAAAACTGTTTGGCTAGAGTACGAGAGAGGAGTGTGGAATTTCCTGTGTAGCGGTGGAATGCGTAGATATAGGAAGGAACACCAGTGGCGAAGGCGACACTCTGGCTCGATACTGACGCTGAGGTACGAAAGCATGGGTAGCAAACAGG	ASV_17661	Bacteria	Pseudomonadota	Gammaproteobacteria	Oceanospirillales	Endozoicomonadaceae	Endozoicomonas	MPRLIT1	155	Red Sea	Litophyton	Microbial Pellet	253
TACGGAGGGTGCGAGCGTTAATCGGAATTACTGGGCGTAAAGCGTGCGTAGGCGGTTAAATAAGTTGGATGTGAAATCCCTGGGCTTAACCTAGGAACTGCACCCAAAACTGTTTGGCTAGAGTACGAGAGAGGAGTGTGGAATTTCCTGTGTAGCGGTGGAATGCGTAGATATAGGAAGGAACACCAGTGGCGAAGGCGACACTCTGGCTCGATACTGACGCTGAGGTACGAAAGCATGGGTAGCAAACAGG	ASV_17661	Bacteria	Pseudomonadota	Gammaproteobacteria	Oceanospirillales	Endozoicomonadaceae	Endozoicomonas	MPRLIT2	712	Red Sea	Litophyton	Microbial Pellet	253
TACGGAGGGTGCGAGCGTTAATCGGAATTACTGGGCGTAAAGCGTGCGTAGGCGGTTAAATAAGTTGGATGTGAAATCCCTGGGCTTAACCTAGGAACTGCACCCAAAACTGTTTGGCTAGAGTACGAGAGAGGAGTGTGGAATTTCCTGTGTAGCGGTGGAATGCGTAGATATAGGAAGGAACACCAGTGGCGAAGGCGACACTCTGGCTCGATACTGACGCTGAGGTACGAAAGCATGGGTAGCAAACAGG	ASV_17661	Bacteria	Pseudomonadota	Gammaproteobacteria	Oceanospirillales	Endozoicomonadaceae	Endozoicomonas	MPRLIT3	7939	Red Sea	Litophyton	Microbial Pellet	253
TACGGGAGTGGCAAGCGTTATCCGGAATTATTGGGCGTAAAGCGTCCGCAGGCGGCTTTTCAAGTCTGCTGTTAAAGCGTGGAGCTTAACTCCATCATGGCAGTGGAAACTGAAAGGCTTGAGTATGGTAGGGGCAGAGGGAATTCCCGGTGTAGCGGTGAAATGCGTAGATATCGGGAAGAACACCAGTGGCGAAGGCGCTCTGCTGGGCCATTACTGACGCTCATGGACGAAAGCCAGGGGAGCGAAAGGG	ASV_16516	Bacteria	Cyanobacteriota	Cyanophyceae	Synechococcales	Prochlorococcaceae	Prochlorococcus Mit9313	RSED2	10	Red Sea	Sediment	Direct	253
TACGGGAGTGGCAAGCGTTATCCGGAATTATTGGGCGTAAAGCGTCCGCAGGCGGCTTTTCAAGTCTGCTGTTAAAGCGTGGAGCTTAACTCCATCATGGCAGTGGAAACTGAAAGGCTTGAGTATGGTAGGGGCAGAGGGAATTCCCGGTGTAGCGGTGAAATGCGTAGATATCGGGAAGAACACCAGTGGCGAAGGCGCTCTGCTGGGCCATTACTGACGCTCATGGACGAAAGCCAGGGGAGCGAAAGGG	ASV_16516	Bacteria	Cyanobacteriota	Cyanophyceae	Synechococcales	Prochlorococcaceae	Prochlorococcus Mit9313	RSW1	6126	Red Sea	Seawater	Direct	253
TACGGGAGTGGCAAGCGTTATCCGGAATTATTGGGCGTAAAGCGTCCGCAGGCGGCTTTTCAAGTCTGCTGTTAAAGCGTGGAGCTTAACTCCATCATGGCAGTGGAAACTGAAAGGCTTGAGTATGGTAGGGGCAGAGGGAATTCCCGGTGTAGCGGTGAAATGCGTAGATATCGGGAAGAACACCAGTGGCGAAGGCGCTCTGCTGGGCCATTACTGACGCTCATGGACGAAAGCCAGGGGAGCGAAAGGG	ASV_16516	Bacteria	Cyanobacteriota	Cyanophyceae	Synechococcales	Prochlorococcaceae	Prochlorococcus Mit9313	RSW2	4717	Red Sea	Seawater	Direct	253
TACGGGAGTGGCAAGCGTTATCCGGAATTATTGGGCGTAAAGCGTCCGCAGGCGGCTTTTCAAGTCTGCTGTTAAAGCGTGGAGCTTAACTCCATCATGGCAGTGGAAACTGAAAGGCTTGAGTATGGTAGGGGCAGAGGGAATTCCCGGTGTAGCGGTGAAATGCGTAGATATCGGGAAGAACACCAGTGGCGAAGGCGCTCTGCTGGGCCATTACTGACGCTCATGGACGAAAGCCAGGGGAGCGAAAGGG	ASV_16516	Bacteria	Cyanobacteriota	Cyanophyceae	Synechococcales	Prochlorococcaceae	Prochlorococcus Mit9313	RSW3	4300	Red Sea	Seawater	Direct	253
TACGGGAGTGGCAAGCGTTATCCGGAATTATTGGGCGTAAAGCGTCCGCAGGCGGCTTTTCAAGTCTGCTGTTAAAGCGTGGAGCTTAACTCCATCATGGCAGTGGAAACTGAAAGGCTTGAGTATGGTAGGGGCAGAGGGAATTCCCGGTGTAGCGGTGAAATGCGTAGATATCGGGAAGAACACCAGTGGCGAAGGCGCTCTGCTGGGCCATTACTGACGCTCATGGACGAAAGCCAGGGGAGCGAAAGGG	ASV_16516	Bacteria	Cyanobacteriota	Cyanophyceae	Synechococcales	Prochlorococcaceae	Prochlorococcus Mit9313	MPRLIT2	5	Red Sea	Litophyton	Microbial Pellet	253
TACGGAGGATGCAAGCGTTATCCGGAATCATTGGGTTTAAAGGGTCCGTAGGTGGGCTGGTCAGTCAGAGGTGAAATCCTGCAGCTTAACTGTAGAACTGCCTTTGATACTGCTAGTCTTGAGTTATTGTGAAGTAGTTAGAATATGTAGTGTAGCGGTGAAATGCATAGATATTACATAGAATACCAATTGCGAAGGCAGATTACTAACAATATACTGACACTGATGGACGAAAGCGTGGGGAGCGAACGGG	ASV_17793	Bacteria	Bacteroidota	Flavobacteriia	Flavobacteriales	Flavobacteriaceae	Seonamhaeicola	OASW1	460	Aquarium	Seawater	Direct	253
TACGGAGGATGCAAGCGTTATCCGGAATCATTGGGTTTAAAGGGTCCGTAGGTGGGCTGGTCAGTCAGAGGTGAAATCCTGCAGCTTAACTGTAGAACTGCCTTTGATACTGCTAGTCTTGAGTTATTGTGAAGTAGTTAGAATATGTAGTGTAGCGGTGAAATGCATAGATATTACATAGAATACCAATTGCGAAGGCAGATTACTAACAATATACTGACACTGATGGACGAAAGCGTGGGGAGCGAACGGG	ASV_17793	Bacteria	Bacteroidota	Flavobacteriia	Flavobacteriales	Flavobacteriaceae	Seonamhaeicola	OASW2	347	Aquarium	Seawater	Direct	253
TACGGAGGATGCAAGCGTTATCCGGAATCATTGGGTTTAAAGGGTCCGTAGGTGGGCTGGTCAGTCAGAGGTGAAATCCTGCAGCTTAACTGTAGAACTGCCTTTGATACTGCTAGTCTTGAGTTATTGTGAAGTAGTTAGAATATGTAGTGTAGCGGTGAAATGCATAGATATTACATAGAATACCAATTGCGAAGGCAGATTACTAACAATATACTGACACTGATGGACGAAAGCGTGGGGAGCGAACGGG	ASV_17793	Bacteria	Bacteroidota	Flavobacteriia	Flavobacteriales	Flavobacteriaceae	Seonamhaeicola	OASW3	1547	Aquarium	Seawater	Direct	253
TACGGAGGATGCAAGCGTTATCCGGAATCATTGGGTTTAAAGGGTCCGTAGGTGGGCTGGTCAGTCAGAGGTGAAATCCTGCAGCTTAACTGTAGAACTGCCTTTGATACTGCTAGTCTTGAGTTATTGTGAAGTAGTTAGAATATGTAGTGTAGCGGTGAAATGCATAGATATTACATAGAATACCAATTGCGAAGGCAGATTACTAACAATATACTGACACTGATGGACGAAAGCGTGGGGAGCGAACGGG	ASV_17793	Bacteria	Bacteroidota	Flavobacteriia	Flavobacteriales	Flavobacteriaceae	Seonamhaeicola	OSED1	3423	Aquarium	Sediment	Direct	253
TACGGAGGATGCAAGCGTTATCCGGAATCATTGGGTTTAAAGGGTCCGTAGGTGGGCTGGTCAGTCAGAGGTGAAATCCTGCAGCTTAACTGTAGAACTGCCTTTGATACTGCTAGTCTTGAGTTATTGTGAAGTAGTTAGAATATGTAGTGTAGCGGTGAAATGCATAGATATTACATAGAATACCAATTGCGAAGGCAGATTACTAACAATATACTGACACTGATGGACGAAAGCGTGGGGAGCGAACGGG	ASV_17793	Bacteria	Bacteroidota	Flavobacteriia	Flavobacteriales	Flavobacteriaceae	Seonamhaeicola	OSED2	4288	Aquarium	Sediment	Direct	253
TACGGAGGATGCAAGCGTTATCCGGAATCATTGGGTTTAAAGGGTCCGTAGGTGGGCTGGTCAGTCAGAGGTGAAATCCTGCAGCTTAACTGTAGAACTGCCTTTGATACTGCTAGTCTTGAGTTATTGTGAAGTAGTTAGAATATGTAGTGTAGCGGTGAAATGCATAGATATTACATAGAATACCAATTGCGAAGGCAGATTACTAACAATATACTGACACTGATGGACGAAAGCGTGGGGAGCGAACGGG	ASV_17793	Bacteria	Bacteroidota	Flavobacteriia	Flavobacteriales	Flavobacteriaceae	Seonamhaeicola	OSED3	4930	Aquarium	Sediment	Direct	253
TACGGAGGGTGCTAGCGTTATTCGGAATCATTGGGTTTAAAGGGTCTGTAGGCGGGATAATAAGTCAGGGGTGAAATCCCACAGCTCAACTGTGGACTTGCCTTTGATACTGTTAATCTTGAGTTACTTGGAAGTAGATAGAATGTGTAGTGTAGCGGTGAAATGCATAGATATTACATAGAATACCGATTGCGGAGGCAGTTTACTACGAGTTTACTGACGCTGATAGACGAAAGCGTGGATAGCGAACGGG	ASV_16699	Bacteria	Bacteroidota	Bacteroidia	Flavobacteriales	Flavobacteriaceae	NA	OASW3	4	Aquarium	Seawater	Direct	253
TACGGAGGGTGCTAGCGTTATTCGGAATCATTGGGTTTAAAGGGTCTGTAGGCGGGATAATAAGTCAGGGGTGAAATCCCACAGCTCAACTGTGGACTTGCCTTTGATACTGTTAATCTTGAGTTACTTGGAAGTAGATAGAATGTGTAGTGTAGCGGTGAAATGCATAGATATTACATAGAATACCGATTGCGGAGGCAGTTTACTACGAGTTTACTGACGCTGATAGACGAAAGCGTGGATAGCGAACGGG	ASV_16699	Bacteria	Bacteroidota	Bacteroidia	Flavobacteriales	Flavobacteriaceae	NA	RLIT2	3202	Red Sea	Litophyton	Direct	253
TACGGAGGGTGCTAGCGTTATTCGGAATCATTGGGTTTAAAGGGTCTGTAGGCGGGATAATAAGTCAGGGGTGAAATCCCACAGCTCAACTGTGGACTTGCCTTTGATACTGTTAATCTTGAGTTACTTGGAAGTAGATAGAATGTGTAGTGTAGCGGTGAAATGCATAGATATTACATAGAATACCGATTGCGGAGGCAGTTTACTACGAGTTTACTGACGCTGATAGACGAAAGCGTGGATAGCGAACGGG	ASV_16699	Bacteria	Bacteroidota	Bacteroidia	Flavobacteriales	Flavobacteriaceae	NA	RLIT3	850	Red Sea	Litophyton	Direct	253
TACGGAGGGTGCTAGCGTTATTCGGAATCATTGGGTTTAAAGGGTCTGTAGGCGGGATAATAAGTCAGGGGTGAAATCCCACAGCTCAACTGTGGACTTGCCTTTGATACTGTTAATCTTGAGTTACTTGGAAGTAGATAGAATGTGTAGTGTAGCGGTGAAATGCATAGATATTACATAGAATACCGATTGCGGAGGCAGTTTACTACGAGTTTACTGACGCTGATAGACGAAAGCGTGGATAGCGAACGGG	ASV_16699	Bacteria	Bacteroidota	Bacteroidia	Flavobacteriales	Flavobacteriaceae	NA	MPRLIT1	6	Red Sea	Litophyton	Microbial Pellet	253
TACGGAGGGTGCTAGCGTTATTCGGAATCATTGGGTTTAAAGGGTCTGTAGGCGGGATAATAAGTCAGGGGTGAAATCCCACAGCTCAACTGTGGACTTGCCTTTGATACTGTTAATCTTGAGTTACTTGGAAGTAGATAGAATGTGTAGTGTAGCGGTGAAATGCATAGATATTACATAGAATACCGATTGCGGAGGCAGTTTACTACGAGTTTACTGACGCTGATAGACGAAAGCGTGGATAGCGAACGGG	ASV_16699	Bacteria	Bacteroidota	Bacteroidia	Flavobacteriales	Flavobacteriaceae	NA	MPRLIT2	9768	Red Sea	Litophyton	Microbial Pellet	253
TACGGAGGGTGCTAGCGTTATTCGGAATCATTGGGTTTAAAGGGTCTGTAGGCGGGATAATAAGTCAGGGGTGAAATCCCACAGCTCAACTGTGGACTTGCCTTTGATACTGTTAATCTTGAGTTACTTGGAAGTAGATAGAATGTGTAGTGTAGCGGTGAAATGCATAGATATTACATAGAATACCGATTGCGGAGGCAGTTTACTACGAGTTTACTGACGCTGATAGACGAAAGCGTGGATAGCGAACGGG	ASV_16699	Bacteria	Bacteroidota	Bacteroidia	Flavobacteriales	Flavobacteriaceae	NA	MPRLIT3	1087	Red Sea	Litophyton	Microbial Pellet	253
AACCAGCACCTCAAGTGGTCAGGATGATTATTGGGCCTAAAGCATCCGTAGCCGGCTCTGTAAGTTTTCGGTTAAATCTGTACGCTCAACGTACAGGCTGCCGGGAATACTGCAGAGCTAGGGAGTGGGAGAGGTAGACGGTACTCGGTAGGAAGGGGTAAAATCCTTTGATCTATTGATGACCACCTGTGGCGAAGGCGGTCTACCAGAACACGTCCGACGGTGAGGGATGAAAGCTGGGGGAGCAAACCGG	ASV_17516	Archaea	Thermoproteota	Nitrososphaeria	Nitrosopumilales	Nitrosopumilaceae	Candidatus Nitrosopumilus	OASW1	1379	Aquarium	Seawater	Direct	253
AACCAGCACCTCAAGTGGTCAGGATGATTATTGGGCCTAAAGCATCCGTAGCCGGCTCTGTAAGTTTTCGGTTAAATCTGTACGCTCAACGTACAGGCTGCCGGGAATACTGCAGAGCTAGGGAGTGGGAGAGGTAGACGGTACTCGGTAGGAAGGGGTAAAATCCTTTGATCTATTGATGACCACCTGTGGCGAAGGCGGTCTACCAGAACACGTCCGACGGTGAGGGATGAAAGCTGGGGGAGCAAACCGG	ASV_17516	Archaea	Thermoproteota	Nitrososphaeria	Nitrosopumilales	Nitrosopumilaceae	Candidatus Nitrosopumilus	OASW2	1076	Aquarium	Seawater	Direct	253
AACCAGCACCTCAAGTGGTCAGGATGATTATTGGGCCTAAAGCATCCGTAGCCGGCTCTGTAAGTTTTCGGTTAAATCTGTACGCTCAACGTACAGGCTGCCGGGAATACTGCAGAGCTAGGGAGTGGGAGAGGTAGACGGTACTCGGTAGGAAGGGGTAAAATCCTTTGATCTATTGATGACCACCTGTGGCGAAGGCGGTCTACCAGAACACGTCCGACGGTGAGGGATGAAAGCTGGGGGAGCAAACCGG	ASV_17516	Archaea	Thermoproteota	Nitrososphaeria	Nitrosopumilales	Nitrosopumilaceae	Candidatus Nitrosopumilus	OASW3	2203	Aquarium	Seawater	Direct	253
AACCAGCACCTCAAGTGGTCAGGATGATTATTGGGCCTAAAGCATCCGTAGCCGGCTCTGTAAGTTTTCGGTTAAATCTGTACGCTCAACGTACAGGCTGCCGGGAATACTGCAGAGCTAGGGAGTGGGAGAGGTAGACGGTACTCGGTAGGAAGGGGTAAAATCCTTTGATCTATTGATGACCACCTGTGGCGAAGGCGGTCTACCAGAACACGTCCGACGGTGAGGGATGAAAGCTGGGGGAGCAAACCGG	ASV_17516	Archaea	Thermoproteota	Nitrososphaeria	Nitrosopumilales	Nitrosopumilaceae	Candidatus Nitrosopumilus	OSED1	2948	Aquarium	Sediment	Direct	253
AACCAGCACCTCAAGTGGTCAGGATGATTATTGGGCCTAAAGCATCCGTAGCCGGCTCTGTAAGTTTTCGGTTAAATCTGTACGCTCAACGTACAGGCTGCCGGGAATACTGCAGAGCTAGGGAGTGGGAGAGGTAGACGGTACTCGGTAGGAAGGGGTAAAATCCTTTGATCTATTGATGACCACCTGTGGCGAAGGCGGTCTACCAGAACACGTCCGACGGTGAGGGATGAAAGCTGGGGGAGCAAACCGG	ASV_17516	Archaea	Thermoproteota	Nitrososphaeria	Nitrosopumilales	Nitrosopumilaceae	Candidatus Nitrosopumilus	OSED2	2526	Aquarium	Sediment	Direct	253
AACCAGCACCTCAAGTGGTCAGGATGATTATTGGGCCTAAAGCATCCGTAGCCGGCTCTGTAAGTTTTCGGTTAAATCTGTACGCTCAACGTACAGGCTGCCGGGAATACTGCAGAGCTAGGGAGTGGGAGAGGTAGACGGTACTCGGTAGGAAGGGGTAAAATCCTTTGATCTATTGATGACCACCTGTGGCGAAGGCGGTCTACCAGAACACGTCCGACGGTGAGGGATGAAAGCTGGGGGAGCAAACCGG	ASV_17516	Archaea	Thermoproteota	Nitrososphaeria	Nitrosopumilales	Nitrosopumilaceae	Candidatus Nitrosopumilus	OSED3	1904	Aquarium	Sediment	Direct	253
AACCAGCACCTCAAGTGGTCAGGATGATTATTGGGCCTAAAGCATCCGTAGCCGGCTCTGTAAGTTTTCGGTTAAATCTGTACGCTCAACGTACAGGCTGCCGGGAATACTGCAGAGCTAGGGAGTGGGAGAGGTAGACGGTACTCGGTAGGAAGGGGTAAAATCCTTTGATCTATTGATGACCACCTGTGGCGAAGGCGGTCTACCAGAACACGTCCGACGGTGAGGGATGAAAGCTGGGGGAGCAAACCGG	ASV_17516	Archaea	Thermoproteota	Nitrososphaeria	Nitrosopumilales	Nitrosopumilaceae	Candidatus Nitrosopumilus	RSED1	341	Red Sea	Sediment	Direct	253
AACCAGCACCTCAAGTGGTCAGGATGATTATTGGGCCTAAAGCATCCGTAGCCGGCTCTGTAAGTTTTCGGTTAAATCTGTACGCTCAACGTACAGGCTGCCGGGAATACTGCAGAGCTAGGGAGTGGGAGAGGTAGACGGTACTCGGTAGGAAGGGGTAAAATCCTTTGATCTATTGATGACCACCTGTGGCGAAGGCGGTCTACCAGAACACGTCCGACGGTGAGGGATGAAAGCTGGGGGAGCAAACCGG	ASV_17516	Archaea	Thermoproteota	Nitrososphaeria	Nitrosopumilales	Nitrosopumilaceae	Candidatus Nitrosopumilus	RSED2	811	Red Sea	Sediment	Direct	253
AACCAGCACCTCAAGTGGTCAGGATGATTATTGGGCCTAAAGCATCCGTAGCCGGCTCTGTAAGTTTTCGGTTAAATCTGTACGCTCAACGTACAGGCTGCCGGGAATACTGCAGAGCTAGGGAGTGGGAGAGGTAGACGGTACTCGGTAGGAAGGGGTAAAATCCTTTGATCTATTGATGACCACCTGTGGCGAAGGCGGTCTACCAGAACACGTCCGACGGTGAGGGATGAAAGCTGGGGGAGCAAACCGG	ASV_17516	Archaea	Thermoproteota	Nitrososphaeria	Nitrosopumilales	Nitrosopumilaceae	Candidatus Nitrosopumilus	RSED3	523	Red Sea	Sediment	Direct	253
AACCAGCACCTCAAGTGGTCAGGATGATTATTGGGCCTAAAGCATCCGTAGCCGGCTCTGTAAGTTTTCGGTTAAATCTGTACGCTCAACGTACAGGCTGCCGGGAATACTGCAGAGCTAGGGAGTGGGAGAGGTAGACGGTACTCGGTAGGAAGGGGTAAAATCCTTTGATCTATTGATGACCACCTGTGGCGAAGGCGGTCTACCAGAACACGTCCGACGGTGAGGGATGAAAGCTGGGGGAGCAAACCGG	ASV_17516	Archaea	Thermoproteota	Nitrososphaeria	Nitrosopumilales	Nitrosopumilaceae	Candidatus Nitrosopumilus	RSW1	89	Red Sea	Seawater	Direct	253
AACCAGCACCTCAAGTGGTCAGGATGATTATTGGGCCTAAAGCATCCGTAGCCGGCTCTGTAAGTTTTCGGTTAAATCTGTACGCTCAACGTACAGGCTGCCGGGAATACTGCAGAGCTAGGGAGTGGGAGAGGTAGACGGTACTCGGTAGGAAGGGGTAAAATCCTTTGATCTATTGATGACCACCTGTGGCGAAGGCGGTCTACCAGAACACGTCCGACGGTGAGGGATGAAAGCTGGGGGAGCAAACCGG	ASV_17516	Archaea	Thermoproteota	Nitrososphaeria	Nitrosopumilales	Nitrosopumilaceae	Candidatus Nitrosopumilus	RSW2	91	Red Sea	Seawater	Direct	253
AACCAGCACCTCAAGTGGTCAGGATGATTATTGGGCCTAAAGCATCCGTAGCCGGCTCTGTAAGTTTTCGGTTAAATCTGTACGCTCAACGTACAGGCTGCCGGGAATACTGCAGAGCTAGGGAGTGGGAGAGGTAGACGGTACTCGGTAGGAAGGGGTAAAATCCTTTGATCTATTGATGACCACCTGTGGCGAAGGCGGTCTACCAGAACACGTCCGACGGTGAGGGATGAAAGCTGGGGGAGCAAACCGG	ASV_17516	Archaea	Thermoproteota	Nitrososphaeria	Nitrosopumilales	Nitrosopumilaceae	Candidatus Nitrosopumilus	RSW3	32	Red Sea	Seawater	Direct	253
AACCAGCACCTCAAGTGGTCAGGATGATTATTGGGCCTAAAGCATCCGTAGCCGGCTCTGTAAGTTTTCGGTTAAATCTGTACGCTCAACGTACAGGCTGCCGGGAATACTGCAGAGCTAGGGAGTGGGAGAGGTAGACGGTACTCGGTAGGAAGGGGTAAAATCCTTTGATCTATTGATGACCACCTGTGGCGAAGGCGGTCTACCAGAACACGTCCGACGGTGAGGGATGAAAGCTGGGGGAGCAAACCGG	ASV_17516	Archaea	Thermoproteota	Nitrososphaeria	Nitrosopumilales	Nitrosopumilaceae	Candidatus Nitrosopumilus	MPRLIT3	17	Red Sea	Litophyton	Microbial Pellet	253
TACGTAGGGGGCGAGCGTTGTCCGGATTTATTGGGCGTAAAGAGCTCGTAGGCGGTTCAACAAGTCGGTCGTGAAAGTTCAGGGCTCAACCCTGAAATGTCGATCGATACTGTTGTGACTAGGATACGGTAGAGGTGAGTGGAATTCCGAGTGTAGCGGTGAAATGCGTAGATATTCGGAGGAACACCAATTGCGAAGGCAGCTCACTGGGCCGCTATCGACGCTGAGGAGCGAAAGCTAGGGGAGCAAACAGG	ASV_6327	Bacteria	Actinomycetota	Actinomycetota-no-class	Actinomarinales	Actinomarinaceae	Candidatus Actinomarina	RSED1	11	Red Sea	Sediment	Direct	254
TACGTAGGGGGCGAGCGTTGTCCGGATTTATTGGGCGTAAAGAGCTCGTAGGCGGTTCAACAAGTCGGTCGTGAAAGTTCAGGGCTCAACCCTGAAATGTCGATCGATACTGTTGTGACTAGGATACGGTAGAGGTGAGTGGAATTCCGAGTGTAGCGGTGAAATGCGTAGATATTCGGAGGAACACCAATTGCGAAGGCAGCTCACTGGGCCGCTATCGACGCTGAGGAGCGAAAGCTAGGGGAGCAAACAGG	ASV_6327	Bacteria	Actinomycetota	Actinomycetota-no-class	Actinomarinales	Actinomarinaceae	Candidatus Actinomarina	RSED2	11	Red Sea	Sediment	Direct	254
TACGTAGGGGGCGAGCGTTGTCCGGATTTATTGGGCGTAAAGAGCTCGTAGGCGGTTCAACAAGTCGGTCGTGAAAGTTCAGGGCTCAACCCTGAAATGTCGATCGATACTGTTGTGACTAGGATACGGTAGAGGTGAGTGGAATTCCGAGTGTAGCGGTGAAATGCGTAGATATTCGGAGGAACACCAATTGCGAAGGCAGCTCACTGGGCCGCTATCGACGCTGAGGAGCGAAAGCTAGGGGAGCAAACAGG	ASV_6327	Bacteria	Actinomycetota	Actinomycetota-no-class	Actinomarinales	Actinomarinaceae	Candidatus Actinomarina	RSW1	3809	Red Sea	Seawater	Direct	254
TACGTAGGGGGCGAGCGTTGTCCGGATTTATTGGGCGTAAAGAGCTCGTAGGCGGTTCAACAAGTCGGTCGTGAAAGTTCAGGGCTCAACCCTGAAATGTCGATCGATACTGTTGTGACTAGGATACGGTAGAGGTGAGTGGAATTCCGAGTGTAGCGGTGAAATGCGTAGATATTCGGAGGAACACCAATTGCGAAGGCAGCTCACTGGGCCGCTATCGACGCTGAGGAGCGAAAGCTAGGGGAGCAAACAGG	ASV_6327	Bacteria	Actinomycetota	Actinomycetota-no-class	Actinomarinales	Actinomarinaceae	Candidatus Actinomarina	RSW2	3450	Red Sea	Seawater	Direct	254
TACGTAGGGGGCGAGCGTTGTCCGGATTTATTGGGCGTAAAGAGCTCGTAGGCGGTTCAACAAGTCGGTCGTGAAAGTTCAGGGCTCAACCCTGAAATGTCGATCGATACTGTTGTGACTAGGATACGGTAGAGGTGAGTGGAATTCCGAGTGTAGCGGTGAAATGCGTAGATATTCGGAGGAACACCAATTGCGAAGGCAGCTCACTGGGCCGCTATCGACGCTGAGGAGCGAAAGCTAGGGGAGCAAACAGG	ASV_6327	Bacteria	Actinomycetota	Actinomycetota-no-class	Actinomarinales	Actinomarinaceae	Candidatus Actinomarina	RSW3	4292	Red Sea	Seawater	Direct	254
TACGGGGGGTCCAAGCGTTATTCGGAATCACTGGGCGTAAAGCGCGCGTAGGCGTTTTGGCAAGTCTTTTGTGAAATCCTATGGCTCAACCATAGAACTGCAAGGGAAACTGCCAAAATAGAGTACAAAAGAGGTAGGTGGAATTTCTAGTGTAGGGGTAAAATCCGTTAATATTAGAAGGAATACCGATGGCGAAGGCAACCTACTGGGATGTTACTGACGCTAAGGTGCGAAAGCGTGGGGAGCAAACAGG	ASV_17762	Bacteria	Campylobacterota	Epsilonproteobacteria	Campylobacterales	NA	NA	OLIT1	1051	Aquarium	Litophyton	Direct	253
TACGGGGGGTCCAAGCGTTATTCGGAATCACTGGGCGTAAAGCGCGCGTAGGCGTTTTGGCAAGTCTTTTGTGAAATCCTATGGCTCAACCATAGAACTGCAAGGGAAACTGCCAAAATAGAGTACAAAAGAGGTAGGTGGAATTTCTAGTGTAGGGGTAAAATCCGTTAATATTAGAAGGAATACCGATGGCGAAGGCAACCTACTGGGATGTTACTGACGCTAAGGTGCGAAAGCGTGGGGAGCAAACAGG	ASV_17762	Bacteria	Campylobacterota	Epsilonproteobacteria	Campylobacterales	NA	NA	OLIT2	183	Aquarium	Litophyton	Direct	253
TACGGGGGGTCCAAGCGTTATTCGGAATCACTGGGCGTAAAGCGCGCGTAGGCGTTTTGGCAAGTCTTTTGTGAAATCCTATGGCTCAACCATAGAACTGCAAGGGAAACTGCCAAAATAGAGTACAAAAGAGGTAGGTGGAATTTCTAGTGTAGGGGTAAAATCCGTTAATATTAGAAGGAATACCGATGGCGAAGGCAACCTACTGGGATGTTACTGACGCTAAGGTGCGAAAGCGTGGGGAGCAAACAGG	ASV_17762	Bacteria	Campylobacterota	Epsilonproteobacteria	Campylobacterales	NA	NA	OLIT3	255	Aquarium	Litophyton	Direct	253
TACGGGGGGTCCAAGCGTTATTCGGAATCACTGGGCGTAAAGCGCGCGTAGGCGTTTTGGCAAGTCTTTTGTGAAATCCTATGGCTCAACCATAGAACTGCAAGGGAAACTGCCAAAATAGAGTACAAAAGAGGTAGGTGGAATTTCTAGTGTAGGGGTAAAATCCGTTAATATTAGAAGGAATACCGATGGCGAAGGCAACCTACTGGGATGTTACTGACGCTAAGGTGCGAAAGCGTGGGGAGCAAACAGG	ASV_17762	Bacteria	Campylobacterota	Epsilonproteobacteria	Campylobacterales	NA	NA	RLIT2	147	Red Sea	Litophyton	Direct	253
TACGGGGGGTCCAAGCGTTATTCGGAATCACTGGGCGTAAAGCGCGCGTAGGCGTTTTGGCAAGTCTTTTGTGAAATCCTATGGCTCAACCATAGAACTGCAAGGGAAACTGCCAAAATAGAGTACAAAAGAGGTAGGTGGAATTTCTAGTGTAGGGGTAAAATCCGTTAATATTAGAAGGAATACCGATGGCGAAGGCAACCTACTGGGATGTTACTGACGCTAAGGTGCGAAAGCGTGGGGAGCAAACAGG	ASV_17762	Bacteria	Campylobacterota	Epsilonproteobacteria	Campylobacterales	NA	NA	MPOLIT1	2628	Aquarium	Litophyton	Microbial Pellet	253
TACGGGGGGTCCAAGCGTTATTCGGAATCACTGGGCGTAAAGCGCGCGTAGGCGTTTTGGCAAGTCTTTTGTGAAATCCTATGGCTCAACCATAGAACTGCAAGGGAAACTGCCAAAATAGAGTACAAAAGAGGTAGGTGGAATTTCTAGTGTAGGGGTAAAATCCGTTAATATTAGAAGGAATACCGATGGCGAAGGCAACCTACTGGGATGTTACTGACGCTAAGGTGCGAAAGCGTGGGGAGCAAACAGG	ASV_17762	Bacteria	Campylobacterota	Epsilonproteobacteria	Campylobacterales	NA	NA	MPOLIT2	2793	Aquarium	Litophyton	Microbial Pellet	253
TACGGGGGGTCCAAGCGTTATTCGGAATCACTGGGCGTAAAGCGCGCGTAGGCGTTTTGGCAAGTCTTTTGTGAAATCCTATGGCTCAACCATAGAACTGCAAGGGAAACTGCCAAAATAGAGTACAAAAGAGGTAGGTGGAATTTCTAGTGTAGGGGTAAAATCCGTTAATATTAGAAGGAATACCGATGGCGAAGGCAACCTACTGGGATGTTACTGACGCTAAGGTGCGAAAGCGTGGGGAGCAAACAGG	ASV_17762	Bacteria	Campylobacterota	Epsilonproteobacteria	Campylobacterales	NA	NA	MPOLIT3	796	Aquarium	Litophyton	Microbial Pellet	253
TACGGGGGGTCCAAGCGTTATTCGGAATCACTGGGCGTAAAGCGCGCGTAGGCGTTTTGGCAAGTCTTTTGTGAAATCCTATGGCTCAACCATAGAACTGCAAGGGAAACTGCCAAAATAGAGTACAAAAGAGGTAGGTGGAATTTCTAGTGTAGGGGTAAAATCCGTTAATATTAGAAGGAATACCGATGGCGAAGGCAACCTACTGGGATGTTACTGACGCTAAGGTGCGAAAGCGTGGGGAGCAAACAGG	ASV_17762	Bacteria	Campylobacterota	Epsilonproteobacteria	Campylobacterales	NA	NA	MPRLIT2	705	Red Sea	Litophyton	Microbial Pellet	253
TACGGGGGGTCCAAGCGTTATTCGGAATCACTGGGCGTAAAGCGCGCGTAGGCGTTTTGGCAAGTCTTTTGTGAAATCCTATGGCTCAACCATAGAACTGCAAGGGAAACTGCCAAAATAGAGTACAAAAGAGGTAGGTGGAATTTCTAGTGTAGGGGTAAAATCCGTTAATATTAGAAGGAATACCGATGGCGAAGGCAACCTACTGGGATGTTACTGACGCTAAGGTGCGAAAGCGTGGGGAGCAAACAGG	ASV_17762	Bacteria	Campylobacterota	Epsilonproteobacteria	Campylobacterales	NA	NA	MPRLIT3	594	Red Sea	Litophyton	Microbial Pellet	253
TACGAGGGGTGCTAGCGTTGTCCGGATTTACTGGGCGTAAAGGGTACGTAGGCGTTTTAATAAGTTGTATGTTAAATATCTTAGCTTAACTAAGAAAATGCATCCAAAACTGTTAAAATAGAGTTTGAGAGAGGAACGCAGAATTCATGGTGGAGCGGTGACATGCGTAGATATCATGAGGAAAGTCAAATGCGAAGGCAGCCTTCTGGCTCAAAACTGACGCTGAGGTACGAAAGCGTGGGGAGCGAACAGG	ASV_2755	Bacteria	Marinimicrobia (SAR406 clade)	NA	NA	NA	NA	RSED2	5	Red Sea	Sediment	Direct	253
TACGAGGGGTGCTAGCGTTGTCCGGATTTACTGGGCGTAAAGGGTACGTAGGCGTTTTAATAAGTTGTATGTTAAATATCTTAGCTTAACTAAGAAAATGCATCCAAAACTGTTAAAATAGAGTTTGAGAGAGGAACGCAGAATTCATGGTGGAGCGGTGACATGCGTAGATATCATGAGGAAAGTCAAATGCGAAGGCAGCCTTCTGGCTCAAAACTGACGCTGAGGTACGAAAGCGTGGGGAGCGAACAGG	ASV_2755	Bacteria	Marinimicrobia (SAR406 clade)	NA	NA	NA	NA	RSW1	2458	Red Sea	Seawater	Direct	253
TACGAGGGGTGCTAGCGTTGTCCGGATTTACTGGGCGTAAAGGGTACGTAGGCGTTTTAATAAGTTGTATGTTAAATATCTTAGCTTAACTAAGAAAATGCATCCAAAACTGTTAAAATAGAGTTTGAGAGAGGAACGCAGAATTCATGGTGGAGCGGTGACATGCGTAGATATCATGAGGAAAGTCAAATGCGAAGGCAGCCTTCTGGCTCAAAACTGACGCTGAGGTACGAAAGCGTGGGGAGCGAACAGG	ASV_2755	Bacteria	Marinimicrobia (SAR406 clade)	NA	NA	NA	NA	RSW2	2501	Red Sea	Seawater	Direct	253
TACGAGGGGTGCTAGCGTTGTCCGGATTTACTGGGCGTAAAGGGTACGTAGGCGTTTTAATAAGTTGTATGTTAAATATCTTAGCTTAACTAAGAAAATGCATCCAAAACTGTTAAAATAGAGTTTGAGAGAGGAACGCAGAATTCATGGTGGAGCGGTGACATGCGTAGATATCATGAGGAAAGTCAAATGCGAAGGCAGCCTTCTGGCTCAAAACTGACGCTGAGGTACGAAAGCGTGGGGAGCGAACAGG	ASV_2755	Bacteria	Marinimicrobia (SAR406 clade)	NA	NA	NA	NA	RSW3	2371	Red Sea	Seawater	Direct	253
TACGGAAGGTCCAAGCGTTAATCGGAATTACTGGGCGTAAAGCGCGCGTAGGTGGTTTTTTAAGTTGGATGTGAAAGCCCTGGGCTCAACCTAGGAACTGCATCCAAAACTAGATGACTAGAGTACGAAAGAGGGAAGTAGAATTCACAGTGTAGCGGTGGAATGCGTAGATATTGTGAAGAATACCAATGGCGAAGGCAGCTTCCTGGTTCTGTACTGACACTGAGGTGCGAAAGCGTGGGTAGCGAACAGG	ASV_698	Bacteria	Pseudomonadota	Gammaproteobacteria	Pseudomonadales	SAR86 clade	NA	RSW1	2519	Red Sea	Seawater	Direct	253
TACGGAAGGTCCAAGCGTTAATCGGAATTACTGGGCGTAAAGCGCGCGTAGGTGGTTTTTTAAGTTGGATGTGAAAGCCCTGGGCTCAACCTAGGAACTGCATCCAAAACTAGATGACTAGAGTACGAAAGAGGGAAGTAGAATTCACAGTGTAGCGGTGGAATGCGTAGATATTGTGAAGAATACCAATGGCGAAGGCAGCTTCCTGGTTCTGTACTGACACTGAGGTGCGAAAGCGTGGGTAGCGAACAGG	ASV_698	Bacteria	Pseudomonadota	Gammaproteobacteria	Pseudomonadales	SAR86 clade	NA	RSW2	2268	Red Sea	Seawater	Direct	253
TACGGAAGGTCCAAGCGTTAATCGGAATTACTGGGCGTAAAGCGCGCGTAGGTGGTTTTTTAAGTTGGATGTGAAAGCCCTGGGCTCAACCTAGGAACTGCATCCAAAACTAGATGACTAGAGTACGAAAGAGGGAAGTAGAATTCACAGTGTAGCGGTGGAATGCGTAGATATTGTGAAGAATACCAATGGCGAAGGCAGCTTCCTGGTTCTGTACTGACACTGAGGTGCGAAAGCGTGGGTAGCGAACAGG	ASV_698	Bacteria	Pseudomonadota	Gammaproteobacteria	Pseudomonadales	SAR86 clade	NA	RSW3	2187	Red Sea	Seawater	Direct	253
TACGAAGGGAGCTAGCGTTGTTCGGAATTACTGGGCGTAAAGAGCGTGTAGGCGGATTATCTAGTTAGGGGTGAAATCCCGGGGCTTAACCTCGGAACTGCCCTTAATACTGATAGTCTAGAGTCTGTGAGGGGATAGTGGAATACCTAGTGTAGAGGTGATATTCGTAGATATTAGGTGGAACACCAGTGGCGAAGGCGACTATCTGGCACAGTACTGACGCTGAGACGCGAAAGCGTGGGGAGCAAACGGG	ASV_17752	Bacteria	Pseudomonadota	Alphaproteobacteria	Rhodospirillales	Kiloniellaceae	Marivibrio	OASW1	341	Aquarium	Seawater	Direct	253
TACGAAGGGAGCTAGCGTTGTTCGGAATTACTGGGCGTAAAGAGCGTGTAGGCGGATTATCTAGTTAGGGGTGAAATCCCGGGGCTTAACCTCGGAACTGCCCTTAATACTGATAGTCTAGAGTCTGTGAGGGGATAGTGGAATACCTAGTGTAGAGGTGATATTCGTAGATATTAGGTGGAACACCAGTGGCGAAGGCGACTATCTGGCACAGTACTGACGCTGAGACGCGAAAGCGTGGGGAGCAAACGGG	ASV_17752	Bacteria	Pseudomonadota	Alphaproteobacteria	Rhodospirillales	Kiloniellaceae	Marivibrio	OASW2	315	Aquarium	Seawater	Direct	253
TACGAAGGGAGCTAGCGTTGTTCGGAATTACTGGGCGTAAAGAGCGTGTAGGCGGATTATCTAGTTAGGGGTGAAATCCCGGGGCTTAACCTCGGAACTGCCCTTAATACTGATAGTCTAGAGTCTGTGAGGGGATAGTGGAATACCTAGTGTAGAGGTGATATTCGTAGATATTAGGTGGAACACCAGTGGCGAAGGCGACTATCTGGCACAGTACTGACGCTGAGACGCGAAAGCGTGGGGAGCAAACGGG	ASV_17752	Bacteria	Pseudomonadota	Alphaproteobacteria	Rhodospirillales	Kiloniellaceae	Marivibrio	OASW3	438	Aquarium	Seawater	Direct	253
TACGAAGGGAGCTAGCGTTGTTCGGAATTACTGGGCGTAAAGAGCGTGTAGGCGGATTATCTAGTTAGGGGTGAAATCCCGGGGCTTAACCTCGGAACTGCCCTTAATACTGATAGTCTAGAGTCTGTGAGGGGATAGTGGAATACCTAGTGTAGAGGTGATATTCGTAGATATTAGGTGGAACACCAGTGGCGAAGGCGACTATCTGGCACAGTACTGACGCTGAGACGCGAAAGCGTGGGGAGCAAACGGG	ASV_17752	Bacteria	Pseudomonadota	Alphaproteobacteria	Rhodospirillales	Kiloniellaceae	Marivibrio	OLIT1	359	Aquarium	Litophyton	Direct	253
TACGAAGGGAGCTAGCGTTGTTCGGAATTACTGGGCGTAAAGAGCGTGTAGGCGGATTATCTAGTTAGGGGTGAAATCCCGGGGCTTAACCTCGGAACTGCCCTTAATACTGATAGTCTAGAGTCTGTGAGGGGATAGTGGAATACCTAGTGTAGAGGTGATATTCGTAGATATTAGGTGGAACACCAGTGGCGAAGGCGACTATCTGGCACAGTACTGACGCTGAGACGCGAAAGCGTGGGGAGCAAACGGG	ASV_17752	Bacteria	Pseudomonadota	Alphaproteobacteria	Rhodospirillales	Kiloniellaceae	Marivibrio	OLIT2	247	Aquarium	Litophyton	Direct	253
TACGAAGGGAGCTAGCGTTGTTCGGAATTACTGGGCGTAAAGAGCGTGTAGGCGGATTATCTAGTTAGGGGTGAAATCCCGGGGCTTAACCTCGGAACTGCCCTTAATACTGATAGTCTAGAGTCTGTGAGGGGATAGTGGAATACCTAGTGTAGAGGTGATATTCGTAGATATTAGGTGGAACACCAGTGGCGAAGGCGACTATCTGGCACAGTACTGACGCTGAGACGCGAAAGCGTGGGGAGCAAACGGG	ASV_17752	Bacteria	Pseudomonadota	Alphaproteobacteria	Rhodospirillales	Kiloniellaceae	Marivibrio	OLIT3	113	Aquarium	Litophyton	Direct	253
TACGAAGGGAGCTAGCGTTGTTCGGAATTACTGGGCGTAAAGAGCGTGTAGGCGGATTATCTAGTTAGGGGTGAAATCCCGGGGCTTAACCTCGGAACTGCCCTTAATACTGATAGTCTAGAGTCTGTGAGGGGATAGTGGAATACCTAGTGTAGAGGTGATATTCGTAGATATTAGGTGGAACACCAGTGGCGAAGGCGACTATCTGGCACAGTACTGACGCTGAGACGCGAAAGCGTGGGGAGCAAACGGG	ASV_17752	Bacteria	Pseudomonadota	Alphaproteobacteria	Rhodospirillales	Kiloniellaceae	Marivibrio	RLIT1	30	Red Sea	Litophyton	Direct	253
TACGAAGGGAGCTAGCGTTGTTCGGAATTACTGGGCGTAAAGAGCGTGTAGGCGGATTATCTAGTTAGGGGTGAAATCCCGGGGCTTAACCTCGGAACTGCCCTTAATACTGATAGTCTAGAGTCTGTGAGGGGATAGTGGAATACCTAGTGTAGAGGTGATATTCGTAGATATTAGGTGGAACACCAGTGGCGAAGGCGACTATCTGGCACAGTACTGACGCTGAGACGCGAAAGCGTGGGGAGCAAACGGG	ASV_17752	Bacteria	Pseudomonadota	Alphaproteobacteria	Rhodospirillales	Kiloniellaceae	Marivibrio	RLIT2	109	Red Sea	Litophyton	Direct	253
TACGAAGGGAGCTAGCGTTGTTCGGAATTACTGGGCGTAAAGAGCGTGTAGGCGGATTATCTAGTTAGGGGTGAAATCCCGGGGCTTAACCTCGGAACTGCCCTTAATACTGATAGTCTAGAGTCTGTGAGGGGATAGTGGAATACCTAGTGTAGAGGTGATATTCGTAGATATTAGGTGGAACACCAGTGGCGAAGGCGACTATCTGGCACAGTACTGACGCTGAGACGCGAAAGCGTGGGGAGCAAACGGG	ASV_17752	Bacteria	Pseudomonadota	Alphaproteobacteria	Rhodospirillales	Kiloniellaceae	Marivibrio	RLIT3	843	Red Sea	Litophyton	Direct	253
TACGAAGGGAGCTAGCGTTGTTCGGAATTACTGGGCGTAAAGAGCGTGTAGGCGGATTATCTAGTTAGGGGTGAAATCCCGGGGCTTAACCTCGGAACTGCCCTTAATACTGATAGTCTAGAGTCTGTGAGGGGATAGTGGAATACCTAGTGTAGAGGTGATATTCGTAGATATTAGGTGGAACACCAGTGGCGAAGGCGACTATCTGGCACAGTACTGACGCTGAGACGCGAAAGCGTGGGGAGCAAACGGG	ASV_17752	Bacteria	Pseudomonadota	Alphaproteobacteria	Rhodospirillales	Kiloniellaceae	Marivibrio	RSW2	35	Red Sea	Seawater	Direct	253
TACGAAGGGAGCTAGCGTTGTTCGGAATTACTGGGCGTAAAGAGCGTGTAGGCGGATTATCTAGTTAGGGGTGAAATCCCGGGGCTTAACCTCGGAACTGCCCTTAATACTGATAGTCTAGAGTCTGTGAGGGGATAGTGGAATACCTAGTGTAGAGGTGATATTCGTAGATATTAGGTGGAACACCAGTGGCGAAGGCGACTATCTGGCACAGTACTGACGCTGAGACGCGAAAGCGTGGGGAGCAAACGGG	ASV_17752	Bacteria	Pseudomonadota	Alphaproteobacteria	Rhodospirillales	Kiloniellaceae	Marivibrio	MPOLIT1	702	Aquarium	Litophyton	Microbial Pellet	253
TACGAAGGGAGCTAGCGTTGTTCGGAATTACTGGGCGTAAAGAGCGTGTAGGCGGATTATCTAGTTAGGGGTGAAATCCCGGGGCTTAACCTCGGAACTGCCCTTAATACTGATAGTCTAGAGTCTGTGAGGGGATAGTGGAATACCTAGTGTAGAGGTGATATTCGTAGATATTAGGTGGAACACCAGTGGCGAAGGCGACTATCTGGCACAGTACTGACGCTGAGACGCGAAAGCGTGGGGAGCAAACGGG	ASV_17752	Bacteria	Pseudomonadota	Alphaproteobacteria	Rhodospirillales	Kiloniellaceae	Marivibrio	MPOLIT2	162	Aquarium	Litophyton	Microbial Pellet	253
TACGAAGGGAGCTAGCGTTGTTCGGAATTACTGGGCGTAAAGAGCGTGTAGGCGGATTATCTAGTTAGGGGTGAAATCCCGGGGCTTAACCTCGGAACTGCCCTTAATACTGATAGTCTAGAGTCTGTGAGGGGATAGTGGAATACCTAGTGTAGAGGTGATATTCGTAGATATTAGGTGGAACACCAGTGGCGAAGGCGACTATCTGGCACAGTACTGACGCTGAGACGCGAAAGCGTGGGGAGCAAACGGG	ASV_17752	Bacteria	Pseudomonadota	Alphaproteobacteria	Rhodospirillales	Kiloniellaceae	Marivibrio	MPOLIT3	581	Aquarium	Litophyton	Microbial Pellet	253
TACGAAGGGAGCTAGCGTTGTTCGGAATTACTGGGCGTAAAGAGCGTGTAGGCGGATTATCTAGTTAGGGGTGAAATCCCGGGGCTTAACCTCGGAACTGCCCTTAATACTGATAGTCTAGAGTCTGTGAGGGGATAGTGGAATACCTAGTGTAGAGGTGATATTCGTAGATATTAGGTGGAACACCAGTGGCGAAGGCGACTATCTGGCACAGTACTGACGCTGAGACGCGAAAGCGTGGGGAGCAAACGGG	ASV_17752	Bacteria	Pseudomonadota	Alphaproteobacteria	Rhodospirillales	Kiloniellaceae	Marivibrio	MPRLIT1	900	Red Sea	Litophyton	Microbial Pellet	253
TACGAAGGGAGCTAGCGTTGTTCGGAATTACTGGGCGTAAAGAGCGTGTAGGCGGATTATCTAGTTAGGGGTGAAATCCCGGGGCTTAACCTCGGAACTGCCCTTAATACTGATAGTCTAGAGTCTGTGAGGGGATAGTGGAATACCTAGTGTAGAGGTGATATTCGTAGATATTAGGTGGAACACCAGTGGCGAAGGCGACTATCTGGCACAGTACTGACGCTGAGACGCGAAAGCGTGGGGAGCAAACGGG	ASV_17752	Bacteria	Pseudomonadota	Alphaproteobacteria	Rhodospirillales	Kiloniellaceae	Marivibrio	MPRLIT2	759	Red Sea	Litophyton	Microbial Pellet	253
TACGAAGGGAGCTAGCGTTGTTCGGAATTACTGGGCGTAAAGAGCGTGTAGGCGGATTATCTAGTTAGGGGTGAAATCCCGGGGCTTAACCTCGGAACTGCCCTTAATACTGATAGTCTAGAGTCTGTGAGGGGATAGTGGAATACCTAGTGTAGAGGTGATATTCGTAGATATTAGGTGGAACACCAGTGGCGAAGGCGACTATCTGGCACAGTACTGACGCTGAGACGCGAAAGCGTGGGGAGCAAACGGG	ASV_17752	Bacteria	Pseudomonadota	Alphaproteobacteria	Rhodospirillales	Kiloniellaceae	Marivibrio	MPRLIT3	1018	Red Sea	Litophyton	Microbial Pellet	253
TACGGAGGGGGTTAGCGTTGTTCGGAATTACTGGGCGTAAAGCGCACGTAGGCGGATTAGAAAGTTAGAGGTGAAATCCCGGGGCTCAACCCCGGAACTGCCTTTAAAACTACTAGTCTAGAGTTCGAGAGAGGTGAGTGGAATTCCGAGTGTAGAGGTGAAATTCGTAGATATTCGGAGGAACACCAGTGGCGAAGGCGGCTCACTGGCTCGATACTGACGCTGAGGTGCGAAAGTGTGGGGAGCAAACAGG	ASV_697	Bacteria	Pseudomonadota	Alphaproteobacteria	Rhodobacterales	Paracoccaceae	NA	RSW1	2296	Red Sea	Seawater	Direct	253
TACGGAGGGGGTTAGCGTTGTTCGGAATTACTGGGCGTAAAGCGCACGTAGGCGGATTAGAAAGTTAGAGGTGAAATCCCGGGGCTCAACCCCGGAACTGCCTTTAAAACTACTAGTCTAGAGTTCGAGAGAGGTGAGTGGAATTCCGAGTGTAGAGGTGAAATTCGTAGATATTCGGAGGAACACCAGTGGCGAAGGCGGCTCACTGGCTCGATACTGACGCTGAGGTGCGAAAGTGTGGGGAGCAAACAGG	ASV_697	Bacteria	Pseudomonadota	Alphaproteobacteria	Rhodobacterales	Paracoccaceae	NA	RSW2	2030	Red Sea	Seawater	Direct	253
TACGGAGGGGGTTAGCGTTGTTCGGAATTACTGGGCGTAAAGCGCACGTAGGCGGATTAGAAAGTTAGAGGTGAAATCCCGGGGCTCAACCCCGGAACTGCCTTTAAAACTACTAGTCTAGAGTTCGAGAGAGGTGAGTGGAATTCCGAGTGTAGAGGTGAAATTCGTAGATATTCGGAGGAACACCAGTGGCGAAGGCGGCTCACTGGCTCGATACTGACGCTGAGGTGCGAAAGTGTGGGGAGCAAACAGG	ASV_697	Bacteria	Pseudomonadota	Alphaproteobacteria	Rhodobacterales	Paracoccaceae	NA	RSW3	1899	Red Sea	Seawater	Direct	253
TACGGAGGGTTCAAGCGTTTTCCGGATTTATTGGGTTTAAAGAGTGCGTAGGTGGTTTATTAAGTCAGTGGTGAAATCCTGCAGCTCAACTGTAGAACTGCCATTGATACTGGTAAACTTGAGTTTGGTTTAGGTAAGCGGAATTTATGATGTAGCGGTGAAATGCATAGATATCATAAGGAACACCAATAGCGAAGGCAGCTTACTGGACCACAACTGACACTGAGGCACGAAAGCGTGGGTAGCGAACAGG	ASV_696	Bacteria	Bacteroidota	Cytophagia	Cytophagales	Reichenbachiellaceae	Marinoscillum	RSW1	2208	Red Sea	Seawater	Direct	253
TACGGAGGGTTCAAGCGTTTTCCGGATTTATTGGGTTTAAAGAGTGCGTAGGTGGTTTATTAAGTCAGTGGTGAAATCCTGCAGCTCAACTGTAGAACTGCCATTGATACTGGTAAACTTGAGTTTGGTTTAGGTAAGCGGAATTTATGATGTAGCGGTGAAATGCATAGATATCATAAGGAACACCAATAGCGAAGGCAGCTTACTGGACCACAACTGACACTGAGGCACGAAAGCGTGGGTAGCGAACAGG	ASV_696	Bacteria	Bacteroidota	Cytophagia	Cytophagales	Reichenbachiellaceae	Marinoscillum	RSW2	1997	Red Sea	Seawater	Direct	253
TACGGAGGGTTCAAGCGTTTTCCGGATTTATTGGGTTTAAAGAGTGCGTAGGTGGTTTATTAAGTCAGTGGTGAAATCCTGCAGCTCAACTGTAGAACTGCCATTGATACTGGTAAACTTGAGTTTGGTTTAGGTAAGCGGAATTTATGATGTAGCGGTGAAATGCATAGATATCATAAGGAACACCAATAGCGAAGGCAGCTTACTGGACCACAACTGACACTGAGGCACGAAAGCGTGGGTAGCGAACAGG	ASV_696	Bacteria	Bacteroidota	Cytophagia	Cytophagales	Reichenbachiellaceae	Marinoscillum	RSW3	1845	Red Sea	Seawater	Direct	253
TACAGAGGGTGCAAGCGTTAATCGGAATTACTGGGCGTAAAGCGCGCGTAGGTGGTTTGTTAAGTTGGATGTGAAATCCCCGGGCTCAACCTGGGAACTGCATTCAAAACTGACTGACTAGAGTATGGTAGAGGGTGGTGGAATTTCCTGTGTAGCGGTGAAATGCGTAGATATAGGAAGGAACACCAGTGGCGAAGGCGACCACCTGGACTAATACTGACACTGAGGTGCGAAAGCGTGGGGAGCAAACAGG	ASV_17853	Bacteria	Pseudomonadota	Gammaproteobacteria	Pseudomonadales	Pseudomonadaceae	Pseudomonas	RLIT1	93	Red Sea	Litophyton	Direct	253
AACCAGCACCTCAAGTGGTCAGGAGGATTATTGGGCCTAAAGCATCCGTAGCCGGCCGTGTAAGTTTTCGGTTAAATCTATATGCTCAACATATAGGCTGCCGGGAATACTGCACAGCTAGGGAGTGGGAGAGGTAGACGGTACTCGGTAGGAAGGGGTAAAATCCTTTGATCTATTGATGACCACCTGTGGCGAAGGCGGTCTACTAGAACACGTCCGACGGTGAGGGATGAAAGCTGGGGGAGCAAACCGG	ASV_16125	Archaea	Thermoproteota	Nitrososphaeria	Nitrosopumilales	Nitrosopumilaceae	Cenarchaeum	OASW1	145	Aquarium	Seawater	Direct	253
AACCAGCACCTCAAGTGGTCAGGAGGATTATTGGGCCTAAAGCATCCGTAGCCGGCCGTGTAAGTTTTCGGTTAAATCTATATGCTCAACATATAGGCTGCCGGGAATACTGCACAGCTAGGGAGTGGGAGAGGTAGACGGTACTCGGTAGGAAGGGGTAAAATCCTTTGATCTATTGATGACCACCTGTGGCGAAGGCGGTCTACTAGAACACGTCCGACGGTGAGGGATGAAAGCTGGGGGAGCAAACCGG	ASV_16125	Archaea	Thermoproteota	Nitrososphaeria	Nitrosopumilales	Nitrosopumilaceae	Cenarchaeum	OASW2	106	Aquarium	Seawater	Direct	253
AACCAGCACCTCAAGTGGTCAGGAGGATTATTGGGCCTAAAGCATCCGTAGCCGGCCGTGTAAGTTTTCGGTTAAATCTATATGCTCAACATATAGGCTGCCGGGAATACTGCACAGCTAGGGAGTGGGAGAGGTAGACGGTACTCGGTAGGAAGGGGTAAAATCCTTTGATCTATTGATGACCACCTGTGGCGAAGGCGGTCTACTAGAACACGTCCGACGGTGAGGGATGAAAGCTGGGGGAGCAAACCGG	ASV_16125	Archaea	Thermoproteota	Nitrososphaeria	Nitrosopumilales	Nitrosopumilaceae	Cenarchaeum	OASW3	435	Aquarium	Seawater	Direct	253
AACCAGCACCTCAAGTGGTCAGGAGGATTATTGGGCCTAAAGCATCCGTAGCCGGCCGTGTAAGTTTTCGGTTAAATCTATATGCTCAACATATAGGCTGCCGGGAATACTGCACAGCTAGGGAGTGGGAGAGGTAGACGGTACTCGGTAGGAAGGGGTAAAATCCTTTGATCTATTGATGACCACCTGTGGCGAAGGCGGTCTACTAGAACACGTCCGACGGTGAGGGATGAAAGCTGGGGGAGCAAACCGG	ASV_16125	Archaea	Thermoproteota	Nitrososphaeria	Nitrosopumilales	Nitrosopumilaceae	Cenarchaeum	OSED1	1343	Aquarium	Sediment	Direct	253
AACCAGCACCTCAAGTGGTCAGGAGGATTATTGGGCCTAAAGCATCCGTAGCCGGCCGTGTAAGTTTTCGGTTAAATCTATATGCTCAACATATAGGCTGCCGGGAATACTGCACAGCTAGGGAGTGGGAGAGGTAGACGGTACTCGGTAGGAAGGGGTAAAATCCTTTGATCTATTGATGACCACCTGTGGCGAAGGCGGTCTACTAGAACACGTCCGACGGTGAGGGATGAAAGCTGGGGGAGCAAACCGG	ASV_16125	Archaea	Thermoproteota	Nitrososphaeria	Nitrosopumilales	Nitrosopumilaceae	Cenarchaeum	OSED2	1334	Aquarium	Sediment	Direct	253
AACCAGCACCTCAAGTGGTCAGGAGGATTATTGGGCCTAAAGCATCCGTAGCCGGCCGTGTAAGTTTTCGGTTAAATCTATATGCTCAACATATAGGCTGCCGGGAATACTGCACAGCTAGGGAGTGGGAGAGGTAGACGGTACTCGGTAGGAAGGGGTAAAATCCTTTGATCTATTGATGACCACCTGTGGCGAAGGCGGTCTACTAGAACACGTCCGACGGTGAGGGATGAAAGCTGGGGGAGCAAACCGG	ASV_16125	Archaea	Thermoproteota	Nitrososphaeria	Nitrosopumilales	Nitrosopumilaceae	Cenarchaeum	OSED3	1043	Aquarium	Sediment	Direct	253
AACCAGCACCTCAAGTGGTCAGGAGGATTATTGGGCCTAAAGCATCCGTAGCCGGCCGTGTAAGTTTTCGGTTAAATCTATATGCTCAACATATAGGCTGCCGGGAATACTGCACAGCTAGGGAGTGGGAGAGGTAGACGGTACTCGGTAGGAAGGGGTAAAATCCTTTGATCTATTGATGACCACCTGTGGCGAAGGCGGTCTACTAGAACACGTCCGACGGTGAGGGATGAAAGCTGGGGGAGCAAACCGG	ASV_16125	Archaea	Thermoproteota	Nitrososphaeria	Nitrosopumilales	Nitrosopumilaceae	Cenarchaeum	RSED1	580	Red Sea	Sediment	Direct	253
AACCAGCACCTCAAGTGGTCAGGAGGATTATTGGGCCTAAAGCATCCGTAGCCGGCCGTGTAAGTTTTCGGTTAAATCTATATGCTCAACATATAGGCTGCCGGGAATACTGCACAGCTAGGGAGTGGGAGAGGTAGACGGTACTCGGTAGGAAGGGGTAAAATCCTTTGATCTATTGATGACCACCTGTGGCGAAGGCGGTCTACTAGAACACGTCCGACGGTGAGGGATGAAAGCTGGGGGAGCAAACCGG	ASV_16125	Archaea	Thermoproteota	Nitrososphaeria	Nitrosopumilales	Nitrosopumilaceae	Cenarchaeum	RSED2	280	Red Sea	Sediment	Direct	253
AACCAGCACCTCAAGTGGTCAGGAGGATTATTGGGCCTAAAGCATCCGTAGCCGGCCGTGTAAGTTTTCGGTTAAATCTATATGCTCAACATATAGGCTGCCGGGAATACTGCACAGCTAGGGAGTGGGAGAGGTAGACGGTACTCGGTAGGAAGGGGTAAAATCCTTTGATCTATTGATGACCACCTGTGGCGAAGGCGGTCTACTAGAACACGTCCGACGGTGAGGGATGAAAGCTGGGGGAGCAAACCGG	ASV_16125	Archaea	Thermoproteota	Nitrososphaeria	Nitrosopumilales	Nitrosopumilaceae	Cenarchaeum	RSED3	496	Red Sea	Sediment	Direct	253
TACGGAAGGTCCTAGCGTTGTTCGGAATTACTGGGCGTAAAGCGCATGTAGGCGGAACAGAAAGTTAGAAGTGAAATCCCTGGGCTCAACCTAGGAATTGCTTTTAAAACTTCTGTTCTGGAATTCAGGAGAGGAAAATGGAATTTCCAGTGTAGAGGTGAAATTCGTAGATATTGGAAGGAACACCAGTGGCGAAGGCGATTTTCTGGACTGATATTGACGCTGAGATGCGAAGGCATGGGTAGCAAACGGG	ASV_692	Bacteria	Pseudomonadota	Alphaproteobacteria	Rhodospirillales	AEGEAN-169 marine group	NA	RSW1	1848	Red Sea	Seawater	Direct	253
TACGGAAGGTCCTAGCGTTGTTCGGAATTACTGGGCGTAAAGCGCATGTAGGCGGAACAGAAAGTTAGAAGTGAAATCCCTGGGCTCAACCTAGGAATTGCTTTTAAAACTTCTGTTCTGGAATTCAGGAGAGGAAAATGGAATTTCCAGTGTAGAGGTGAAATTCGTAGATATTGGAAGGAACACCAGTGGCGAAGGCGATTTTCTGGACTGATATTGACGCTGAGATGCGAAGGCATGGGTAGCAAACGGG	ASV_692	Bacteria	Pseudomonadota	Alphaproteobacteria	Rhodospirillales	AEGEAN-169 marine group	NA	RSW2	1713	Red Sea	Seawater	Direct	253
TACGGAAGGTCCTAGCGTTGTTCGGAATTACTGGGCGTAAAGCGCATGTAGGCGGAACAGAAAGTTAGAAGTGAAATCCCTGGGCTCAACCTAGGAATTGCTTTTAAAACTTCTGTTCTGGAATTCAGGAGAGGAAAATGGAATTTCCAGTGTAGAGGTGAAATTCGTAGATATTGGAAGGAACACCAGTGGCGAAGGCGATTTTCTGGACTGATATTGACGCTGAGATGCGAAGGCATGGGTAGCAAACGGG	ASV_692	Bacteria	Pseudomonadota	Alphaproteobacteria	Rhodospirillales	AEGEAN-169 marine group	NA	RSW3	2111	Red Sea	Seawater	Direct	253
AACCAGCACCTCAAGTGGTCAGGAGGATTATTGGGCCTAAAGCATCCGTAGCCGGCTCTGTAAGTTTTCGGTTAAATCTATATGCTCAACATATAGGCTGCCGGGAATACTGCAGAGCTAGGGAGTGGGAGAGGTAGACGGTACTCGGTAGGAAGGGGTAAAATCCTTTGATCTATTGATGACCACCTGTGGCGAAGGCGGTCTACTAGAACACGTCCGACGGTGAGGGATGAAAGCTGGGGGAGCAAACCGG	ASV_16151	Archaea	Thermoproteota	Nitrososphaeria	Nitrosopumilales	Nitrosopumilaceae	NA	OASW1	265	Aquarium	Seawater	Direct	253
AACCAGCACCTCAAGTGGTCAGGAGGATTATTGGGCCTAAAGCATCCGTAGCCGGCTCTGTAAGTTTTCGGTTAAATCTATATGCTCAACATATAGGCTGCCGGGAATACTGCAGAGCTAGGGAGTGGGAGAGGTAGACGGTACTCGGTAGGAAGGGGTAAAATCCTTTGATCTATTGATGACCACCTGTGGCGAAGGCGGTCTACTAGAACACGTCCGACGGTGAGGGATGAAAGCTGGGGGAGCAAACCGG	ASV_16151	Archaea	Thermoproteota	Nitrososphaeria	Nitrosopumilales	Nitrosopumilaceae	NA	OASW2	234	Aquarium	Seawater	Direct	253
AACCAGCACCTCAAGTGGTCAGGAGGATTATTGGGCCTAAAGCATCCGTAGCCGGCTCTGTAAGTTTTCGGTTAAATCTATATGCTCAACATATAGGCTGCCGGGAATACTGCAGAGCTAGGGAGTGGGAGAGGTAGACGGTACTCGGTAGGAAGGGGTAAAATCCTTTGATCTATTGATGACCACCTGTGGCGAAGGCGGTCTACTAGAACACGTCCGACGGTGAGGGATGAAAGCTGGGGGAGCAAACCGG	ASV_16151	Archaea	Thermoproteota	Nitrososphaeria	Nitrosopumilales	Nitrosopumilaceae	NA	OASW3	495	Aquarium	Seawater	Direct	253
AACCAGCACCTCAAGTGGTCAGGAGGATTATTGGGCCTAAAGCATCCGTAGCCGGCTCTGTAAGTTTTCGGTTAAATCTATATGCTCAACATATAGGCTGCCGGGAATACTGCAGAGCTAGGGAGTGGGAGAGGTAGACGGTACTCGGTAGGAAGGGGTAAAATCCTTTGATCTATTGATGACCACCTGTGGCGAAGGCGGTCTACTAGAACACGTCCGACGGTGAGGGATGAAAGCTGGGGGAGCAAACCGG	ASV_16151	Archaea	Thermoproteota	Nitrososphaeria	Nitrosopumilales	Nitrosopumilaceae	NA	OSED1	1395	Aquarium	Sediment	Direct	253
AACCAGCACCTCAAGTGGTCAGGAGGATTATTGGGCCTAAAGCATCCGTAGCCGGCTCTGTAAGTTTTCGGTTAAATCTATATGCTCAACATATAGGCTGCCGGGAATACTGCAGAGCTAGGGAGTGGGAGAGGTAGACGGTACTCGGTAGGAAGGGGTAAAATCCTTTGATCTATTGATGACCACCTGTGGCGAAGGCGGTCTACTAGAACACGTCCGACGGTGAGGGATGAAAGCTGGGGGAGCAAACCGG	ASV_16151	Archaea	Thermoproteota	Nitrososphaeria	Nitrosopumilales	Nitrosopumilaceae	NA	OSED2	1560	Aquarium	Sediment	Direct	253
AACCAGCACCTCAAGTGGTCAGGAGGATTATTGGGCCTAAAGCATCCGTAGCCGGCTCTGTAAGTTTTCGGTTAAATCTATATGCTCAACATATAGGCTGCCGGGAATACTGCAGAGCTAGGGAGTGGGAGAGGTAGACGGTACTCGGTAGGAAGGGGTAAAATCCTTTGATCTATTGATGACCACCTGTGGCGAAGGCGGTCTACTAGAACACGTCCGACGGTGAGGGATGAAAGCTGGGGGAGCAAACCGG	ASV_16151	Archaea	Thermoproteota	Nitrososphaeria	Nitrosopumilales	Nitrosopumilaceae	NA	OSED3	1250	Aquarium	Sediment	Direct	253
AACCAGCACCTCAAGTGGTCAGGAGGATTATTGGGCCTAAAGCATCCGTAGCCGGCTCTGTAAGTTTTCGGTTAAATCTATATGCTCAACATATAGGCTGCCGGGAATACTGCAGAGCTAGGGAGTGGGAGAGGTAGACGGTACTCGGTAGGAAGGGGTAAAATCCTTTGATCTATTGATGACCACCTGTGGCGAAGGCGGTCTACTAGAACACGTCCGACGGTGAGGGATGAAAGCTGGGGGAGCAAACCGG	ASV_16151	Archaea	Thermoproteota	Nitrososphaeria	Nitrosopumilales	Nitrosopumilaceae	NA	RSED1	178	Red Sea	Sediment	Direct	253
AACCAGCACCTCAAGTGGTCAGGAGGATTATTGGGCCTAAAGCATCCGTAGCCGGCTCTGTAAGTTTTCGGTTAAATCTATATGCTCAACATATAGGCTGCCGGGAATACTGCAGAGCTAGGGAGTGGGAGAGGTAGACGGTACTCGGTAGGAAGGGGTAAAATCCTTTGATCTATTGATGACCACCTGTGGCGAAGGCGGTCTACTAGAACACGTCCGACGGTGAGGGATGAAAGCTGGGGGAGCAAACCGG	ASV_16151	Archaea	Thermoproteota	Nitrososphaeria	Nitrosopumilales	Nitrosopumilaceae	NA	RSED2	129	Red Sea	Sediment	Direct	253
AACCAGCACCTCAAGTGGTCAGGAGGATTATTGGGCCTAAAGCATCCGTAGCCGGCTCTGTAAGTTTTCGGTTAAATCTATATGCTCAACATATAGGCTGCCGGGAATACTGCAGAGCTAGGGAGTGGGAGAGGTAGACGGTACTCGGTAGGAAGGGGTAAAATCCTTTGATCTATTGATGACCACCTGTGGCGAAGGCGGTCTACTAGAACACGTCCGACGGTGAGGGATGAAAGCTGGGGGAGCAAACCGG	ASV_16151	Archaea	Thermoproteota	Nitrososphaeria	Nitrosopumilales	Nitrosopumilaceae	NA	RSED3	148	Red Sea	Sediment	Direct	253
TACGGAGGGTCCAAGCGTTAATCGGAATTACTGGGCGTAAAGCGCGCGTAGATGGTTTATTCAGTTGGGTGTGAAATCCCTGGGCTCAACCTAGGAACTGCATTCAAAACTTATAAACTAGAGTACGAAAGAGGAGAGTAGAATTCATGGTGTAGCGGTGAAATGCGTAGAGATCATGAGGAATACCAGTGGCGAAGGCGACTCTCTGGTTCGAGACTGACATTGAGGTGCGAAAGCGTGGGTAGCAAACAGG	ASV_5445	Bacteria	Pseudomonadota	Gammaproteobacteria	Pseudomonadales	SAR86 clade	NA	RSED1	4	Red Sea	Sediment	Direct	253
TACGGAGGGTCCAAGCGTTAATCGGAATTACTGGGCGTAAAGCGCGCGTAGATGGTTTATTCAGTTGGGTGTGAAATCCCTGGGCTCAACCTAGGAACTGCATTCAAAACTTATAAACTAGAGTACGAAAGAGGAGAGTAGAATTCATGGTGTAGCGGTGAAATGCGTAGAGATCATGAGGAATACCAGTGGCGAAGGCGACTCTCTGGTTCGAGACTGACATTGAGGTGCGAAAGCGTGGGTAGCAAACAGG	ASV_5445	Bacteria	Pseudomonadota	Gammaproteobacteria	Pseudomonadales	SAR86 clade	NA	RSW1	1780	Red Sea	Seawater	Direct	253
TACGGAGGGTCCAAGCGTTAATCGGAATTACTGGGCGTAAAGCGCGCGTAGATGGTTTATTCAGTTGGGTGTGAAATCCCTGGGCTCAACCTAGGAACTGCATTCAAAACTTATAAACTAGAGTACGAAAGAGGAGAGTAGAATTCATGGTGTAGCGGTGAAATGCGTAGAGATCATGAGGAATACCAGTGGCGAAGGCGACTCTCTGGTTCGAGACTGACATTGAGGTGCGAAAGCGTGGGTAGCAAACAGG	ASV_5445	Bacteria	Pseudomonadota	Gammaproteobacteria	Pseudomonadales	SAR86 clade	NA	RSW2	1602	Red Sea	Seawater	Direct	253
TACGGAGGGTCCAAGCGTTAATCGGAATTACTGGGCGTAAAGCGCGCGTAGATGGTTTATTCAGTTGGGTGTGAAATCCCTGGGCTCAACCTAGGAACTGCATTCAAAACTTATAAACTAGAGTACGAAAGAGGAGAGTAGAATTCATGGTGTAGCGGTGAAATGCGTAGAGATCATGAGGAATACCAGTGGCGAAGGCGACTCTCTGGTTCGAGACTGACATTGAGGTGCGAAAGCGTGGGTAGCAAACAGG	ASV_5445	Bacteria	Pseudomonadota	Gammaproteobacteria	Pseudomonadales	SAR86 clade	NA	RSW3	2145	Red Sea	Seawater	Direct	253
TACGGAGGGGGTTAGCGTTGTTCGGAATTACTGGGCGTAAAGCGCACGTAGGCGGATTAATAAGTCAGGGGTGAAATCCCGAGGCTCAACCTCGGAACTGCCTTTGATACTGTTAATCTTGAGTTCGAGAGAGGTGAGTGGAATTCCGAGTGTAGAGGTGAAATTCGTAGATATTCGGAGGAACACCAGTGGCGAAGGCGGCTCACTGGCTCGATACTGACGCTGAGGTGCGAAAGCGTGGGGAGCAAACAGG	ASV_694	Bacteria	Pseudomonadota	Alphaproteobacteria	Rhodobacterales	Paracoccaceae	NA	RSW1	2020	Red Sea	Seawater	Direct	253
TACGGAGGGGGTTAGCGTTGTTCGGAATTACTGGGCGTAAAGCGCACGTAGGCGGATTAATAAGTCAGGGGTGAAATCCCGAGGCTCAACCTCGGAACTGCCTTTGATACTGTTAATCTTGAGTTCGAGAGAGGTGAGTGGAATTCCGAGTGTAGAGGTGAAATTCGTAGATATTCGGAGGAACACCAGTGGCGAAGGCGGCTCACTGGCTCGATACTGACGCTGAGGTGCGAAAGCGTGGGGAGCAAACAGG	ASV_694	Bacteria	Pseudomonadota	Alphaproteobacteria	Rhodobacterales	Paracoccaceae	NA	RSW2	2051	Red Sea	Seawater	Direct	253
TACGGAGGGGGTTAGCGTTGTTCGGAATTACTGGGCGTAAAGCGCACGTAGGCGGATTAATAAGTCAGGGGTGAAATCCCGAGGCTCAACCTCGGAACTGCCTTTGATACTGTTAATCTTGAGTTCGAGAGAGGTGAGTGGAATTCCGAGTGTAGAGGTGAAATTCGTAGATATTCGGAGGAACACCAGTGGCGAAGGCGGCTCACTGGCTCGATACTGACGCTGAGGTGCGAAAGCGTGGGGAGCAAACAGG	ASV_694	Bacteria	Pseudomonadota	Alphaproteobacteria	Rhodobacterales	Paracoccaceae	NA	RSW3	1332	Red Sea	Seawater	Direct	253
TACGGAGGATCCAAGCGTTATCCGGAATCATTGGGTTTAAAGGGTCCGTAGGTGGACAAATAAGTCAGAGGTGAAATCCTGCAGCTCAACTGTAGAACTGCCTTTGATACTGTTTGTCTTGAGTTATTATGAAGTGGTTAGAATGTGTAGTGTAGCGGTGAAATGCATAGATATTACACAGAATACCGATTGCGAAGGCAGATCACTAATAATCAACTGACACTGATGGACGAAAGCGTGGGTAGCGAACAGG	ASV_695	Bacteria	Bacteroidota	Bacteroidia	Flavobacteriales	Flavobacteriaceae	Ns2b Marine Group	RSW1	2024	Red Sea	Seawater	Direct	253
TACGGAGGATCCAAGCGTTATCCGGAATCATTGGGTTTAAAGGGTCCGTAGGTGGACAAATAAGTCAGAGGTGAAATCCTGCAGCTCAACTGTAGAACTGCCTTTGATACTGTTTGTCTTGAGTTATTATGAAGTGGTTAGAATGTGTAGTGTAGCGGTGAAATGCATAGATATTACACAGAATACCGATTGCGAAGGCAGATCACTAATAATCAACTGACACTGATGGACGAAAGCGTGGGTAGCGAACAGG	ASV_695	Bacteria	Bacteroidota	Bacteroidia	Flavobacteriales	Flavobacteriaceae	Ns2b Marine Group	RSW2	1849	Red Sea	Seawater	Direct	253
TACGGAGGATCCAAGCGTTATCCGGAATCATTGGGTTTAAAGGGTCCGTAGGTGGACAAATAAGTCAGAGGTGAAATCCTGCAGCTCAACTGTAGAACTGCCTTTGATACTGTTTGTCTTGAGTTATTATGAAGTGGTTAGAATGTGTAGTGTAGCGGTGAAATGCATAGATATTACACAGAATACCGATTGCGAAGGCAGATCACTAATAATCAACTGACACTGATGGACGAAAGCGTGGGTAGCGAACAGG	ASV_695	Bacteria	Bacteroidota	Bacteroidia	Flavobacteriales	Flavobacteriaceae	Ns2b Marine Group	RSW3	1462	Red Sea	Seawater	Direct	253
TACGTAGGGGGCGAGCGTTGTCCGGATTTATTGGGCGTAAAGAGCTCGTAGGCGGTTCAACAAGTCGGTCGTAAAAGTTCAGGGCTCAACCCTGAAATGTCGATCGATACTGTTGTGACTAGGATACGGTAGAGGTGAGTGGAATTCCGAGTGTAGCGGTGAAATGCGTAGATATTCGGAGGAACACCAATTGCGAAGGCAGCTCACTGGGCCGCTATCGACGCTGAGGAGCGAAAGCTAGGGGAGCAAACAGG	ASV_690	Bacteria	Actinomycetota	Actinomycetota-no-class	Actinomarinales	Actinomarinaceae	Candidatus Actinomarina	RSW1	1785	Red Sea	Seawater	Direct	254
TACGTAGGGGGCGAGCGTTGTCCGGATTTATTGGGCGTAAAGAGCTCGTAGGCGGTTCAACAAGTCGGTCGTAAAAGTTCAGGGCTCAACCCTGAAATGTCGATCGATACTGTTGTGACTAGGATACGGTAGAGGTGAGTGGAATTCCGAGTGTAGCGGTGAAATGCGTAGATATTCGGAGGAACACCAATTGCGAAGGCAGCTCACTGGGCCGCTATCGACGCTGAGGAGCGAAAGCTAGGGGAGCAAACAGG	ASV_690	Bacteria	Actinomycetota	Actinomycetota-no-class	Actinomarinales	Actinomarinaceae	Candidatus Actinomarina	RSW2	1449	Red Sea	Seawater	Direct	254
TACGTAGGGGGCGAGCGTTGTCCGGATTTATTGGGCGTAAAGAGCTCGTAGGCGGTTCAACAAGTCGGTCGTAAAAGTTCAGGGCTCAACCCTGAAATGTCGATCGATACTGTTGTGACTAGGATACGGTAGAGGTGAGTGGAATTCCGAGTGTAGCGGTGAAATGCGTAGATATTCGGAGGAACACCAATTGCGAAGGCAGCTCACTGGGCCGCTATCGACGCTGAGGAGCGAAAGCTAGGGGAGCAAACAGG	ASV_690	Bacteria	Actinomycetota	Actinomycetota-no-class	Actinomarinales	Actinomarinaceae	Candidatus Actinomarina	RSW3	2065	Red Sea	Seawater	Direct	254
TACGAAGGGGGCGAGCGTTGTTCGGAATTACTGGGCGTAAAGGGCGCGTAGGCGGCTCTTTAAGTTAGGCGTGAAAGCCCCGGGCTCAACCTGGGAACTGCGCTTAAGACTGGAGAGCTAGAAAACGGAAGAGGGTAGTGGAATTCCCAGTGTAGAGGTGAAATTCGTAGATATTGGGAAGAACACCAGTGGCGAAAGCGGCTACCTGGTCCGGATTTGACGCTGAGGCGCGAAAGCGTGGGGAGCAAACAGG	ASV_2603	Bacteria	Pseudomonadota	Alphaproteobacteria	Puniceispirillales	SAR116 clade	NA	RSED2	4	Red Sea	Sediment	Direct	253
TACGAAGGGGGCGAGCGTTGTTCGGAATTACTGGGCGTAAAGGGCGCGTAGGCGGCTCTTTAAGTTAGGCGTGAAAGCCCCGGGCTCAACCTGGGAACTGCGCTTAAGACTGGAGAGCTAGAAAACGGAAGAGGGTAGTGGAATTCCCAGTGTAGAGGTGAAATTCGTAGATATTGGGAAGAACACCAGTGGCGAAAGCGGCTACCTGGTCCGGATTTGACGCTGAGGCGCGAAAGCGTGGGGAGCAAACAGG	ASV_2603	Bacteria	Pseudomonadota	Alphaproteobacteria	Puniceispirillales	SAR116 clade	NA	RSW1	2007	Red Sea	Seawater	Direct	253
TACGAAGGGGGCGAGCGTTGTTCGGAATTACTGGGCGTAAAGGGCGCGTAGGCGGCTCTTTAAGTTAGGCGTGAAAGCCCCGGGCTCAACCTGGGAACTGCGCTTAAGACTGGAGAGCTAGAAAACGGAAGAGGGTAGTGGAATTCCCAGTGTAGAGGTGAAATTCGTAGATATTGGGAAGAACACCAGTGGCGAAAGCGGCTACCTGGTCCGGATTTGACGCTGAGGCGCGAAAGCGTGGGGAGCAAACAGG	ASV_2603	Bacteria	Pseudomonadota	Alphaproteobacteria	Puniceispirillales	SAR116 clade	NA	RSW2	1795	Red Sea	Seawater	Direct	253
TACGAAGGGGGCGAGCGTTGTTCGGAATTACTGGGCGTAAAGGGCGCGTAGGCGGCTCTTTAAGTTAGGCGTGAAAGCCCCGGGCTCAACCTGGGAACTGCGCTTAAGACTGGAGAGCTAGAAAACGGAAGAGGGTAGTGGAATTCCCAGTGTAGAGGTGAAATTCGTAGATATTGGGAAGAACACCAGTGGCGAAAGCGGCTACCTGGTCCGGATTTGACGCTGAGGCGCGAAAGCGTGGGGAGCAAACAGG	ASV_2603	Bacteria	Pseudomonadota	Alphaproteobacteria	Puniceispirillales	SAR116 clade	NA	RSW3	1420	Red Sea	Seawater	Direct	253
TACGGAGGATCCAAGCGTTATCCGGAATTATTGGGTTTAAAGGGTCCGCAGGCTGTTTGTTAAGTCAGAGGTGAAATCCTACCGCTCAACGGTAGAACTGCCTTTGATACTGGCAAACTTGAGTTATTGTGAAGTAGTTAGAATGTGTAGTGTAGCGGTGAAATGCATAGATATTACACAGAATACCGATTGCGAAAGCAGATTACTAACAATATACTGACGCTGAGGGACGAAAGCGTGGGTAGCGAACAGG	ASV_16401	Bacteria	Bacteroidota	Bacteroidia	Flavobacteriales	Flavobacteriaceae	Ns5 Marine Group	RSW1	1517	Red Sea	Seawater	Direct	253
TACGGAGGATCCAAGCGTTATCCGGAATTATTGGGTTTAAAGGGTCCGCAGGCTGTTTGTTAAGTCAGAGGTGAAATCCTACCGCTCAACGGTAGAACTGCCTTTGATACTGGCAAACTTGAGTTATTGTGAAGTAGTTAGAATGTGTAGTGTAGCGGTGAAATGCATAGATATTACACAGAATACCGATTGCGAAAGCAGATTACTAACAATATACTGACGCTGAGGGACGAAAGCGTGGGTAGCGAACAGG	ASV_16401	Bacteria	Bacteroidota	Bacteroidia	Flavobacteriales	Flavobacteriaceae	Ns5 Marine Group	RSW2	1579	Red Sea	Seawater	Direct	253
TACGGAGGATCCAAGCGTTATCCGGAATTATTGGGTTTAAAGGGTCCGCAGGCTGTTTGTTAAGTCAGAGGTGAAATCCTACCGCTCAACGGTAGAACTGCCTTTGATACTGGCAAACTTGAGTTATTGTGAAGTAGTTAGAATGTGTAGTGTAGCGGTGAAATGCATAGATATTACACAGAATACCGATTGCGAAAGCAGATTACTAACAATATACTGACGCTGAGGGACGAAAGCGTGGGTAGCGAACAGG	ASV_16401	Bacteria	Bacteroidota	Bacteroidia	Flavobacteriales	Flavobacteriaceae	Ns5 Marine Group	RSW3	1765	Red Sea	Seawater	Direct	253
TACGGAGGATCCAAGCGTTATCCGGAATTATTGGGTTTAAAGGGTCCGCAGGCTGTTTGTTAAGTCAGAGGTGAAATCCTACCGCTCAACGGTAGAACTGCCTTTGATACTGGCAAACTTGAGTTATTGTGAAGTAGTTAGAATGTGTAGTGTAGCGGTGAAATGCATAGATATTACACAGAATACCGATTGCGAAAGCAGATTACTAACAATATACTGACGCTGAGGGACGAAAGCGTGGGTAGCGAACAGG	ASV_16401	Bacteria	Bacteroidota	Bacteroidia	Flavobacteriales	Flavobacteriaceae	Ns5 Marine Group	MPRLIT3	9	Red Sea	Litophyton	Microbial Pellet	253
TACGGGAGTGGCAAGCGTTATCCGGAATTATTGGGCGTAAAGCGTCCGCAGGCGGCTTTTCAAGTCTGCTGTTAAAACGTGGAGCTTAACTCCATCATGGCAGTGGAAACTGAAAGGCTTGAGTATGGTAGGGGCAGAGGGAATTCCCGGTGTAGCGGTGAAATGCGTAGATATCGGGAAGAACACCAGTGGCGAAGGCGCTCTGCTGGGCCATTACTGACGCTCATGGACGAAAGCCAGGGGAGCGAAAGGG	ASV_693	Bacteria	Cyanobacteriota	Cyanophyceae	Synechococcales	Prochlorococcaceae	Prochlorococcus Mit9313	RSW1	1941	Red Sea	Seawater	Direct	253
TACGGGAGTGGCAAGCGTTATCCGGAATTATTGGGCGTAAAGCGTCCGCAGGCGGCTTTTCAAGTCTGCTGTTAAAACGTGGAGCTTAACTCCATCATGGCAGTGGAAACTGAAAGGCTTGAGTATGGTAGGGGCAGAGGGAATTCCCGGTGTAGCGGTGAAATGCGTAGATATCGGGAAGAACACCAGTGGCGAAGGCGCTCTGCTGGGCCATTACTGACGCTCATGGACGAAAGCCAGGGGAGCGAAAGGG	ASV_693	Bacteria	Cyanobacteriota	Cyanophyceae	Synechococcales	Prochlorococcaceae	Prochlorococcus Mit9313	RSW2	1473	Red Sea	Seawater	Direct	253
TACGGGAGTGGCAAGCGTTATCCGGAATTATTGGGCGTAAAGCGTCCGCAGGCGGCTTTTCAAGTCTGCTGTTAAAACGTGGAGCTTAACTCCATCATGGCAGTGGAAACTGAAAGGCTTGAGTATGGTAGGGGCAGAGGGAATTCCCGGTGTAGCGGTGAAATGCGTAGATATCGGGAAGAACACCAGTGGCGAAGGCGCTCTGCTGGGCCATTACTGACGCTCATGGACGAAAGCCAGGGGAGCGAAAGGG	ASV_693	Bacteria	Cyanobacteriota	Cyanophyceae	Synechococcales	Prochlorococcaceae	Prochlorococcus Mit9313	RSW3	1452	Red Sea	Seawater	Direct	253
TACATAGGTGGCAAGCGTTATCCGGATTTATTGGGCGTAAAGAGTGCACAGGTGGTTTGGTAAGTCAGTTGTTAAAGATTGGGGCTCAACCCCAATTCGCATCTGAAACTGCTAAACTAGAATGCAGGTGGGGGTAGTAGAATTCCATGTGTAGCGGTGGAATGCATAAATATATGGAGGAATACCAGTGGCGAAGGCGGCTACCTGAACTGTTATTGACACTTAAGCACGAAAGCGTGGGGAGCAAATAGG	ASV_16461	Bacteria	Bacillota	Mollicutes	Mycoplasmatales	Hepatoplasmataceae	Candidatus Hepatoplasma	MPRLIT3	4812	Red Sea	Litophyton	Microbial Pellet	252
TACGGAGGGTCCGAGCGTTATCCGGAATCATTGGGTTTAAAGGGTCCGTAGGCGGGCCGTTAAGTCAGGGGTGAAAGTCTGCGGCTCAACCGTAGAACTGCCTTTGATACTGGCGGTCTTGAGTCGTTGTGGGGTTGCCGGAACATGTGGTGTAGCGGTGAAATGCATAGATATCACATAGAACACCGATCGCGAAGGCAGGTAACCAACAACGTACTGACGCTGATGGACGAAAGCGTGGGTAGCGAACGGG	ASV_13762	Bacteria	Bacteroidota	Bacteroidia	Flavobacteriales	Flavobacteriaceae	Muricauda	OASW2	10	Aquarium	Seawater	Direct	253
TACGGAGGGTCCGAGCGTTATCCGGAATCATTGGGTTTAAAGGGTCCGTAGGCGGGCCGTTAAGTCAGGGGTGAAAGTCTGCGGCTCAACCGTAGAACTGCCTTTGATACTGGCGGTCTTGAGTCGTTGTGGGGTTGCCGGAACATGTGGTGTAGCGGTGAAATGCATAGATATCACATAGAACACCGATCGCGAAGGCAGGTAACCAACAACGTACTGACGCTGATGGACGAAAGCGTGGGTAGCGAACGGG	ASV_13762	Bacteria	Bacteroidota	Bacteroidia	Flavobacteriales	Flavobacteriaceae	Muricauda	OASW3	101	Aquarium	Seawater	Direct	253
TACGGAGGGTCCGAGCGTTATCCGGAATCATTGGGTTTAAAGGGTCCGTAGGCGGGCCGTTAAGTCAGGGGTGAAAGTCTGCGGCTCAACCGTAGAACTGCCTTTGATACTGGCGGTCTTGAGTCGTTGTGGGGTTGCCGGAACATGTGGTGTAGCGGTGAAATGCATAGATATCACATAGAACACCGATCGCGAAGGCAGGTAACCAACAACGTACTGACGCTGATGGACGAAAGCGTGGGTAGCGAACGGG	ASV_13762	Bacteria	Bacteroidota	Bacteroidia	Flavobacteriales	Flavobacteriaceae	Muricauda	OSED1	624	Aquarium	Sediment	Direct	253
TACGGAGGGTCCGAGCGTTATCCGGAATCATTGGGTTTAAAGGGTCCGTAGGCGGGCCGTTAAGTCAGGGGTGAAAGTCTGCGGCTCAACCGTAGAACTGCCTTTGATACTGGCGGTCTTGAGTCGTTGTGGGGTTGCCGGAACATGTGGTGTAGCGGTGAAATGCATAGATATCACATAGAACACCGATCGCGAAGGCAGGTAACCAACAACGTACTGACGCTGATGGACGAAAGCGTGGGTAGCGAACGGG	ASV_13762	Bacteria	Bacteroidota	Bacteroidia	Flavobacteriales	Flavobacteriaceae	Muricauda	OSED2	857	Aquarium	Sediment	Direct	253
TACGGAGGGTCCGAGCGTTATCCGGAATCATTGGGTTTAAAGGGTCCGTAGGCGGGCCGTTAAGTCAGGGGTGAAAGTCTGCGGCTCAACCGTAGAACTGCCTTTGATACTGGCGGTCTTGAGTCGTTGTGGGGTTGCCGGAACATGTGGTGTAGCGGTGAAATGCATAGATATCACATAGAACACCGATCGCGAAGGCAGGTAACCAACAACGTACTGACGCTGATGGACGAAAGCGTGGGTAGCGAACGGG	ASV_13762	Bacteria	Bacteroidota	Bacteroidia	Flavobacteriales	Flavobacteriaceae	Muricauda	OSED3	3113	Aquarium	Sediment	Direct	253
TACGTAGGGTGCGAGCGTTGTCCGGATTTATTGGGCGTAAAGGGCTCGTAGGTGGTTGATCGCGTCGGAAGTGTAATCTTGGGGCTTAACCCTGAGCGTGCTTTCGATACGGGTTGACTTGAGGAAGGTAGGGGAGAATGGAATTCCTGGTGGAGCGGTGGAATGCGCAGATATCAGGAGGAACACCAGTGGCGAAGGCGGTTCTCTGGGCCTTTCCTGACGCTGAGGAGCGAAAGCGTGGGGAGCGAACAGG	ASV_17844	Bacteria	Actinomycetota	Actinomycetes	Propionibacteriales	Propionibacteriaceae	Cutibacterium	OASW1	952	Aquarium	Seawater	Direct	253
TACGTAGGGTGCGAGCGTTGTCCGGATTTATTGGGCGTAAAGGGCTCGTAGGTGGTTGATCGCGTCGGAAGTGTAATCTTGGGGCTTAACCCTGAGCGTGCTTTCGATACGGGTTGACTTGAGGAAGGTAGGGGAGAATGGAATTCCTGGTGGAGCGGTGGAATGCGCAGATATCAGGAGGAACACCAGTGGCGAAGGCGGTTCTCTGGGCCTTTCCTGACGCTGAGGAGCGAAAGCGTGGGGAGCGAACAGG	ASV_17844	Bacteria	Actinomycetota	Actinomycetes	Propionibacteriales	Propionibacteriaceae	Cutibacterium	OASW2	76	Aquarium	Seawater	Direct	253
TACGTAGGGTGCGAGCGTTGTCCGGATTTATTGGGCGTAAAGGGCTCGTAGGTGGTTGATCGCGTCGGAAGTGTAATCTTGGGGCTTAACCCTGAGCGTGCTTTCGATACGGGTTGACTTGAGGAAGGTAGGGGAGAATGGAATTCCTGGTGGAGCGGTGGAATGCGCAGATATCAGGAGGAACACCAGTGGCGAAGGCGGTTCTCTGGGCCTTTCCTGACGCTGAGGAGCGAAAGCGTGGGGAGCGAACAGG	ASV_17844	Bacteria	Actinomycetota	Actinomycetes	Propionibacteriales	Propionibacteriaceae	Cutibacterium	OASW3	3274	Aquarium	Seawater	Direct	253
TACGTAGGGTGCGAGCGTTGTCCGGATTTATTGGGCGTAAAGGGCTCGTAGGTGGTTGATCGCGTCGGAAGTGTAATCTTGGGGCTTAACCCTGAGCGTGCTTTCGATACGGGTTGACTTGAGGAAGGTAGGGGAGAATGGAATTCCTGGTGGAGCGGTGGAATGCGCAGATATCAGGAGGAACACCAGTGGCGAAGGCGGTTCTCTGGGCCTTTCCTGACGCTGAGGAGCGAAAGCGTGGGGAGCGAACAGG	ASV_17844	Bacteria	Actinomycetota	Actinomycetes	Propionibacteriales	Propionibacteriaceae	Cutibacterium	MPRLIT2	45	Red Sea	Litophyton	Microbial Pellet	253
TACGGAAGGTCCTAGCGTTGTTCGGAATTACTGGGCGTAAAGCGCATGTAGGCGGAACAAAAAGTTAGAAGTGAAATCCCTGGGCTCAACCTAGGAATTGCTTTTAAAACTTTTGTTCTGGAATTCAGGAGAGGAAAATGGAATTTCCAGTGTAGAGGTGAAATTCGTAGATATTGGAAGGAACACCAGTGGCGAAGGCGATTTTCTGGACTGATATTGACGCTGAGATGCGAAGGCATGGGTAGCAAACGGG	ASV_688	Bacteria	Pseudomonadota	Alphaproteobacteria	Rhodospirillales	AEGEAN-169 marine group	NA	RSW1	1467	Red Sea	Seawater	Direct	253
TACGGAAGGTCCTAGCGTTGTTCGGAATTACTGGGCGTAAAGCGCATGTAGGCGGAACAAAAAGTTAGAAGTGAAATCCCTGGGCTCAACCTAGGAATTGCTTTTAAAACTTTTGTTCTGGAATTCAGGAGAGGAAAATGGAATTTCCAGTGTAGAGGTGAAATTCGTAGATATTGGAAGGAACACCAGTGGCGAAGGCGATTTTCTGGACTGATATTGACGCTGAGATGCGAAGGCATGGGTAGCAAACGGG	ASV_688	Bacteria	Pseudomonadota	Alphaproteobacteria	Rhodospirillales	AEGEAN-169 marine group	NA	RSW2	1474	Red Sea	Seawater	Direct	253
TACGGAAGGTCCTAGCGTTGTTCGGAATTACTGGGCGTAAAGCGCATGTAGGCGGAACAAAAAGTTAGAAGTGAAATCCCTGGGCTCAACCTAGGAATTGCTTTTAAAACTTTTGTTCTGGAATTCAGGAGAGGAAAATGGAATTTCCAGTGTAGAGGTGAAATTCGTAGATATTGGAAGGAACACCAGTGGCGAAGGCGATTTTCTGGACTGATATTGACGCTGAGATGCGAAGGCATGGGTAGCAAACGGG	ASV_688	Bacteria	Pseudomonadota	Alphaproteobacteria	Rhodospirillales	AEGEAN-169 marine group	NA	RSW3	1693	Red Sea	Seawater	Direct	253
TACGGAAGGTCCAAGCGTTAATCGGAATTACTGGGCGTAAAGCGCGCGTAGGTGGTTTATTAAGTTGGGTGTGAAAGCCCCGGGCTCAACCTGGGAACTGCATCCAAAACTGATTCACTAGAGTACGAAAGAGGAAAGTAGAATTCACAGTGTAGCGGTGGAATGCGTAGATATTGTGAAGAATACCGATGGCGAAGGCAGCTTTCTGGTTCTGTACTGACACTGAGGTGCGAAAGCGTGGGTAGCGAACAGG	ASV_691	Bacteria	Pseudomonadota	Gammaproteobacteria	Pseudomonadales	SAR86 clade	NA	RSW1	1829	Red Sea	Seawater	Direct	253
TACGGAAGGTCCAAGCGTTAATCGGAATTACTGGGCGTAAAGCGCGCGTAGGTGGTTTATTAAGTTGGGTGTGAAAGCCCCGGGCTCAACCTGGGAACTGCATCCAAAACTGATTCACTAGAGTACGAAAGAGGAAAGTAGAATTCACAGTGTAGCGGTGGAATGCGTAGATATTGTGAAGAATACCGATGGCGAAGGCAGCTTTCTGGTTCTGTACTGACACTGAGGTGCGAAAGCGTGGGTAGCGAACAGG	ASV_691	Bacteria	Pseudomonadota	Gammaproteobacteria	Pseudomonadales	SAR86 clade	NA	RSW2	1281	Red Sea	Seawater	Direct	253
TACGGAAGGTCCAAGCGTTAATCGGAATTACTGGGCGTAAAGCGCGCGTAGGTGGTTTATTAAGTTGGGTGTGAAAGCCCCGGGCTCAACCTGGGAACTGCATCCAAAACTGATTCACTAGAGTACGAAAGAGGAAAGTAGAATTCACAGTGTAGCGGTGGAATGCGTAGATATTGTGAAGAATACCGATGGCGAAGGCAGCTTTCTGGTTCTGTACTGACACTGAGGTGCGAAAGCGTGGGTAGCGAACAGG	ASV_691	Bacteria	Pseudomonadota	Gammaproteobacteria	Pseudomonadales	SAR86 clade	NA	RSW3	1324	Red Sea	Seawater	Direct	253
TACGAAGGGACCTAGCGTAATTCGGAATTACTGGGCGTAAAGCGCGCGTAGGCGGTTAAGTAAGTTAATTGTGAAAGCCCGAAGCTCAACTTCGGAATTGCAATTAAAACTACTTAGCTAGAGTTTATCAGAGGAAAGCGGAATACATAGTGTAGAGGTGAAATTCGTAGATATTATGTAGAACACCAGTTGCGAAGGCGGCTTTCTGGGATAACACTGACGCTGAGGTGCGAAAGTATGGGTAGCGAAGAGG	ASV_17182	Bacteria	Pseudomonadota	Alphaproteobacteria	Pelagibacterales	Clade III	NA	OASW1	76	Aquarium	Seawater	Direct	253
TACGAAGGGACCTAGCGTAATTCGGAATTACTGGGCGTAAAGCGCGCGTAGGCGGTTAAGTAAGTTAATTGTGAAAGCCCGAAGCTCAACTTCGGAATTGCAATTAAAACTACTTAGCTAGAGTTTATCAGAGGAAAGCGGAATACATAGTGTAGAGGTGAAATTCGTAGATATTATGTAGAACACCAGTTGCGAAGGCGGCTTTCTGGGATAACACTGACGCTGAGGTGCGAAAGTATGGGTAGCGAAGAGG	ASV_17182	Bacteria	Pseudomonadota	Alphaproteobacteria	Pelagibacterales	Clade III	NA	OASW2	35	Aquarium	Seawater	Direct	253
TACGAAGGGACCTAGCGTAATTCGGAATTACTGGGCGTAAAGCGCGCGTAGGCGGTTAAGTAAGTTAATTGTGAAAGCCCGAAGCTCAACTTCGGAATTGCAATTAAAACTACTTAGCTAGAGTTTATCAGAGGAAAGCGGAATACATAGTGTAGAGGTGAAATTCGTAGATATTATGTAGAACACCAGTTGCGAAGGCGGCTTTCTGGGATAACACTGACGCTGAGGTGCGAAAGTATGGGTAGCGAAGAGG	ASV_17182	Bacteria	Pseudomonadota	Alphaproteobacteria	Pelagibacterales	Clade III	NA	OASW3	4143	Aquarium	Seawater	Direct	253
TACGAAGGGACCTAGCGTAATTCGGAATTACTGGGCGTAAAGCGCGCGTAGGCGGTTAAGTAAGTTAATTGTGAAAGCCCGAAGCTCAACTTCGGAATTGCAATTAAAACTACTTAGCTAGAGTTTATCAGAGGAAAGCGGAATACATAGTGTAGAGGTGAAATTCGTAGATATTATGTAGAACACCAGTTGCGAAGGCGGCTTTCTGGGATAACACTGACGCTGAGGTGCGAAAGTATGGGTAGCGAAGAGG	ASV_17182	Bacteria	Pseudomonadota	Alphaproteobacteria	Pelagibacterales	Clade III	NA	MPOLIT3	4	Aquarium	Litophyton	Microbial Pellet	253
TACGAAGGGACCTAGCGTAATTCGGAATTACTGGGCGTAAAGCGCGCGTAGGCGGTTAAGTAAGTTAATTGTGAAAGCCCGAAGCTCAACTTCGGAATTGCAATTAAAACTACTTAGCTAGAGTTTATCAGAGGAAAGCGGAATACATAGTGTAGAGGTGAAATTCGTAGATATTATGTAGAACACCAGTTGCGAAGGCGGCTTTCTGGGATAACACTGACGCTGAGGTGCGAAAGTATGGGTAGCGAAGAGG	ASV_17182	Bacteria	Pseudomonadota	Alphaproteobacteria	Pelagibacterales	Clade III	NA	MPRLIT1	4	Red Sea	Litophyton	Microbial Pellet	253
TACGAAGGGACCTAGCGTAATTCGGAATTACTGGGCGTAAAGCGCGCGTAGGCGGTTAAGTAAGTTAATTGTGAAAGCCCGAAGCTCAACTTCGGAATTGCAATTAAAACTACTTAGCTAGAGTTTATCAGAGGAAAGCGGAATACATAGTGTAGAGGTGAAATTCGTAGATATTATGTAGAACACCAGTTGCGAAGGCGGCTTTCTGGGATAACACTGACGCTGAGGTGCGAAAGTATGGGTAGCGAAGAGG	ASV_17182	Bacteria	Pseudomonadota	Alphaproteobacteria	Pelagibacterales	Clade III	NA	MPRLIT2	3	Red Sea	Litophyton	Microbial Pellet	253
TACGAAGGGACCTAGCGTAATTCGGAATTACTGGGCGTAAAGCGCGCGTAGGCGGTTAAGTAAGTTAATTGTGAAAGCCCGAAGCTCAACTTCGGAATTGCAATTAAAACTACTTAGCTAGAGTTTATCAGAGGAAAGCGGAATACATAGTGTAGAGGTGAAATTCGTAGATATTATGTAGAACACCAGTTGCGAAGGCGGCTTTCTGGGATAACACTGACGCTGAGGTGCGAAAGTATGGGTAGCGAAGAGG	ASV_17182	Bacteria	Pseudomonadota	Alphaproteobacteria	Pelagibacterales	Clade III	NA	MPRLIT3	4	Red Sea	Litophyton	Microbial Pellet	253
TACGAGGGGTGCTAGCGTTGTCCGGATTTACTGGGCGTAAAGGGTACGTAGGCGTTTTAATAAGTTGAATGTTAAATATCTTAGCTTAACTAAGAAAATGCATTCAAAACTGTTAAAATAGAGTTTGAGAGAGGAACGCAGAATTCATGGTGGAGCGGTGACATGCGTAGATATCATGAGGAAAGTCAAATGCGAAGGCAGCCTTCTGGCTCAAAACTGACGCTGAGGTACGAAAGCGTGGGGAGCGAACAGG	ASV_685	Bacteria	Marinimicrobia (SAR406 clade)	NA	NA	NA	NA	RSW1	1291	Red Sea	Seawater	Direct	253
TACGAGGGGTGCTAGCGTTGTCCGGATTTACTGGGCGTAAAGGGTACGTAGGCGTTTTAATAAGTTGAATGTTAAATATCTTAGCTTAACTAAGAAAATGCATTCAAAACTGTTAAAATAGAGTTTGAGAGAGGAACGCAGAATTCATGGTGGAGCGGTGACATGCGTAGATATCATGAGGAAAGTCAAATGCGAAGGCAGCCTTCTGGCTCAAAACTGACGCTGAGGTACGAAAGCGTGGGGAGCGAACAGG	ASV_685	Bacteria	Marinimicrobia (SAR406 clade)	NA	NA	NA	NA	RSW2	1490	Red Sea	Seawater	Direct	253
TACGAGGGGTGCTAGCGTTGTCCGGATTTACTGGGCGTAAAGGGTACGTAGGCGTTTTAATAAGTTGAATGTTAAATATCTTAGCTTAACTAAGAAAATGCATTCAAAACTGTTAAAATAGAGTTTGAGAGAGGAACGCAGAATTCATGGTGGAGCGGTGACATGCGTAGATATCATGAGGAAAGTCAAATGCGAAGGCAGCCTTCTGGCTCAAAACTGACGCTGAGGTACGAAAGCGTGGGGAGCGAACAGG	ASV_685	Bacteria	Marinimicrobia (SAR406 clade)	NA	NA	NA	NA	RSW3	1299	Red Sea	Seawater	Direct	253
TACGGAGGGTGCGAGCGTTAATCGGAATTACTGGGCGTAAAGCGTGCGTAGGCGGCCATTTAAGTTGGATGTGAAAGCCCCGGGCTCAACCCGGGAACTGCATCCAAAACTGGGTGGCTAGAGTGCGGAAGAGGAGTGTGGAATTTCCTGTGTAGCGGTGAAATGCGTAGATATAGGAAGGAACACCAGTGGCGAAGGCGACACTCTGGTCTGACACTGACGCTGAGGTACGAAAGCGTGGGGAGCAAACAGG	ASV_17745	Bacteria	Pseudomonadota	Gammaproteobacteria	Oceanospirillales	Endozoicomonadaceae	Endozoicomonas	OASW3	34	Aquarium	Seawater	Direct	253
TACGGAGGGTGCGAGCGTTAATCGGAATTACTGGGCGTAAAGCGTGCGTAGGCGGCCATTTAAGTTGGATGTGAAAGCCCCGGGCTCAACCCGGGAACTGCATCCAAAACTGGGTGGCTAGAGTGCGGAAGAGGAGTGTGGAATTTCCTGTGTAGCGGTGAAATGCGTAGATATAGGAAGGAACACCAGTGGCGAAGGCGACACTCTGGTCTGACACTGACGCTGAGGTACGAAAGCGTGGGGAGCAAACAGG	ASV_17745	Bacteria	Pseudomonadota	Gammaproteobacteria	Oceanospirillales	Endozoicomonadaceae	Endozoicomonas	OLIT1	409	Aquarium	Litophyton	Direct	253
TACGGAGGGTGCGAGCGTTAATCGGAATTACTGGGCGTAAAGCGTGCGTAGGCGGCCATTTAAGTTGGATGTGAAAGCCCCGGGCTCAACCCGGGAACTGCATCCAAAACTGGGTGGCTAGAGTGCGGAAGAGGAGTGTGGAATTTCCTGTGTAGCGGTGAAATGCGTAGATATAGGAAGGAACACCAGTGGCGAAGGCGACACTCTGGTCTGACACTGACGCTGAGGTACGAAAGCGTGGGGAGCAAACAGG	ASV_17745	Bacteria	Pseudomonadota	Gammaproteobacteria	Oceanospirillales	Endozoicomonadaceae	Endozoicomonas	OLIT2	144	Aquarium	Litophyton	Direct	253
TACGGAGGGTGCGAGCGTTAATCGGAATTACTGGGCGTAAAGCGTGCGTAGGCGGCCATTTAAGTTGGATGTGAAAGCCCCGGGCTCAACCCGGGAACTGCATCCAAAACTGGGTGGCTAGAGTGCGGAAGAGGAGTGTGGAATTTCCTGTGTAGCGGTGAAATGCGTAGATATAGGAAGGAACACCAGTGGCGAAGGCGACACTCTGGTCTGACACTGACGCTGAGGTACGAAAGCGTGGGGAGCAAACAGG	ASV_17745	Bacteria	Pseudomonadota	Gammaproteobacteria	Oceanospirillales	Endozoicomonadaceae	Endozoicomonas	OLIT3	150	Aquarium	Litophyton	Direct	253
TACGGAGGGTGCGAGCGTTAATCGGAATTACTGGGCGTAAAGCGTGCGTAGGCGGCCATTTAAGTTGGATGTGAAAGCCCCGGGCTCAACCCGGGAACTGCATCCAAAACTGGGTGGCTAGAGTGCGGAAGAGGAGTGTGGAATTTCCTGTGTAGCGGTGAAATGCGTAGATATAGGAAGGAACACCAGTGGCGAAGGCGACACTCTGGTCTGACACTGACGCTGAGGTACGAAAGCGTGGGGAGCAAACAGG	ASV_17745	Bacteria	Pseudomonadota	Gammaproteobacteria	Oceanospirillales	Endozoicomonadaceae	Endozoicomonas	RLIT2	1586	Red Sea	Litophyton	Direct	253
TACGGAGGGTGCGAGCGTTAATCGGAATTACTGGGCGTAAAGCGTGCGTAGGCGGCCATTTAAGTTGGATGTGAAAGCCCCGGGCTCAACCCGGGAACTGCATCCAAAACTGGGTGGCTAGAGTGCGGAAGAGGAGTGTGGAATTTCCTGTGTAGCGGTGAAATGCGTAGATATAGGAAGGAACACCAGTGGCGAAGGCGACACTCTGGTCTGACACTGACGCTGAGGTACGAAAGCGTGGGGAGCAAACAGG	ASV_17745	Bacteria	Pseudomonadota	Gammaproteobacteria	Oceanospirillales	Endozoicomonadaceae	Endozoicomonas	RLIT3	151	Red Sea	Litophyton	Direct	253
TACGGAGGGTGCGAGCGTTAATCGGAATTACTGGGCGTAAAGCGTGCGTAGGCGGCCATTTAAGTTGGATGTGAAAGCCCCGGGCTCAACCCGGGAACTGCATCCAAAACTGGGTGGCTAGAGTGCGGAAGAGGAGTGTGGAATTTCCTGTGTAGCGGTGAAATGCGTAGATATAGGAAGGAACACCAGTGGCGAAGGCGACACTCTGGTCTGACACTGACGCTGAGGTACGAAAGCGTGGGGAGCAAACAGG	ASV_17745	Bacteria	Pseudomonadota	Gammaproteobacteria	Oceanospirillales	Endozoicomonadaceae	Endozoicomonas	MPOLIT1	158	Aquarium	Litophyton	Microbial Pellet	253
TACGGAGGGTGCGAGCGTTAATCGGAATTACTGGGCGTAAAGCGTGCGTAGGCGGCCATTTAAGTTGGATGTGAAAGCCCCGGGCTCAACCCGGGAACTGCATCCAAAACTGGGTGGCTAGAGTGCGGAAGAGGAGTGTGGAATTTCCTGTGTAGCGGTGAAATGCGTAGATATAGGAAGGAACACCAGTGGCGAAGGCGACACTCTGGTCTGACACTGACGCTGAGGTACGAAAGCGTGGGGAGCAAACAGG	ASV_17745	Bacteria	Pseudomonadota	Gammaproteobacteria	Oceanospirillales	Endozoicomonadaceae	Endozoicomonas	MPOLIT2	673	Aquarium	Litophyton	Microbial Pellet	253
TACGGAGGGTGCGAGCGTTAATCGGAATTACTGGGCGTAAAGCGTGCGTAGGCGGCCATTTAAGTTGGATGTGAAAGCCCCGGGCTCAACCCGGGAACTGCATCCAAAACTGGGTGGCTAGAGTGCGGAAGAGGAGTGTGGAATTTCCTGTGTAGCGGTGAAATGCGTAGATATAGGAAGGAACACCAGTGGCGAAGGCGACACTCTGGTCTGACACTGACGCTGAGGTACGAAAGCGTGGGGAGCAAACAGG	ASV_17745	Bacteria	Pseudomonadota	Gammaproteobacteria	Oceanospirillales	Endozoicomonadaceae	Endozoicomonas	MPOLIT3	238	Aquarium	Litophyton	Microbial Pellet	253
TACGGAGGGTGCGAGCGTTAATCGGAATTACTGGGCGTAAAGCGTGCGTAGGCGGCCATTTAAGTTGGATGTGAAAGCCCCGGGCTCAACCCGGGAACTGCATCCAAAACTGGGTGGCTAGAGTGCGGAAGAGGAGTGTGGAATTTCCTGTGTAGCGGTGAAATGCGTAGATATAGGAAGGAACACCAGTGGCGAAGGCGACACTCTGGTCTGACACTGACGCTGAGGTACGAAAGCGTGGGGAGCAAACAGG	ASV_17745	Bacteria	Pseudomonadota	Gammaproteobacteria	Oceanospirillales	Endozoicomonadaceae	Endozoicomonas	MPRLIT1	70	Red Sea	Litophyton	Microbial Pellet	253
TACGGAGGGTGCGAGCGTTAATCGGAATTACTGGGCGTAAAGCGTGCGTAGGCGGCCATTTAAGTTGGATGTGAAAGCCCCGGGCTCAACCCGGGAACTGCATCCAAAACTGGGTGGCTAGAGTGCGGAAGAGGAGTGTGGAATTTCCTGTGTAGCGGTGAAATGCGTAGATATAGGAAGGAACACCAGTGGCGAAGGCGACACTCTGGTCTGACACTGACGCTGAGGTACGAAAGCGTGGGGAGCAAACAGG	ASV_17745	Bacteria	Pseudomonadota	Gammaproteobacteria	Oceanospirillales	Endozoicomonadaceae	Endozoicomonas	MPRLIT2	265	Red Sea	Litophyton	Microbial Pellet	253
TACGGAGGGTGCGAGCGTTAATCGGAATTACTGGGCGTAAAGCGTGCGTAGGCGGCCATTTAAGTTGGATGTGAAAGCCCCGGGCTCAACCCGGGAACTGCATCCAAAACTGGGTGGCTAGAGTGCGGAAGAGGAGTGTGGAATTTCCTGTGTAGCGGTGAAATGCGTAGATATAGGAAGGAACACCAGTGGCGAAGGCGACACTCTGGTCTGACACTGACGCTGAGGTACGAAAGCGTGGGGAGCAAACAGG	ASV_17745	Bacteria	Pseudomonadota	Gammaproteobacteria	Oceanospirillales	Endozoicomonadaceae	Endozoicomonas	MPRLIT3	130	Red Sea	Litophyton	Microbial Pellet	253
TACGGATGGTGCAAGCGTTAATCGGAATTACTGGGCGTAAAGCGCGCGTAGGTGGCATATTAAGTTAGATGTGAAATCCCGAGGCTTAACCTCGGAACTGCATCTAAAACTAATAAGCTAGAGTACTAGAGAGGAAAGTAGAATTCTTAGTGTAGCGGTGGAATGCGTAGATATTAAGAGGAATACCAATGGCGAAGGCAACTTTCTGGATAGATACTGACACTGAGGTGCGAAAGCGTGGGGAGCAAACAGG	ASV_686	Bacteria	Pseudomonadota	Gammaproteobacteria	Pseudomonadales	SAR86 clade	NA	RSW1	1304	Red Sea	Seawater	Direct	253
TACGGATGGTGCAAGCGTTAATCGGAATTACTGGGCGTAAAGCGCGCGTAGGTGGCATATTAAGTTAGATGTGAAATCCCGAGGCTTAACCTCGGAACTGCATCTAAAACTAATAAGCTAGAGTACTAGAGAGGAAAGTAGAATTCTTAGTGTAGCGGTGGAATGCGTAGATATTAAGAGGAATACCAATGGCGAAGGCAACTTTCTGGATAGATACTGACACTGAGGTGCGAAAGCGTGGGGAGCAAACAGG	ASV_686	Bacteria	Pseudomonadota	Gammaproteobacteria	Pseudomonadales	SAR86 clade	NA	RSW2	1391	Red Sea	Seawater	Direct	253
TACGGATGGTGCAAGCGTTAATCGGAATTACTGGGCGTAAAGCGCGCGTAGGTGGCATATTAAGTTAGATGTGAAATCCCGAGGCTTAACCTCGGAACTGCATCTAAAACTAATAAGCTAGAGTACTAGAGAGGAAAGTAGAATTCTTAGTGTAGCGGTGGAATGCGTAGATATTAAGAGGAATACCAATGGCGAAGGCAACTTTCTGGATAGATACTGACACTGAGGTGCGAAAGCGTGGGGAGCAAACAGG	ASV_686	Bacteria	Pseudomonadota	Gammaproteobacteria	Pseudomonadales	SAR86 clade	NA	RSW3	1306	Red Sea	Seawater	Direct	253
TACGGAGGGTGCAAGCGTTAATCGGAATTACTGGGCGTAAAGCGCGCGTAGGCGGTTTGTTAAGTGTGATGTGAAAGCCCAGGGCTCAACCTTGGAACTGCATCACATACTGGCAGGCTAGAGTACGGTAGAGGGGGGTAGAATTCCACGTGTAGCGGTGAAATGCGTAGAGATGTGGAGGAATACCAGTGGCGAAGGCGGCCCCCTGGATCGATACTGACGCTGAGGTGCGAAAGCGTGGGGAGCAAACAGG	ASV_16692	Bacteria	Pseudomonadota	Gammaproteobacteria	Pseudomonadales	Pseudohongiellaceae	Pseudohongiella	OASW1	981	Aquarium	Seawater	Direct	253
TACGGAGGGTGCAAGCGTTAATCGGAATTACTGGGCGTAAAGCGCGCGTAGGCGGTTTGTTAAGTGTGATGTGAAAGCCCAGGGCTCAACCTTGGAACTGCATCACATACTGGCAGGCTAGAGTACGGTAGAGGGGGGTAGAATTCCACGTGTAGCGGTGAAATGCGTAGAGATGTGGAGGAATACCAGTGGCGAAGGCGGCCCCCTGGATCGATACTGACGCTGAGGTGCGAAAGCGTGGGGAGCAAACAGG	ASV_16692	Bacteria	Pseudomonadota	Gammaproteobacteria	Pseudomonadales	Pseudohongiellaceae	Pseudohongiella	OASW2	702	Aquarium	Seawater	Direct	253
TACGGAGGGTGCAAGCGTTAATCGGAATTACTGGGCGTAAAGCGCGCGTAGGCGGTTTGTTAAGTGTGATGTGAAAGCCCAGGGCTCAACCTTGGAACTGCATCACATACTGGCAGGCTAGAGTACGGTAGAGGGGGGTAGAATTCCACGTGTAGCGGTGAAATGCGTAGAGATGTGGAGGAATACCAGTGGCGAAGGCGGCCCCCTGGATCGATACTGACGCTGAGGTGCGAAAGCGTGGGGAGCAAACAGG	ASV_16692	Bacteria	Pseudomonadota	Gammaproteobacteria	Pseudomonadales	Pseudohongiellaceae	Pseudohongiella	OASW3	2255	Aquarium	Seawater	Direct	253
TACGGAGGGTGCAAGCGTTAATCGGAATTACTGGGCGTAAAGCGCGCGTAGGCGGTTTGTTAAGTGTGATGTGAAAGCCCAGGGCTCAACCTTGGAACTGCATCACATACTGGCAGGCTAGAGTACGGTAGAGGGGGGTAGAATTCCACGTGTAGCGGTGAAATGCGTAGAGATGTGGAGGAATACCAGTGGCGAAGGCGGCCCCCTGGATCGATACTGACGCTGAGGTGCGAAAGCGTGGGGAGCAAACAGG	ASV_16692	Bacteria	Pseudomonadota	Gammaproteobacteria	Pseudomonadales	Pseudohongiellaceae	Pseudohongiella	MPRLIT1	5	Red Sea	Litophyton	Microbial Pellet	253
TACGGAGGGTGCAAGCGTTAATCGGAATTACTGGGCGTAAAGCGCGCGTAGGCGGTTTGTTAAGTGTGATGTGAAAGCCCAGGGCTCAACCTTGGAACTGCATCACATACTGGCAGGCTAGAGTACGGTAGAGGGGGGTAGAATTCCACGTGTAGCGGTGAAATGCGTAGAGATGTGGAGGAATACCAGTGGCGAAGGCGGCCCCCTGGATCGATACTGACGCTGAGGTGCGAAAGCGTGGGGAGCAAACAGG	ASV_16692	Bacteria	Pseudomonadota	Gammaproteobacteria	Pseudomonadales	Pseudohongiellaceae	Pseudohongiella	MPRLIT2	3	Red Sea	Litophyton	Microbial Pellet	253
TACGGAGGGTGCAAGCGTTAATCGGAATTACTGGGCGTAAAGCGCGCGTAGGCGGTTTGTTAAGTGTGATGTGAAAGCCCAGGGCTCAACCTTGGAACTGCATCACATACTGGCAGGCTAGAGTACGGTAGAGGGGGGTAGAATTCCACGTGTAGCGGTGAAATGCGTAGAGATGTGGAGGAATACCAGTGGCGAAGGCGGCCCCCTGGATCGATACTGACGCTGAGGTGCGAAAGCGTGGGGAGCAAACAGG	ASV_16692	Bacteria	Pseudomonadota	Gammaproteobacteria	Pseudomonadales	Pseudohongiellaceae	Pseudohongiella	MPRLIT3	3	Red Sea	Litophyton	Microbial Pellet	253
TACGGAGGATTCGAGCGTTATCCGGAATCATTGGGTTTAAAGGGTCCGCAGGCGGTTTTTTAAGTCAGAGGTGAAATCCTGCAGCTCAACTGTAGAATTGCCTTTGATACTGAAAGACTTGAGTTATTGTGAAGTGGTTAGAATGTGTGGTGTAGCGGTGAAATGCATAGATATCACACAGAATACCGATTGCGAAGGCAGATCACTAACAATATACTGACGCTCAGGGACGAAAGCGTGGGTAGCGAACAGG	ASV_16532	Bacteria	Bacteroidota	Bacteroidia	Flavobacteriales	Flavobacteriaceae	Ns4 Marine Group	RSW1	1363	Red Sea	Seawater	Direct	253
TACGGAGGATTCGAGCGTTATCCGGAATCATTGGGTTTAAAGGGTCCGCAGGCGGTTTTTTAAGTCAGAGGTGAAATCCTGCAGCTCAACTGTAGAATTGCCTTTGATACTGAAAGACTTGAGTTATTGTGAAGTGGTTAGAATGTGTGGTGTAGCGGTGAAATGCATAGATATCACACAGAATACCGATTGCGAAGGCAGATCACTAACAATATACTGACGCTCAGGGACGAAAGCGTGGGTAGCGAACAGG	ASV_16532	Bacteria	Bacteroidota	Bacteroidia	Flavobacteriales	Flavobacteriaceae	Ns4 Marine Group	RSW2	1366	Red Sea	Seawater	Direct	253
TACGGAGGATTCGAGCGTTATCCGGAATCATTGGGTTTAAAGGGTCCGCAGGCGGTTTTTTAAGTCAGAGGTGAAATCCTGCAGCTCAACTGTAGAATTGCCTTTGATACTGAAAGACTTGAGTTATTGTGAAGTGGTTAGAATGTGTGGTGTAGCGGTGAAATGCATAGATATCACACAGAATACCGATTGCGAAGGCAGATCACTAACAATATACTGACGCTCAGGGACGAAAGCGTGGGTAGCGAACAGG	ASV_16532	Bacteria	Bacteroidota	Bacteroidia	Flavobacteriales	Flavobacteriaceae	Ns4 Marine Group	RSW3	1118	Red Sea	Seawater	Direct	253
TACGGAGGATTCGAGCGTTATCCGGAATCATTGGGTTTAAAGGGTCCGCAGGCGGTTTTTTAAGTCAGAGGTGAAATCCTGCAGCTCAACTGTAGAATTGCCTTTGATACTGAAAGACTTGAGTTATTGTGAAGTGGTTAGAATGTGTGGTGTAGCGGTGAAATGCATAGATATCACACAGAATACCGATTGCGAAGGCAGATCACTAACAATATACTGACGCTCAGGGACGAAAGCGTGGGTAGCGAACAGG	ASV_16532	Bacteria	Bacteroidota	Bacteroidia	Flavobacteriales	Flavobacteriaceae	Ns4 Marine Group	MPRLIT2	7	Red Sea	Litophyton	Microbial Pellet	253
TACGAAGGGGGCGAGCGTTGTTCGGAATTATTGGGCGTAAAGGGCGCGCAGGCGGTTTGGATAGTTAGACGTGAAAGCCCTGGGCTTAACCTAGGAACTGCGTTTAATACTGCCAAACTAGAGAACTAGAGAGGATAGCGGAACTCCCAGTGTAGAGGTGAAATTCGTAGATATTGGGAAGAACATCAGTGGCGAAAGCGGCTGTCTGGCTAGTTTCTGACGCTGAGGCGCGAAAGCGTGGGGAGCAAACAGG	ASV_689	Bacteria	Pseudomonadota	Alphaproteobacteria	Puniceispirillales	SAR116 clade	NA	RSW1	1481	Red Sea	Seawater	Direct	253
TACGAAGGGGGCGAGCGTTGTTCGGAATTATTGGGCGTAAAGGGCGCGCAGGCGGTTTGGATAGTTAGACGTGAAAGCCCTGGGCTTAACCTAGGAACTGCGTTTAATACTGCCAAACTAGAGAACTAGAGAGGATAGCGGAACTCCCAGTGTAGAGGTGAAATTCGTAGATATTGGGAAGAACATCAGTGGCGAAAGCGGCTGTCTGGCTAGTTTCTGACGCTGAGGCGCGAAAGCGTGGGGAGCAAACAGG	ASV_689	Bacteria	Pseudomonadota	Alphaproteobacteria	Puniceispirillales	SAR116 clade	NA	RSW2	1197	Red Sea	Seawater	Direct	253
TACGAAGGGGGCGAGCGTTGTTCGGAATTATTGGGCGTAAAGGGCGCGCAGGCGGTTTGGATAGTTAGACGTGAAAGCCCTGGGCTTAACCTAGGAACTGCGTTTAATACTGCCAAACTAGAGAACTAGAGAGGATAGCGGAACTCCCAGTGTAGAGGTGAAATTCGTAGATATTGGGAAGAACATCAGTGGCGAAAGCGGCTGTCTGGCTAGTTTCTGACGCTGAGGCGCGAAAGCGTGGGGAGCAAACAGG	ASV_689	Bacteria	Pseudomonadota	Alphaproteobacteria	Puniceispirillales	SAR116 clade	NA	RSW3	1105	Red Sea	Seawater	Direct	253
TACGTAGGGAGCGAGCGTTGTCCGGAATTATTGGGCGTAAAGAGCTCGTAGGCGGTTCAGTAAGTCGGGTGTGAAAACTCAAGGCTCAACCTTGAGACGCCACTCGATACTGCTGTGACTTGAGTCCGGTAGAGGAGTGTGGAATTCCTGGTGTAGCGGTGAAATGCGCAGATATCAGGAGGAACACCAGCGGCGAAGGCGGCACTCTGGGCCGGTACTGACGCTGAGGAGCGAAAGCATGGGGAGCAAACAGG	ASV_687	Bacteria	Actinomycetota	Acidimicrobiia	Microtrichales	Microtrichaceae	Sva0996 Marine Group	RSW1	1362	Red Sea	Seawater	Direct	254
TACGTAGGGAGCGAGCGTTGTCCGGAATTATTGGGCGTAAAGAGCTCGTAGGCGGTTCAGTAAGTCGGGTGTGAAAACTCAAGGCTCAACCTTGAGACGCCACTCGATACTGCTGTGACTTGAGTCCGGTAGAGGAGTGTGGAATTCCTGGTGTAGCGGTGAAATGCGCAGATATCAGGAGGAACACCAGCGGCGAAGGCGGCACTCTGGGCCGGTACTGACGCTGAGGAGCGAAAGCATGGGGAGCAAACAGG	ASV_687	Bacteria	Actinomycetota	Acidimicrobiia	Microtrichales	Microtrichaceae	Sva0996 Marine Group	RSW2	1051	Red Sea	Seawater	Direct	254
TACGTAGGGAGCGAGCGTTGTCCGGAATTATTGGGCGTAAAGAGCTCGTAGGCGGTTCAGTAAGTCGGGTGTGAAAACTCAAGGCTCAACCTTGAGACGCCACTCGATACTGCTGTGACTTGAGTCCGGTAGAGGAGTGTGGAATTCCTGGTGTAGCGGTGAAATGCGCAGATATCAGGAGGAACACCAGCGGCGAAGGCGGCACTCTGGGCCGGTACTGACGCTGAGGAGCGAAAGCATGGGGAGCAAACAGG	ASV_687	Bacteria	Actinomycetota	Acidimicrobiia	Microtrichales	Microtrichaceae	Sva0996 Marine Group	RSW3	1023	Red Sea	Seawater	Direct	254
TACGAAGGTCGCAAGCGTTATCCGGATTTACTGGGCGTAAAGCGTTCGCAGCTTGTTTGTTAAGTCTGATGTGTAAGCCTGAAGCTCAACTTCAGCAAGCATTGGAAACTGACTAACTAGAGTGATGGAGAGGATAGTGGAATTCCTAATGTATCGGTGGAATGAGTAGATATTAGGAGGAACATCAGAGGCGAAGGCGACTATCTGGACATCAACTGACAGTCATGAACGACAGCGTGGGGAGCAAATGGG	ASV_16460	Bacteria	Pseudomonadota	NA	NA	NA	NA	RLIT3	1388	Red Sea	Litophyton	Direct	252
TACGAAGGTCGCAAGCGTTATCCGGATTTACTGGGCGTAAAGCGTTCGCAGCTTGTTTGTTAAGTCTGATGTGTAAGCCTGAAGCTCAACTTCAGCAAGCATTGGAAACTGACTAACTAGAGTGATGGAGAGGATAGTGGAATTCCTAATGTATCGGTGGAATGAGTAGATATTAGGAGGAACATCAGAGGCGAAGGCGACTATCTGGACATCAACTGACAGTCATGAACGACAGCGTGGGGAGCAAATGGG	ASV_16460	Bacteria	Pseudomonadota	NA	NA	NA	NA	MPRLIT3	1951	Red Sea	Litophyton	Microbial Pellet	252
TACGGAGGGTGCAAGCGTTGTTCGGAATTACTGGGCGTAAAGCGCGCGTAGGCGGCTATCTAAGTCAGATGTGAAAGCCCGCGGCTCAACCGTGGAAGTGCATTTGAAACTGGGTAGCTTGAGTACTGGAGGGGGTAGTGGAATTCCCGGTGTAGAGGTGAAATTCGTAGATATCGGGAGGAATACCGGTGGCGAAGGCGACTACCTGGCCAGATACTGACGCTGAGGTGCGAAAGCGTGGGGAGCAAACAGG	ASV_7832	Bacteria	Thermodesulfobacteriota	Desulfobulbia	Desulfobulbales	Desulfocapsaceae	NA	RSED1	212	Red Sea	Sediment	Direct	253
TACGGAGGGTGCAAGCGTTGTTCGGAATTACTGGGCGTAAAGCGCGCGTAGGCGGCTATCTAAGTCAGATGTGAAAGCCCGCGGCTCAACCGTGGAAGTGCATTTGAAACTGGGTAGCTTGAGTACTGGAGGGGGTAGTGGAATTCCCGGTGTAGAGGTGAAATTCGTAGATATCGGGAGGAATACCGGTGGCGAAGGCGACTACCTGGCCAGATACTGACGCTGAGGTGCGAAAGCGTGGGGAGCAAACAGG	ASV_7832	Bacteria	Thermodesulfobacteriota	Desulfobulbia	Desulfobulbales	Desulfocapsaceae	NA	RSED2	713	Red Sea	Sediment	Direct	253
TACGGAGGGTGCAAGCGTTGTTCGGAATTACTGGGCGTAAAGCGCGCGTAGGCGGCTATCTAAGTCAGATGTGAAAGCCCGCGGCTCAACCGTGGAAGTGCATTTGAAACTGGGTAGCTTGAGTACTGGAGGGGGTAGTGGAATTCCCGGTGTAGAGGTGAAATTCGTAGATATCGGGAGGAATACCGGTGGCGAAGGCGACTACCTGGCCAGATACTGACGCTGAGGTGCGAAAGCGTGGGGAGCAAACAGG	ASV_7832	Bacteria	Thermodesulfobacteriota	Desulfobulbia	Desulfobulbales	Desulfocapsaceae	NA	RSED3	2359	Red Sea	Sediment	Direct	253
TACGGAGGGTGCGAGCGTTAATCGGAATTACTGGGCGTAAAGCGCATGCAGGTGGTTTGTTAAGTCAGATGTGAAAGCCCGGGGCTCAACCTCGGAATAGCATTTGAAACTGGCAGACTAGAGTACTGTAGAGGGGGGTAGAATTTCAGGTGTAGCGGTGAAATGCGTAGAGATCTGAAGGAATACCGGTGGCGAAGGCGGCCCCCTGGACAGATACTGACACTCAGATGCGAAAGCGTGGGGAGCAAACAGG	ASV_16518	Bacteria	Pseudomonadota	Gammaproteobacteria	Vibrionales	Vibrionaceae	Vibrio	OASW1	789	Aquarium	Seawater	Direct	253
TACGGAGGGTGCGAGCGTTAATCGGAATTACTGGGCGTAAAGCGCATGCAGGTGGTTTGTTAAGTCAGATGTGAAAGCCCGGGGCTCAACCTCGGAATAGCATTTGAAACTGGCAGACTAGAGTACTGTAGAGGGGGGTAGAATTTCAGGTGTAGCGGTGAAATGCGTAGAGATCTGAAGGAATACCGGTGGCGAAGGCGGCCCCCTGGACAGATACTGACACTCAGATGCGAAAGCGTGGGGAGCAAACAGG	ASV_16518	Bacteria	Pseudomonadota	Gammaproteobacteria	Vibrionales	Vibrionaceae	Vibrio	OASW2	653	Aquarium	Seawater	Direct	253
TACGGAGGGTGCGAGCGTTAATCGGAATTACTGGGCGTAAAGCGCATGCAGGTGGTTTGTTAAGTCAGATGTGAAAGCCCGGGGCTCAACCTCGGAATAGCATTTGAAACTGGCAGACTAGAGTACTGTAGAGGGGGGTAGAATTTCAGGTGTAGCGGTGAAATGCGTAGAGATCTGAAGGAATACCGGTGGCGAAGGCGGCCCCCTGGACAGATACTGACACTCAGATGCGAAAGCGTGGGGAGCAAACAGG	ASV_16518	Bacteria	Pseudomonadota	Gammaproteobacteria	Vibrionales	Vibrionaceae	Vibrio	OASW3	1099	Aquarium	Seawater	Direct	253
TACGGAGGGTGCGAGCGTTAATCGGAATTACTGGGCGTAAAGCGCATGCAGGTGGTTTGTTAAGTCAGATGTGAAAGCCCGGGGCTCAACCTCGGAATAGCATTTGAAACTGGCAGACTAGAGTACTGTAGAGGGGGGTAGAATTTCAGGTGTAGCGGTGAAATGCGTAGAGATCTGAAGGAATACCGGTGGCGAAGGCGGCCCCCTGGACAGATACTGACACTCAGATGCGAAAGCGTGGGGAGCAAACAGG	ASV_16518	Bacteria	Pseudomonadota	Gammaproteobacteria	Vibrionales	Vibrionaceae	Vibrio	OSED1	70	Aquarium	Sediment	Direct	253
TACGGAGGGTGCGAGCGTTAATCGGAATTACTGGGCGTAAAGCGCATGCAGGTGGTTTGTTAAGTCAGATGTGAAAGCCCGGGGCTCAACCTCGGAATAGCATTTGAAACTGGCAGACTAGAGTACTGTAGAGGGGGGTAGAATTTCAGGTGTAGCGGTGAAATGCGTAGAGATCTGAAGGAATACCGGTGGCGAAGGCGGCCCCCTGGACAGATACTGACACTCAGATGCGAAAGCGTGGGGAGCAAACAGG	ASV_16518	Bacteria	Pseudomonadota	Gammaproteobacteria	Vibrionales	Vibrionaceae	Vibrio	OSED2	55	Aquarium	Sediment	Direct	253
TACGGAGGGTGCGAGCGTTAATCGGAATTACTGGGCGTAAAGCGCATGCAGGTGGTTTGTTAAGTCAGATGTGAAAGCCCGGGGCTCAACCTCGGAATAGCATTTGAAACTGGCAGACTAGAGTACTGTAGAGGGGGGTAGAATTTCAGGTGTAGCGGTGAAATGCGTAGAGATCTGAAGGAATACCGGTGGCGAAGGCGGCCCCCTGGACAGATACTGACACTCAGATGCGAAAGCGTGGGGAGCAAACAGG	ASV_16518	Bacteria	Pseudomonadota	Gammaproteobacteria	Vibrionales	Vibrionaceae	Vibrio	OSED3	48	Aquarium	Sediment	Direct	253
TACGGAGGGTGCGAGCGTTAATCGGAATTACTGGGCGTAAAGCGCATGCAGGTGGTTTGTTAAGTCAGATGTGAAAGCCCGGGGCTCAACCTCGGAATAGCATTTGAAACTGGCAGACTAGAGTACTGTAGAGGGGGGTAGAATTTCAGGTGTAGCGGTGAAATGCGTAGAGATCTGAAGGAATACCGGTGGCGAAGGCGGCCCCCTGGACAGATACTGACACTCAGATGCGAAAGCGTGGGGAGCAAACAGG	ASV_16518	Bacteria	Pseudomonadota	Gammaproteobacteria	Vibrionales	Vibrionaceae	Vibrio	RSED1	22	Red Sea	Sediment	Direct	253
TACGGAGGGTGCGAGCGTTAATCGGAATTACTGGGCGTAAAGCGCATGCAGGTGGTTTGTTAAGTCAGATGTGAAAGCCCGGGGCTCAACCTCGGAATAGCATTTGAAACTGGCAGACTAGAGTACTGTAGAGGGGGGTAGAATTTCAGGTGTAGCGGTGAAATGCGTAGAGATCTGAAGGAATACCGGTGGCGAAGGCGGCCCCCTGGACAGATACTGACACTCAGATGCGAAAGCGTGGGGAGCAAACAGG	ASV_16518	Bacteria	Pseudomonadota	Gammaproteobacteria	Vibrionales	Vibrionaceae	Vibrio	RSED2	304	Red Sea	Sediment	Direct	253
TACGGAGGGTGCGAGCGTTAATCGGAATTACTGGGCGTAAAGCGCATGCAGGTGGTTTGTTAAGTCAGATGTGAAAGCCCGGGGCTCAACCTCGGAATAGCATTTGAAACTGGCAGACTAGAGTACTGTAGAGGGGGGTAGAATTTCAGGTGTAGCGGTGAAATGCGTAGAGATCTGAAGGAATACCGGTGGCGAAGGCGGCCCCCTGGACAGATACTGACACTCAGATGCGAAAGCGTGGGGAGCAAACAGG	ASV_16518	Bacteria	Pseudomonadota	Gammaproteobacteria	Vibrionales	Vibrionaceae	Vibrio	RSED3	20	Red Sea	Sediment	Direct	253
TACGGAGGGTGCGAGCGTTAATCGGAATTACTGGGCGTAAAGCGCATGCAGGTGGTTTGTTAAGTCAGATGTGAAAGCCCGGGGCTCAACCTCGGAATAGCATTTGAAACTGGCAGACTAGAGTACTGTAGAGGGGGGTAGAATTTCAGGTGTAGCGGTGAAATGCGTAGAGATCTGAAGGAATACCGGTGGCGAAGGCGGCCCCCTGGACAGATACTGACACTCAGATGCGAAAGCGTGGGGAGCAAACAGG	ASV_16518	Bacteria	Pseudomonadota	Gammaproteobacteria	Vibrionales	Vibrionaceae	Vibrio	RSW1	78	Red Sea	Seawater	Direct	253
TACGGAGGGTGCGAGCGTTAATCGGAATTACTGGGCGTAAAGCGCATGCAGGTGGTTTGTTAAGTCAGATGTGAAAGCCCGGGGCTCAACCTCGGAATAGCATTTGAAACTGGCAGACTAGAGTACTGTAGAGGGGGGTAGAATTTCAGGTGTAGCGGTGAAATGCGTAGAGATCTGAAGGAATACCGGTGGCGAAGGCGGCCCCCTGGACAGATACTGACACTCAGATGCGAAAGCGTGGGGAGCAAACAGG	ASV_16518	Bacteria	Pseudomonadota	Gammaproteobacteria	Vibrionales	Vibrionaceae	Vibrio	RSW2	65	Red Sea	Seawater	Direct	253
TACGGAGGGTGCGAGCGTTAATCGGAATTACTGGGCGTAAAGCGCATGCAGGTGGTTTGTTAAGTCAGATGTGAAAGCCCGGGGCTCAACCTCGGAATAGCATTTGAAACTGGCAGACTAGAGTACTGTAGAGGGGGGTAGAATTTCAGGTGTAGCGGTGAAATGCGTAGAGATCTGAAGGAATACCGGTGGCGAAGGCGGCCCCCTGGACAGATACTGACACTCAGATGCGAAAGCGTGGGGAGCAAACAGG	ASV_16518	Bacteria	Pseudomonadota	Gammaproteobacteria	Vibrionales	Vibrionaceae	Vibrio	RSW3	74	Red Sea	Seawater	Direct	253
TACGGAGGGTGCGAGCGTTAATCGGAATTACTGGGCGTAAAGCGCATGCAGGTGGTTTGTTAAGTCAGATGTGAAAGCCCGGGGCTCAACCTCGGAATAGCATTTGAAACTGGCAGACTAGAGTACTGTAGAGGGGGGTAGAATTTCAGGTGTAGCGGTGAAATGCGTAGAGATCTGAAGGAATACCGGTGGCGAAGGCGGCCCCCTGGACAGATACTGACACTCAGATGCGAAAGCGTGGGGAGCAAACAGG	ASV_16518	Bacteria	Pseudomonadota	Gammaproteobacteria	Vibrionales	Vibrionaceae	Vibrio	MPRLIT2	5	Red Sea	Litophyton	Microbial Pellet	253
TACGGAGGGAGCTAGCGTTGTTCGGAATTACTGGGCGTAAAGCGCACGTAGGCGGCTTTTCAAGTCAGGGGTGAAATCCCGGGGCTCAACCCCGGAACTGCCCTTGAAACTGGATGGCTAGAATACTGGAGAGGTGAGTGGAATTCCGAGTGTAGAGGTGAAATTCGTAGATATTCGGAAGAACACCAGTGGCGAAGGCGACTCACTGGACAGTTATTGACGCTGAGGTGCGAAAGCGTGGGGAGCAAACAGG	ASV_16169	Bacteria	Pseudomonadota	Alphaproteobacteria	Sphingomonadales	Erythrobacteraceae	Qipengyuania	OASW1	1406	Aquarium	Seawater	Direct	253
TACGGAGGGAGCTAGCGTTGTTCGGAATTACTGGGCGTAAAGCGCACGTAGGCGGCTTTTCAAGTCAGGGGTGAAATCCCGGGGCTCAACCCCGGAACTGCCCTTGAAACTGGATGGCTAGAATACTGGAGAGGTGAGTGGAATTCCGAGTGTAGAGGTGAAATTCGTAGATATTCGGAAGAACACCAGTGGCGAAGGCGACTCACTGGACAGTTATTGACGCTGAGGTGCGAAAGCGTGGGGAGCAAACAGG	ASV_16169	Bacteria	Pseudomonadota	Alphaproteobacteria	Sphingomonadales	Erythrobacteraceae	Qipengyuania	OASW2	1008	Aquarium	Seawater	Direct	253
TACGGAGGGAGCTAGCGTTGTTCGGAATTACTGGGCGTAAAGCGCACGTAGGCGGCTTTTCAAGTCAGGGGTGAAATCCCGGGGCTCAACCCCGGAACTGCCCTTGAAACTGGATGGCTAGAATACTGGAGAGGTGAGTGGAATTCCGAGTGTAGAGGTGAAATTCGTAGATATTCGGAAGAACACCAGTGGCGAAGGCGACTCACTGGACAGTTATTGACGCTGAGGTGCGAAAGCGTGGGGAGCAAACAGG	ASV_16169	Bacteria	Pseudomonadota	Alphaproteobacteria	Sphingomonadales	Erythrobacteraceae	Qipengyuania	OASW3	615	Aquarium	Seawater	Direct	253
TACGGAGGGAGCTAGCGTTGTTCGGAATTACTGGGCGTAAAGCGCACGTAGGCGGCTTTTCAAGTCAGGGGTGAAATCCCGGGGCTCAACCCCGGAACTGCCCTTGAAACTGGATGGCTAGAATACTGGAGAGGTGAGTGGAATTCCGAGTGTAGAGGTGAAATTCGTAGATATTCGGAAGAACACCAGTGGCGAAGGCGACTCACTGGACAGTTATTGACGCTGAGGTGCGAAAGCGTGGGGAGCAAACAGG	ASV_16169	Bacteria	Pseudomonadota	Alphaproteobacteria	Sphingomonadales	Erythrobacteraceae	Qipengyuania	OSED1	79	Aquarium	Sediment	Direct	253
TACGGAGGGAGCTAGCGTTGTTCGGAATTACTGGGCGTAAAGCGCACGTAGGCGGCTTTTCAAGTCAGGGGTGAAATCCCGGGGCTCAACCCCGGAACTGCCCTTGAAACTGGATGGCTAGAATACTGGAGAGGTGAGTGGAATTCCGAGTGTAGAGGTGAAATTCGTAGATATTCGGAAGAACACCAGTGGCGAAGGCGACTCACTGGACAGTTATTGACGCTGAGGTGCGAAAGCGTGGGGAGCAAACAGG	ASV_16169	Bacteria	Pseudomonadota	Alphaproteobacteria	Sphingomonadales	Erythrobacteraceae	Qipengyuania	OSED2	81	Aquarium	Sediment	Direct	253
TACGGAGGGAGCTAGCGTTGTTCGGAATTACTGGGCGTAAAGCGCACGTAGGCGGCTTTTCAAGTCAGGGGTGAAATCCCGGGGCTCAACCCCGGAACTGCCCTTGAAACTGGATGGCTAGAATACTGGAGAGGTGAGTGGAATTCCGAGTGTAGAGGTGAAATTCGTAGATATTCGGAAGAACACCAGTGGCGAAGGCGACTCACTGGACAGTTATTGACGCTGAGGTGCGAAAGCGTGGGGAGCAAACAGG	ASV_16169	Bacteria	Pseudomonadota	Alphaproteobacteria	Sphingomonadales	Erythrobacteraceae	Qipengyuania	OSED3	27	Aquarium	Sediment	Direct	253
TACGGAGGGAGCTAGCGTTGTTCGGAATTACTGGGCGTAAAGCGCACGTAGGCGGCTTTTCAAGTCAGGGGTGAAATCCCGGGGCTCAACCCCGGAACTGCCCTTGAAACTGGATGGCTAGAATACTGGAGAGGTGAGTGGAATTCCGAGTGTAGAGGTGAAATTCGTAGATATTCGGAAGAACACCAGTGGCGAAGGCGACTCACTGGACAGTTATTGACGCTGAGGTGCGAAAGCGTGGGGAGCAAACAGG	ASV_16169	Bacteria	Pseudomonadota	Alphaproteobacteria	Sphingomonadales	Erythrobacteraceae	Qipengyuania	RSW1	22	Red Sea	Seawater	Direct	253
TACGGAGGGAGCTAGCGTTGTTCGGAATTACTGGGCGTAAAGCGCACGTAGGCGGCTTTTCAAGTCAGGGGTGAAATCCCGGGGCTCAACCCCGGAACTGCCCTTGAAACTGGATGGCTAGAATACTGGAGAGGTGAGTGGAATTCCGAGTGTAGAGGTGAAATTCGTAGATATTCGGAAGAACACCAGTGGCGAAGGCGACTCACTGGACAGTTATTGACGCTGAGGTGCGAAAGCGTGGGGAGCAAACAGG	ASV_16169	Bacteria	Pseudomonadota	Alphaproteobacteria	Sphingomonadales	Erythrobacteraceae	Qipengyuania	RSW2	20	Red Sea	Seawater	Direct	253
TACGGAAGGTGCAAGCGTTAATCGGAATTACTGGGCGTAAAGCGCGCGTAGGTGGTTTGTTAAGTTGGATGTGAAAGCCCTGGGCTCAACCTAGGAACTGCATCCAAAACTAACTCACTAGAGTACGATAGAGGGAGGTAGAATTCATAGTGTAGCGGTGGAATGCGTAGATATTATGAAGAATACCAGTGGCGAAGGCGGCCTCCTGGATCTGTACTGACACTGAGGTGCGAAAGCGTGGGTAGCGAACAGG	ASV_17823	Bacteria	Pseudomonadota	Gammaproteobacteria	Pseudomonadales	SAR86 clade	NA	RSW1	1115	Red Sea	Seawater	Direct	253
TACGGAAGGTGCAAGCGTTAATCGGAATTACTGGGCGTAAAGCGCGCGTAGGTGGTTTGTTAAGTTGGATGTGAAAGCCCTGGGCTCAACCTAGGAACTGCATCCAAAACTAACTCACTAGAGTACGATAGAGGGAGGTAGAATTCATAGTGTAGCGGTGGAATGCGTAGATATTATGAAGAATACCAGTGGCGAAGGCGGCCTCCTGGATCTGTACTGACACTGAGGTGCGAAAGCGTGGGTAGCGAACAGG	ASV_17823	Bacteria	Pseudomonadota	Gammaproteobacteria	Pseudomonadales	SAR86 clade	NA	RSW2	877	Red Sea	Seawater	Direct	253
TACGGAAGGTGCAAGCGTTAATCGGAATTACTGGGCGTAAAGCGCGCGTAGGTGGTTTGTTAAGTTGGATGTGAAAGCCCTGGGCTCAACCTAGGAACTGCATCCAAAACTAACTCACTAGAGTACGATAGAGGGAGGTAGAATTCATAGTGTAGCGGTGGAATGCGTAGATATTATGAAGAATACCAGTGGCGAAGGCGGCCTCCTGGATCTGTACTGACACTGAGGTGCGAAAGCGTGGGTAGCGAACAGG	ASV_17823	Bacteria	Pseudomonadota	Gammaproteobacteria	Pseudomonadales	SAR86 clade	NA	RSW3	1078	Red Sea	Seawater	Direct	253
TACGGAGGATCCAAGCGTTATCCGGAATCATTGGGTTTAAAGGGTCCGTAGGCGGTTTTTTAAGTCAGAGGTGAAATCCTGCAGCTCAACTGTAGAATTGCCTTTGATACTGAAAGACTTGAGTTATTGTGAAGTGGTTAGAATGTGTGGTGTAGCGGTGAAATGCATAGATATCACACAGAATACCAATTGCGAAGGCAGATCACTAACAATATACTGACGCTCAGGGACGAAAGCGTGGGTAGCGAACAGG	ASV_16442	Bacteria	Bacteroidota	Bacteroidia	Flavobacteriales	Flavobacteriaceae	Ns4 Marine Group	RSW1	1084	Red Sea	Seawater	Direct	253
TACGGAGGATCCAAGCGTTATCCGGAATCATTGGGTTTAAAGGGTCCGTAGGCGGTTTTTTAAGTCAGAGGTGAAATCCTGCAGCTCAACTGTAGAATTGCCTTTGATACTGAAAGACTTGAGTTATTGTGAAGTGGTTAGAATGTGTGGTGTAGCGGTGAAATGCATAGATATCACACAGAATACCAATTGCGAAGGCAGATCACTAACAATATACTGACGCTCAGGGACGAAAGCGTGGGTAGCGAACAGG	ASV_16442	Bacteria	Bacteroidota	Bacteroidia	Flavobacteriales	Flavobacteriaceae	Ns4 Marine Group	RSW2	1105	Red Sea	Seawater	Direct	253
TACGGAGGATCCAAGCGTTATCCGGAATCATTGGGTTTAAAGGGTCCGTAGGCGGTTTTTTAAGTCAGAGGTGAAATCCTGCAGCTCAACTGTAGAATTGCCTTTGATACTGAAAGACTTGAGTTATTGTGAAGTGGTTAGAATGTGTGGTGTAGCGGTGAAATGCATAGATATCACACAGAATACCAATTGCGAAGGCAGATCACTAACAATATACTGACGCTCAGGGACGAAAGCGTGGGTAGCGAACAGG	ASV_16442	Bacteria	Bacteroidota	Bacteroidia	Flavobacteriales	Flavobacteriaceae	Ns4 Marine Group	RSW3	918	Red Sea	Seawater	Direct	253
TACGGAGGATCCAAGCGTTATCCGGAATCATTGGGTTTAAAGGGTCCGTAGGCGGTTTTTTAAGTCAGAGGTGAAATCCTGCAGCTCAACTGTAGAATTGCCTTTGATACTGAAAGACTTGAGTTATTGTGAAGTGGTTAGAATGTGTGGTGTAGCGGTGAAATGCATAGATATCACACAGAATACCAATTGCGAAGGCAGATCACTAACAATATACTGACGCTCAGGGACGAAAGCGTGGGTAGCGAACAGG	ASV_16442	Bacteria	Bacteroidota	Bacteroidia	Flavobacteriales	Flavobacteriaceae	Ns4 Marine Group	MPRLIT3	26	Red Sea	Litophyton	Microbial Pellet	253
TACGAGAGGTCCGAGCGTTACGCGGAATTACTGGGCTTAAAGCGTACGTAGGCGGATCTACAGGTATCCTGTGAAAGCCCACGGCTCAACCGTGGAATTGCAGGGTAAACCGTAGATCTTGAGGTGGCTAGGGGCTCTCGGAACGGTAGGTGGAGTGGTGAAATGCGTTGATATCTACCGGAACGCCAAAGGGGAAGCCAGGGAGCTGGGGCCATTCTGACGCTGAGGTACGAAAGCGTGGGTAGCGAACGGG	ASV_2343	Bacteria	Planctomycetota	Phycisphaerae	Phycisphaerales	Phycisphaeraceae	Urania-1b-19 Marine Sediment Group	RSW1	1335	Red Sea	Seawater	Direct	253
TACGAGAGGTCCGAGCGTTACGCGGAATTACTGGGCTTAAAGCGTACGTAGGCGGATCTACAGGTATCCTGTGAAAGCCCACGGCTCAACCGTGGAATTGCAGGGTAAACCGTAGATCTTGAGGTGGCTAGGGGCTCTCGGAACGGTAGGTGGAGTGGTGAAATGCGTTGATATCTACCGGAACGCCAAAGGGGAAGCCAGGGAGCTGGGGCCATTCTGACGCTGAGGTACGAAAGCGTGGGTAGCGAACGGG	ASV_2343	Bacteria	Planctomycetota	Phycisphaerae	Phycisphaerales	Phycisphaeraceae	Urania-1b-19 Marine Sediment Group	RSW2	1087	Red Sea	Seawater	Direct	253
TACGAGAGGTCCGAGCGTTACGCGGAATTACTGGGCTTAAAGCGTACGTAGGCGGATCTACAGGTATCCTGTGAAAGCCCACGGCTCAACCGTGGAATTGCAGGGTAAACCGTAGATCTTGAGGTGGCTAGGGGCTCTCGGAACGGTAGGTGGAGTGGTGAAATGCGTTGATATCTACCGGAACGCCAAAGGGGAAGCCAGGGAGCTGGGGCCATTCTGACGCTGAGGTACGAAAGCGTGGGTAGCGAACGGG	ASV_2343	Bacteria	Planctomycetota	Phycisphaerae	Phycisphaerales	Phycisphaeraceae	Urania-1b-19 Marine Sediment Group	RSW3	639	Red Sea	Seawater	Direct	253
TACGAAGGGGGCTAGCGTTGTTCGGAATCACTGGGCGTAAAGCGTACGTAGGCGGACTGATCAGTCAGGGGTGAAATCCCGGGGCTCAACCCCGGAACTGCCTTTGATACTGTCAGTCTTGAGATCGAGAGAGGTGAGTGGAACTCCGAGTGTAGAGGTGAAATTCGTAGATATTCGGAAGAACACCAGTGGCGAAGGCGGCTCACTGGCTCGATACTGACGCTGAGGTACGAAAGCGTGGGGAGCAAACAGG	ASV_17695	Bacteria	Pseudomonadota	Alphaproteobacteria	Hyphomicrobiales	Stappiaceae	Pseudovibrio	OASW1	33	Aquarium	Seawater	Direct	253
TACGAAGGGGGCTAGCGTTGTTCGGAATCACTGGGCGTAAAGCGTACGTAGGCGGACTGATCAGTCAGGGGTGAAATCCCGGGGCTCAACCCCGGAACTGCCTTTGATACTGTCAGTCTTGAGATCGAGAGAGGTGAGTGGAACTCCGAGTGTAGAGGTGAAATTCGTAGATATTCGGAAGAACACCAGTGGCGAAGGCGGCTCACTGGCTCGATACTGACGCTGAGGTACGAAAGCGTGGGGAGCAAACAGG	ASV_17695	Bacteria	Pseudomonadota	Alphaproteobacteria	Hyphomicrobiales	Stappiaceae	Pseudovibrio	OASW2	42	Aquarium	Seawater	Direct	253
TACGAAGGGGGCTAGCGTTGTTCGGAATCACTGGGCGTAAAGCGTACGTAGGCGGACTGATCAGTCAGGGGTGAAATCCCGGGGCTCAACCCCGGAACTGCCTTTGATACTGTCAGTCTTGAGATCGAGAGAGGTGAGTGGAACTCCGAGTGTAGAGGTGAAATTCGTAGATATTCGGAAGAACACCAGTGGCGAAGGCGGCTCACTGGCTCGATACTGACGCTGAGGTACGAAAGCGTGGGGAGCAAACAGG	ASV_17695	Bacteria	Pseudomonadota	Alphaproteobacteria	Hyphomicrobiales	Stappiaceae	Pseudovibrio	MPOLIT1	14	Aquarium	Litophyton	Microbial Pellet	253
TACGAAGGGGGCTAGCGTTGTTCGGAATCACTGGGCGTAAAGCGTACGTAGGCGGACTGATCAGTCAGGGGTGAAATCCCGGGGCTCAACCCCGGAACTGCCTTTGATACTGTCAGTCTTGAGATCGAGAGAGGTGAGTGGAACTCCGAGTGTAGAGGTGAAATTCGTAGATATTCGGAAGAACACCAGTGGCGAAGGCGGCTCACTGGCTCGATACTGACGCTGAGGTACGAAAGCGTGGGGAGCAAACAGG	ASV_17695	Bacteria	Pseudomonadota	Alphaproteobacteria	Hyphomicrobiales	Stappiaceae	Pseudovibrio	MPOLIT2	32	Aquarium	Litophyton	Microbial Pellet	253
TACGAAGGGGGCTAGCGTTGTTCGGAATCACTGGGCGTAAAGCGTACGTAGGCGGACTGATCAGTCAGGGGTGAAATCCCGGGGCTCAACCCCGGAACTGCCTTTGATACTGTCAGTCTTGAGATCGAGAGAGGTGAGTGGAACTCCGAGTGTAGAGGTGAAATTCGTAGATATTCGGAAGAACACCAGTGGCGAAGGCGGCTCACTGGCTCGATACTGACGCTGAGGTACGAAAGCGTGGGGAGCAAACAGG	ASV_17695	Bacteria	Pseudomonadota	Alphaproteobacteria	Hyphomicrobiales	Stappiaceae	Pseudovibrio	MPOLIT3	2902	Aquarium	Litophyton	Microbial Pellet	253
TACGAAGGGGGCTAGCGTTGTTCGGAATCACTGGGCGTAAAGCGTACGTAGGCGGACTGATCAGTCAGGGGTGAAATCCCGGGGCTCAACCCCGGAACTGCCTTTGATACTGTCAGTCTTGAGATCGAGAGAGGTGAGTGGAACTCCGAGTGTAGAGGTGAAATTCGTAGATATTCGGAAGAACACCAGTGGCGAAGGCGGCTCACTGGCTCGATACTGACGCTGAGGTACGAAAGCGTGGGGAGCAAACAGG	ASV_17695	Bacteria	Pseudomonadota	Alphaproteobacteria	Hyphomicrobiales	Stappiaceae	Pseudovibrio	MPRLIT3	16	Red Sea	Litophyton	Microbial Pellet	253
TACGGAAGGTGCAAGCGTTAATCGGAATTACTGGGCGTAAAGCGCGCGTAGGTGGTTTGTTAAGTTGGATGTGAAAGCCCTGGGCTCAACCTAGGAACTGCATCCAAAACTAACTCACTAGAGTACGATAGAGGGAGGTAGAATTCATAGTGTAGCGGTGGAATGCGTAGATATTATGAAGAATACCAGTGGCGAAGGCGGCCTCCTGGATCTGTACTGACACTAAGGTGCGAAAGCGTGGGTAGCGAACAGG	ASV_683	Bacteria	Pseudomonadota	Gammaproteobacteria	Pseudomonadales	SAR86 clade	NA	RSW1	1049	Red Sea	Seawater	Direct	253
TACGGAAGGTGCAAGCGTTAATCGGAATTACTGGGCGTAAAGCGCGCGTAGGTGGTTTGTTAAGTTGGATGTGAAAGCCCTGGGCTCAACCTAGGAACTGCATCCAAAACTAACTCACTAGAGTACGATAGAGGGAGGTAGAATTCATAGTGTAGCGGTGGAATGCGTAGATATTATGAAGAATACCAGTGGCGAAGGCGGCCTCCTGGATCTGTACTGACACTAAGGTGCGAAAGCGTGGGTAGCGAACAGG	ASV_683	Bacteria	Pseudomonadota	Gammaproteobacteria	Pseudomonadales	SAR86 clade	NA	RSW2	865	Red Sea	Seawater	Direct	253
TACGGAAGGTGCAAGCGTTAATCGGAATTACTGGGCGTAAAGCGCGCGTAGGTGGTTTGTTAAGTTGGATGTGAAAGCCCTGGGCTCAACCTAGGAACTGCATCCAAAACTAACTCACTAGAGTACGATAGAGGGAGGTAGAATTCATAGTGTAGCGGTGGAATGCGTAGATATTATGAAGAATACCAGTGGCGAAGGCGGCCTCCTGGATCTGTACTGACACTAAGGTGCGAAAGCGTGGGTAGCGAACAGG	ASV_683	Bacteria	Pseudomonadota	Gammaproteobacteria	Pseudomonadales	SAR86 clade	NA	RSW3	1109	Red Sea	Seawater	Direct	253
AACCAGCACCTCAAGTGGTCAGGATGATTATTGGGCCTAAAGCATCCGTAGCCTGCTATGATAGTTTTCGGTTAAATCCATATGCTCAACATATGGGCCGCCGGGAATACTGCATAGCTAGGGAGTGGGAGAGGTAGACGGTACTCGGTAGGAAGGGGTAAAATCCTTTGATCTATTGATGACCACCTGTGGCGAAGGCGGTCTACCAGAACACGTCCGACGGTGAGGGATGAAAGCTGGGGGAGCAAACCGG	ASV_8676	Archaea	Thermoproteota	Nitrososphaeria	Nitrosopumilales	Nitrosopumilaceae	NA	OSED3	48	Aquarium	Sediment	Direct	253
AACCAGCACCTCAAGTGGTCAGGATGATTATTGGGCCTAAAGCATCCGTAGCCTGCTATGATAGTTTTCGGTTAAATCCATATGCTCAACATATGGGCCGCCGGGAATACTGCATAGCTAGGGAGTGGGAGAGGTAGACGGTACTCGGTAGGAAGGGGTAAAATCCTTTGATCTATTGATGACCACCTGTGGCGAAGGCGGTCTACCAGAACACGTCCGACGGTGAGGGATGAAAGCTGGGGGAGCAAACCGG	ASV_8676	Archaea	Thermoproteota	Nitrososphaeria	Nitrosopumilales	Nitrosopumilaceae	NA	RSED1	418	Red Sea	Sediment	Direct	253
AACCAGCACCTCAAGTGGTCAGGATGATTATTGGGCCTAAAGCATCCGTAGCCTGCTATGATAGTTTTCGGTTAAATCCATATGCTCAACATATGGGCCGCCGGGAATACTGCATAGCTAGGGAGTGGGAGAGGTAGACGGTACTCGGTAGGAAGGGGTAAAATCCTTTGATCTATTGATGACCACCTGTGGCGAAGGCGGTCTACCAGAACACGTCCGACGGTGAGGGATGAAAGCTGGGGGAGCAAACCGG	ASV_8676	Archaea	Thermoproteota	Nitrososphaeria	Nitrosopumilales	Nitrosopumilaceae	NA	RSED2	1735	Red Sea	Sediment	Direct	253
AACCAGCACCTCAAGTGGTCAGGATGATTATTGGGCCTAAAGCATCCGTAGCCTGCTATGATAGTTTTCGGTTAAATCCATATGCTCAACATATGGGCCGCCGGGAATACTGCATAGCTAGGGAGTGGGAGAGGTAGACGGTACTCGGTAGGAAGGGGTAAAATCCTTTGATCTATTGATGACCACCTGTGGCGAAGGCGGTCTACCAGAACACGTCCGACGGTGAGGGATGAAAGCTGGGGGAGCAAACCGG	ASV_8676	Archaea	Thermoproteota	Nitrososphaeria	Nitrosopumilales	Nitrosopumilaceae	NA	RSED3	809	Red Sea	Sediment	Direct	253
TACGGAGGATCCAAGCGTTATCCGGAATTATTGGGTTTAAAGGGTCCGCAGGCGGTCTATTAAGTCAGAGGTGAAATCTTGCAGCTCAACTGTAAAATTGCCTTTGATACTGGTAGACTTGAGTCATTGTGAAGTGGTTAGAATGTGTGGTGTAGCGGTGAAATGCATAGATATCACACAGAATACCAATTGCGAAGGCAGATCACTAACAATGTACTGACGCTCATGGACGAAAGCGTGGGGAGCGAACAGG	ASV_684	Bacteria	Bacteroidota	Bacteroidia	Flavobacteriales	Flavobacteriaceae	Ns4 Marine Group	RSW1	1050	Red Sea	Seawater	Direct	253
TACGGAGGATCCAAGCGTTATCCGGAATTATTGGGTTTAAAGGGTCCGCAGGCGGTCTATTAAGTCAGAGGTGAAATCTTGCAGCTCAACTGTAAAATTGCCTTTGATACTGGTAGACTTGAGTCATTGTGAAGTGGTTAGAATGTGTGGTGTAGCGGTGAAATGCATAGATATCACACAGAATACCAATTGCGAAGGCAGATCACTAACAATGTACTGACGCTCATGGACGAAAGCGTGGGGAGCGAACAGG	ASV_684	Bacteria	Bacteroidota	Bacteroidia	Flavobacteriales	Flavobacteriaceae	Ns4 Marine Group	RSW2	1053	Red Sea	Seawater	Direct	253
TACGGAGGATCCAAGCGTTATCCGGAATTATTGGGTTTAAAGGGTCCGCAGGCGGTCTATTAAGTCAGAGGTGAAATCTTGCAGCTCAACTGTAAAATTGCCTTTGATACTGGTAGACTTGAGTCATTGTGAAGTGGTTAGAATGTGTGGTGTAGCGGTGAAATGCATAGATATCACACAGAATACCAATTGCGAAGGCAGATCACTAACAATGTACTGACGCTCATGGACGAAAGCGTGGGGAGCGAACAGG	ASV_684	Bacteria	Bacteroidota	Bacteroidia	Flavobacteriales	Flavobacteriaceae	Ns4 Marine Group	RSW3	878	Red Sea	Seawater	Direct	253
TACGGAGGGGTCTAGCGTTATTCGGAATTACTGGGCGTAAAGCGAGCGTAGGCGGATTTGTAAGTTGGAGGTGAAATCCCAGAGCTTAACTCTGGAACTGCCTTCAAAACTACATTTCTTGAGTTTGGTAGAGGAGAGTGGAATTCCTAGTGTAGAGGTGAAATTCGTAGATATTAGGAGGAACACCAGTGGCGAAGGCGACTCTCTGGGCCAATACTGACGCTGAGGTTCGAAAGCATGGGTAGCGAACAGG	ASV_5149	Bacteria	Pseudomonadota	Alphaproteobacteria	Pelagibacterales	Clade IV	NA	RSW1	926	Red Sea	Seawater	Direct	253
TACGGAGGGGTCTAGCGTTATTCGGAATTACTGGGCGTAAAGCGAGCGTAGGCGGATTTGTAAGTTGGAGGTGAAATCCCAGAGCTTAACTCTGGAACTGCCTTCAAAACTACATTTCTTGAGTTTGGTAGAGGAGAGTGGAATTCCTAGTGTAGAGGTGAAATTCGTAGATATTAGGAGGAACACCAGTGGCGAAGGCGACTCTCTGGGCCAATACTGACGCTGAGGTTCGAAAGCATGGGTAGCGAACAGG	ASV_5149	Bacteria	Pseudomonadota	Alphaproteobacteria	Pelagibacterales	Clade IV	NA	RSW2	784	Red Sea	Seawater	Direct	253
TACGGAGGGGTCTAGCGTTATTCGGAATTACTGGGCGTAAAGCGAGCGTAGGCGGATTTGTAAGTTGGAGGTGAAATCCCAGAGCTTAACTCTGGAACTGCCTTCAAAACTACATTTCTTGAGTTTGGTAGAGGAGAGTGGAATTCCTAGTGTAGAGGTGAAATTCGTAGATATTAGGAGGAACACCAGTGGCGAAGGCGACTCTCTGGGCCAATACTGACGCTGAGGTTCGAAAGCATGGGTAGCGAACAGG	ASV_5149	Bacteria	Pseudomonadota	Alphaproteobacteria	Pelagibacterales	Clade IV	NA	RSW3	1251	Red Sea	Seawater	Direct	253
TACGGAGGGTGCGAGCGTTAATCGGAATTACTGGGCGTAAAGCGCATGCAGGTGGTTTGTTAAGTCAGATGTGAAAGCCCGGGGCTCAACCTCGGAATTGCATTTGAAACTGGCAGACTAGAGTACTGTAGAGGGGGGTAGAATTTCAGGTGTAGCGGTGAAATGCGTAGAGATCTGAAGGAATACCGGTGGCGAAGGCGGCCCCCTGGACAGATACTGACACTCAGATGCGAAAGCGTGGGGAGCAAACAGG	ASV_16165	Bacteria	Pseudomonadota	Gammaproteobacteria	Vibrionales	Vibrionaceae	Vibrio	OASW1	719	Aquarium	Seawater	Direct	253
TACGGAGGGTGCGAGCGTTAATCGGAATTACTGGGCGTAAAGCGCATGCAGGTGGTTTGTTAAGTCAGATGTGAAAGCCCGGGGCTCAACCTCGGAATTGCATTTGAAACTGGCAGACTAGAGTACTGTAGAGGGGGGTAGAATTTCAGGTGTAGCGGTGAAATGCGTAGAGATCTGAAGGAATACCGGTGGCGAAGGCGGCCCCCTGGACAGATACTGACACTCAGATGCGAAAGCGTGGGGAGCAAACAGG	ASV_16165	Bacteria	Pseudomonadota	Gammaproteobacteria	Vibrionales	Vibrionaceae	Vibrio	OASW2	515	Aquarium	Seawater	Direct	253
TACGGAGGGTGCGAGCGTTAATCGGAATTACTGGGCGTAAAGCGCATGCAGGTGGTTTGTTAAGTCAGATGTGAAAGCCCGGGGCTCAACCTCGGAATTGCATTTGAAACTGGCAGACTAGAGTACTGTAGAGGGGGGTAGAATTTCAGGTGTAGCGGTGAAATGCGTAGAGATCTGAAGGAATACCGGTGGCGAAGGCGGCCCCCTGGACAGATACTGACACTCAGATGCGAAAGCGTGGGGAGCAAACAGG	ASV_16165	Bacteria	Pseudomonadota	Gammaproteobacteria	Vibrionales	Vibrionaceae	Vibrio	OASW3	1252	Aquarium	Seawater	Direct	253
TACGGAGGGTGCGAGCGTTAATCGGAATTACTGGGCGTAAAGCGCATGCAGGTGGTTTGTTAAGTCAGATGTGAAAGCCCGGGGCTCAACCTCGGAATTGCATTTGAAACTGGCAGACTAGAGTACTGTAGAGGGGGGTAGAATTTCAGGTGTAGCGGTGAAATGCGTAGAGATCTGAAGGAATACCGGTGGCGAAGGCGGCCCCCTGGACAGATACTGACACTCAGATGCGAAAGCGTGGGGAGCAAACAGG	ASV_16165	Bacteria	Pseudomonadota	Gammaproteobacteria	Vibrionales	Vibrionaceae	Vibrio	OSED1	50	Aquarium	Sediment	Direct	253
TACGGAGGGTGCGAGCGTTAATCGGAATTACTGGGCGTAAAGCGCATGCAGGTGGTTTGTTAAGTCAGATGTGAAAGCCCGGGGCTCAACCTCGGAATTGCATTTGAAACTGGCAGACTAGAGTACTGTAGAGGGGGGTAGAATTTCAGGTGTAGCGGTGAAATGCGTAGAGATCTGAAGGAATACCGGTGGCGAAGGCGGCCCCCTGGACAGATACTGACACTCAGATGCGAAAGCGTGGGGAGCAAACAGG	ASV_16165	Bacteria	Pseudomonadota	Gammaproteobacteria	Vibrionales	Vibrionaceae	Vibrio	RSED2	297	Red Sea	Sediment	Direct	253
TACGGAGGGTGCGAGCGTTAATCGGAATTACTGGGCGTAAAGCGCATGCAGGTGGTTTGTTAAGTCAGATGTGAAAGCCCGGGGCTCAACCTCGGAATTGCATTTGAAACTGGCAGACTAGAGTACTGTAGAGGGGGGTAGAATTTCAGGTGTAGCGGTGAAATGCGTAGAGATCTGAAGGAATACCGGTGGCGAAGGCGGCCCCCTGGACAGATACTGACACTCAGATGCGAAAGCGTGGGGAGCAAACAGG	ASV_16165	Bacteria	Pseudomonadota	Gammaproteobacteria	Vibrionales	Vibrionaceae	Vibrio	RSW1	75	Red Sea	Seawater	Direct	253
TACGGAGGGTGCGAGCGTTAATCGGAATTACTGGGCGTAAAGCGCATGCAGGTGGTTTGTTAAGTCAGATGTGAAAGCCCGGGGCTCAACCTCGGAATTGCATTTGAAACTGGCAGACTAGAGTACTGTAGAGGGGGGTAGAATTTCAGGTGTAGCGGTGAAATGCGTAGAGATCTGAAGGAATACCGGTGGCGAAGGCGGCCCCCTGGACAGATACTGACACTCAGATGCGAAAGCGTGGGGAGCAAACAGG	ASV_16165	Bacteria	Pseudomonadota	Gammaproteobacteria	Vibrionales	Vibrionaceae	Vibrio	RSW2	48	Red Sea	Seawater	Direct	253
AACCAGCACCTCAAGTGGTCAGGAGGATTATTGGGCCTAAAGCATCCGTAGCCTGTTCTATAAGTTTCCGGTTAAATCCATTAGCTCAACTAATGGGCTGCCGAAAATACTGTGGAACTAGGGAGTGGGAGAGGTAGACGGTACTCGGTAGGAAGGGGTAAAATCCTTTGATCTATTGATGACCACCTGTGGCGAAGGCGGTCTACCAGAACACGTTCGACGGTGAGGGATGAAAGCTGGGGGAGCAAACCGG	ASV_15915	Archaea	Thermoproteota	Nitrososphaeria	Nitrosopumilales	Nitrosopumilaceae	NA	OASW1	32	Aquarium	Seawater	Direct	253
AACCAGCACCTCAAGTGGTCAGGAGGATTATTGGGCCTAAAGCATCCGTAGCCTGTTCTATAAGTTTCCGGTTAAATCCATTAGCTCAACTAATGGGCTGCCGAAAATACTGTGGAACTAGGGAGTGGGAGAGGTAGACGGTACTCGGTAGGAAGGGGTAAAATCCTTTGATCTATTGATGACCACCTGTGGCGAAGGCGGTCTACCAGAACACGTTCGACGGTGAGGGATGAAAGCTGGGGGAGCAAACCGG	ASV_15915	Archaea	Thermoproteota	Nitrososphaeria	Nitrosopumilales	Nitrosopumilaceae	NA	OASW2	63	Aquarium	Seawater	Direct	253
AACCAGCACCTCAAGTGGTCAGGAGGATTATTGGGCCTAAAGCATCCGTAGCCTGTTCTATAAGTTTCCGGTTAAATCCATTAGCTCAACTAATGGGCTGCCGAAAATACTGTGGAACTAGGGAGTGGGAGAGGTAGACGGTACTCGGTAGGAAGGGGTAAAATCCTTTGATCTATTGATGACCACCTGTGGCGAAGGCGGTCTACCAGAACACGTTCGACGGTGAGGGATGAAAGCTGGGGGAGCAAACCGG	ASV_15915	Archaea	Thermoproteota	Nitrososphaeria	Nitrosopumilales	Nitrosopumilaceae	NA	OASW3	35	Aquarium	Seawater	Direct	253
AACCAGCACCTCAAGTGGTCAGGAGGATTATTGGGCCTAAAGCATCCGTAGCCTGTTCTATAAGTTTCCGGTTAAATCCATTAGCTCAACTAATGGGCTGCCGAAAATACTGTGGAACTAGGGAGTGGGAGAGGTAGACGGTACTCGGTAGGAAGGGGTAAAATCCTTTGATCTATTGATGACCACCTGTGGCGAAGGCGGTCTACCAGAACACGTTCGACGGTGAGGGATGAAAGCTGGGGGAGCAAACCGG	ASV_15915	Archaea	Thermoproteota	Nitrososphaeria	Nitrosopumilales	Nitrosopumilaceae	NA	OSED1	769	Aquarium	Sediment	Direct	253
AACCAGCACCTCAAGTGGTCAGGAGGATTATTGGGCCTAAAGCATCCGTAGCCTGTTCTATAAGTTTCCGGTTAAATCCATTAGCTCAACTAATGGGCTGCCGAAAATACTGTGGAACTAGGGAGTGGGAGAGGTAGACGGTACTCGGTAGGAAGGGGTAAAATCCTTTGATCTATTGATGACCACCTGTGGCGAAGGCGGTCTACCAGAACACGTTCGACGGTGAGGGATGAAAGCTGGGGGAGCAAACCGG	ASV_15915	Archaea	Thermoproteota	Nitrososphaeria	Nitrosopumilales	Nitrosopumilaceae	NA	OSED2	1025	Aquarium	Sediment	Direct	253
AACCAGCACCTCAAGTGGTCAGGAGGATTATTGGGCCTAAAGCATCCGTAGCCTGTTCTATAAGTTTCCGGTTAAATCCATTAGCTCAACTAATGGGCTGCCGAAAATACTGTGGAACTAGGGAGTGGGAGAGGTAGACGGTACTCGGTAGGAAGGGGTAAAATCCTTTGATCTATTGATGACCACCTGTGGCGAAGGCGGTCTACCAGAACACGTTCGACGGTGAGGGATGAAAGCTGGGGGAGCAAACCGG	ASV_15915	Archaea	Thermoproteota	Nitrososphaeria	Nitrosopumilales	Nitrosopumilaceae	NA	OSED3	432	Aquarium	Sediment	Direct	253
AACCAGCACCTCAAGTGGTCAGGAGGATTATTGGGCCTAAAGCATCCGTAGCCTGTTCTATAAGTTTCCGGTTAAATCCATTAGCTCAACTAATGGGCTGCCGAAAATACTGTGGAACTAGGGAGTGGGAGAGGTAGACGGTACTCGGTAGGAAGGGGTAAAATCCTTTGATCTATTGATGACCACCTGTGGCGAAGGCGGTCTACCAGAACACGTTCGACGGTGAGGGATGAAAGCTGGGGGAGCAAACCGG	ASV_15915	Archaea	Thermoproteota	Nitrososphaeria	Nitrosopumilales	Nitrosopumilaceae	NA	RSED1	331	Red Sea	Sediment	Direct	253
AACCAGCACCTCAAGTGGTCAGGAGGATTATTGGGCCTAAAGCATCCGTAGCCTGTTCTATAAGTTTCCGGTTAAATCCATTAGCTCAACTAATGGGCTGCCGAAAATACTGTGGAACTAGGGAGTGGGAGAGGTAGACGGTACTCGGTAGGAAGGGGTAAAATCCTTTGATCTATTGATGACCACCTGTGGCGAAGGCGGTCTACCAGAACACGTTCGACGGTGAGGGATGAAAGCTGGGGGAGCAAACCGG	ASV_15915	Archaea	Thermoproteota	Nitrososphaeria	Nitrosopumilales	Nitrosopumilaceae	NA	RSED2	26	Red Sea	Sediment	Direct	253
AACCAGCACCTCAAGTGGTCAGGAGGATTATTGGGCCTAAAGCATCCGTAGCCTGTTCTATAAGTTTCCGGTTAAATCCATTAGCTCAACTAATGGGCTGCCGAAAATACTGTGGAACTAGGGAGTGGGAGAGGTAGACGGTACTCGGTAGGAAGGGGTAAAATCCTTTGATCTATTGATGACCACCTGTGGCGAAGGCGGTCTACCAGAACACGTTCGACGGTGAGGGATGAAAGCTGGGGGAGCAAACCGG	ASV_15915	Archaea	Thermoproteota	Nitrososphaeria	Nitrosopumilales	Nitrosopumilaceae	NA	RSED3	46	Red Sea	Sediment	Direct	253
TACCGGCGCCTCGAGTGGTAGTCGATTTTATTGGGCCTAAAACGTCCGTCGCCGGTCTGGTGCATTCGTGGGTAAATCAACCCGCTCAACGGGTTGAATTCTGCGAGCACGGCCAGACTAGGGACCGGGAGAGGTGTGGGGTACGCTCGGGGTAGGGGTAAAATCCTGTCATCCCGAGCGGACCACCTGTTGCGAAGGCTCCACACTAGAACGGATCCGACGGTCAGGGACGAAGCCTAGGGGCACGAACCGG	ASV_676	Archaea	Thermoplasmatota	Thermoplasmata	Marine Group II	NA	NA	RSW1	645	Red Sea	Seawater	Direct	253
TACCGGCGCCTCGAGTGGTAGTCGATTTTATTGGGCCTAAAACGTCCGTCGCCGGTCTGGTGCATTCGTGGGTAAATCAACCCGCTCAACGGGTTGAATTCTGCGAGCACGGCCAGACTAGGGACCGGGAGAGGTGTGGGGTACGCTCGGGGTAGGGGTAAAATCCTGTCATCCCGAGCGGACCACCTGTTGCGAAGGCTCCACACTAGAACGGATCCGACGGTCAGGGACGAAGCCTAGGGGCACGAACCGG	ASV_676	Archaea	Thermoplasmatota	Thermoplasmata	Marine Group II	NA	NA	RSW2	1770	Red Sea	Seawater	Direct	253
TACCGGCGCCTCGAGTGGTAGTCGATTTTATTGGGCCTAAAACGTCCGTCGCCGGTCTGGTGCATTCGTGGGTAAATCAACCCGCTCAACGGGTTGAATTCTGCGAGCACGGCCAGACTAGGGACCGGGAGAGGTGTGGGGTACGCTCGGGGTAGGGGTAAAATCCTGTCATCCCGAGCGGACCACCTGTTGCGAAGGCTCCACACTAGAACGGATCCGACGGTCAGGGACGAAGCCTAGGGGCACGAACCGG	ASV_676	Archaea	Thermoplasmatota	Thermoplasmata	Marine Group II	NA	NA	RSW3	333	Red Sea	Seawater	Direct	253
TACGGAGGGTCCAAGCGTTAATCGGAATTACTGGGCGTAAAGCGCGCGTAGGCGGTTTGTCAAGTTGGATGTGAAATCCCTGGGCTCAACCTAGGAACTGCATTCAAAACTTATAGACTAGAGTACGATAGAGGAGAGTAGAATTCCTGGTGTAGCGGTGAAATGCGTAGATATCAGGAGGAATACCAATGGCGAAGGCAACTCTCTGGATCGACACTGACGCTGAGGTGCGAAAGCGTGGGTAGCAAACAGG	ASV_682	Bacteria	Pseudomonadota	Gammaproteobacteria	Pseudomonadales	SAR86 clade	NA	RSW1	973	Red Sea	Seawater	Direct	253
TACGGAGGGTCCAAGCGTTAATCGGAATTACTGGGCGTAAAGCGCGCGTAGGCGGTTTGTCAAGTTGGATGTGAAATCCCTGGGCTCAACCTAGGAACTGCATTCAAAACTTATAGACTAGAGTACGATAGAGGAGAGTAGAATTCCTGGTGTAGCGGTGAAATGCGTAGATATCAGGAGGAATACCAATGGCGAAGGCAACTCTCTGGATCGACACTGACGCTGAGGTGCGAAAGCGTGGGTAGCAAACAGG	ASV_682	Bacteria	Pseudomonadota	Gammaproteobacteria	Pseudomonadales	SAR86 clade	NA	RSW2	756	Red Sea	Seawater	Direct	253
TACGGAGGGTCCAAGCGTTAATCGGAATTACTGGGCGTAAAGCGCGCGTAGGCGGTTTGTCAAGTTGGATGTGAAATCCCTGGGCTCAACCTAGGAACTGCATTCAAAACTTATAGACTAGAGTACGATAGAGGAGAGTAGAATTCCTGGTGTAGCGGTGAAATGCGTAGATATCAGGAGGAATACCAATGGCGAAGGCAACTCTCTGGATCGACACTGACGCTGAGGTGCGAAAGCGTGGGTAGCAAACAGG	ASV_682	Bacteria	Pseudomonadota	Gammaproteobacteria	Pseudomonadales	SAR86 clade	NA	RSW3	822	Red Sea	Seawater	Direct	253
AACCAGCACCTCAAGTTGTCAGGATGATTATTGGGCCTAAAGCATCCGTAGCCGGCTCTGTTAGTTTTCGGTTAAATCTGTACGCTTAACGTACAGGCTGCCGGGAATACTGCAGAGCTAGGGAGTGGGAGAGGTAGACGGTACTCGGTAGGAAGGGGTAAAATCCTTTGATCTATTGATGACCACCTGTGGCGAAGGCGGTCTACCAGAACACGTCCGACGGTGAGGGATGAAAGCTGGGGGAGCAAACCGG	ASV_16083	Archaea	Thermoproteota	Nitrososphaeria	Nitrosopumilales	Nitrosopumilaceae	Candidatus Nitrosopumilus	OASW1	84	Aquarium	Seawater	Direct	253
AACCAGCACCTCAAGTTGTCAGGATGATTATTGGGCCTAAAGCATCCGTAGCCGGCTCTGTTAGTTTTCGGTTAAATCTGTACGCTTAACGTACAGGCTGCCGGGAATACTGCAGAGCTAGGGAGTGGGAGAGGTAGACGGTACTCGGTAGGAAGGGGTAAAATCCTTTGATCTATTGATGACCACCTGTGGCGAAGGCGGTCTACCAGAACACGTCCGACGGTGAGGGATGAAAGCTGGGGGAGCAAACCGG	ASV_16083	Archaea	Thermoproteota	Nitrososphaeria	Nitrosopumilales	Nitrosopumilaceae	Candidatus Nitrosopumilus	OASW2	89	Aquarium	Seawater	Direct	253
AACCAGCACCTCAAGTTGTCAGGATGATTATTGGGCCTAAAGCATCCGTAGCCGGCTCTGTTAGTTTTCGGTTAAATCTGTACGCTTAACGTACAGGCTGCCGGGAATACTGCAGAGCTAGGGAGTGGGAGAGGTAGACGGTACTCGGTAGGAAGGGGTAAAATCCTTTGATCTATTGATGACCACCTGTGGCGAAGGCGGTCTACCAGAACACGTCCGACGGTGAGGGATGAAAGCTGGGGGAGCAAACCGG	ASV_16083	Archaea	Thermoproteota	Nitrososphaeria	Nitrosopumilales	Nitrosopumilaceae	Candidatus Nitrosopumilus	OASW3	105	Aquarium	Seawater	Direct	253
AACCAGCACCTCAAGTTGTCAGGATGATTATTGGGCCTAAAGCATCCGTAGCCGGCTCTGTTAGTTTTCGGTTAAATCTGTACGCTTAACGTACAGGCTGCCGGGAATACTGCAGAGCTAGGGAGTGGGAGAGGTAGACGGTACTCGGTAGGAAGGGGTAAAATCCTTTGATCTATTGATGACCACCTGTGGCGAAGGCGGTCTACCAGAACACGTCCGACGGTGAGGGATGAAAGCTGGGGGAGCAAACCGG	ASV_16083	Archaea	Thermoproteota	Nitrososphaeria	Nitrosopumilales	Nitrosopumilaceae	Candidatus Nitrosopumilus	OSED1	166	Aquarium	Sediment	Direct	253
AACCAGCACCTCAAGTTGTCAGGATGATTATTGGGCCTAAAGCATCCGTAGCCGGCTCTGTTAGTTTTCGGTTAAATCTGTACGCTTAACGTACAGGCTGCCGGGAATACTGCAGAGCTAGGGAGTGGGAGAGGTAGACGGTACTCGGTAGGAAGGGGTAAAATCCTTTGATCTATTGATGACCACCTGTGGCGAAGGCGGTCTACCAGAACACGTCCGACGGTGAGGGATGAAAGCTGGGGGAGCAAACCGG	ASV_16083	Archaea	Thermoproteota	Nitrososphaeria	Nitrosopumilales	Nitrosopumilaceae	Candidatus Nitrosopumilus	OSED2	200	Aquarium	Sediment	Direct	253
AACCAGCACCTCAAGTTGTCAGGATGATTATTGGGCCTAAAGCATCCGTAGCCGGCTCTGTTAGTTTTCGGTTAAATCTGTACGCTTAACGTACAGGCTGCCGGGAATACTGCAGAGCTAGGGAGTGGGAGAGGTAGACGGTACTCGGTAGGAAGGGGTAAAATCCTTTGATCTATTGATGACCACCTGTGGCGAAGGCGGTCTACCAGAACACGTCCGACGGTGAGGGATGAAAGCTGGGGGAGCAAACCGG	ASV_16083	Archaea	Thermoproteota	Nitrososphaeria	Nitrosopumilales	Nitrosopumilaceae	Candidatus Nitrosopumilus	OSED3	149	Aquarium	Sediment	Direct	253
AACCAGCACCTCAAGTTGTCAGGATGATTATTGGGCCTAAAGCATCCGTAGCCGGCTCTGTTAGTTTTCGGTTAAATCTGTACGCTTAACGTACAGGCTGCCGGGAATACTGCAGAGCTAGGGAGTGGGAGAGGTAGACGGTACTCGGTAGGAAGGGGTAAAATCCTTTGATCTATTGATGACCACCTGTGGCGAAGGCGGTCTACCAGAACACGTCCGACGGTGAGGGATGAAAGCTGGGGGAGCAAACCGG	ASV_16083	Archaea	Thermoproteota	Nitrososphaeria	Nitrosopumilales	Nitrosopumilaceae	Candidatus Nitrosopumilus	RSED1	1408	Red Sea	Sediment	Direct	253
AACCAGCACCTCAAGTTGTCAGGATGATTATTGGGCCTAAAGCATCCGTAGCCGGCTCTGTTAGTTTTCGGTTAAATCTGTACGCTTAACGTACAGGCTGCCGGGAATACTGCAGAGCTAGGGAGTGGGAGAGGTAGACGGTACTCGGTAGGAAGGGGTAAAATCCTTTGATCTATTGATGACCACCTGTGGCGAAGGCGGTCTACCAGAACACGTCCGACGGTGAGGGATGAAAGCTGGGGGAGCAAACCGG	ASV_16083	Archaea	Thermoproteota	Nitrososphaeria	Nitrosopumilales	Nitrosopumilaceae	Candidatus Nitrosopumilus	RSED2	210	Red Sea	Sediment	Direct	253
AACCAGCACCTCAAGTTGTCAGGATGATTATTGGGCCTAAAGCATCCGTAGCCGGCTCTGTTAGTTTTCGGTTAAATCTGTACGCTTAACGTACAGGCTGCCGGGAATACTGCAGAGCTAGGGAGTGGGAGAGGTAGACGGTACTCGGTAGGAAGGGGTAAAATCCTTTGATCTATTGATGACCACCTGTGGCGAAGGCGGTCTACCAGAACACGTCCGACGGTGAGGGATGAAAGCTGGGGGAGCAAACCGG	ASV_16083	Archaea	Thermoproteota	Nitrososphaeria	Nitrosopumilales	Nitrosopumilaceae	Candidatus Nitrosopumilus	RSED3	129	Red Sea	Sediment	Direct	253
TACGGAGGGTGCGAGCGTTAATCGGAATTACTGGGCGTAAAGCGCGCGTAGGCGGCTTTGTAAGTCGGATGTGAAATCCCCGGGCTTAACCTGGGAACTGCATTCGATACTGCAGAACTAGAGTATGGTAGAGGGAAGTGGAATTTCCGGTGTAGCGGTGAAATGCGTAGATATCGGAAGGAACACCAGTGGCGAAGGCGACTTCCTGGGCCAATACTGACGCTGAGGTGCGAAAGCGTGGGGAGCAAACAGG	ASV_15844	Bacteria	Pseudomonadota	Gammaproteobacteria	Chromatiales	Woeseiaceae	Woeseia	OASW1	25	Aquarium	Seawater	Direct	253
TACGGAGGGTGCGAGCGTTAATCGGAATTACTGGGCGTAAAGCGCGCGTAGGCGGCTTTGTAAGTCGGATGTGAAATCCCCGGGCTTAACCTGGGAACTGCATTCGATACTGCAGAACTAGAGTATGGTAGAGGGAAGTGGAATTTCCGGTGTAGCGGTGAAATGCGTAGATATCGGAAGGAACACCAGTGGCGAAGGCGACTTCCTGGGCCAATACTGACGCTGAGGTGCGAAAGCGTGGGGAGCAAACAGG	ASV_15844	Bacteria	Pseudomonadota	Gammaproteobacteria	Chromatiales	Woeseiaceae	Woeseia	OASW2	42	Aquarium	Seawater	Direct	253
TACGGAGGGTGCGAGCGTTAATCGGAATTACTGGGCGTAAAGCGCGCGTAGGCGGCTTTGTAAGTCGGATGTGAAATCCCCGGGCTTAACCTGGGAACTGCATTCGATACTGCAGAACTAGAGTATGGTAGAGGGAAGTGGAATTTCCGGTGTAGCGGTGAAATGCGTAGATATCGGAAGGAACACCAGTGGCGAAGGCGACTTCCTGGGCCAATACTGACGCTGAGGTGCGAAAGCGTGGGGAGCAAACAGG	ASV_15844	Bacteria	Pseudomonadota	Gammaproteobacteria	Chromatiales	Woeseiaceae	Woeseia	OASW3	98	Aquarium	Seawater	Direct	253
TACGGAGGGTGCGAGCGTTAATCGGAATTACTGGGCGTAAAGCGCGCGTAGGCGGCTTTGTAAGTCGGATGTGAAATCCCCGGGCTTAACCTGGGAACTGCATTCGATACTGCAGAACTAGAGTATGGTAGAGGGAAGTGGAATTTCCGGTGTAGCGGTGAAATGCGTAGATATCGGAAGGAACACCAGTGGCGAAGGCGACTTCCTGGGCCAATACTGACGCTGAGGTGCGAAAGCGTGGGGAGCAAACAGG	ASV_15844	Bacteria	Pseudomonadota	Gammaproteobacteria	Chromatiales	Woeseiaceae	Woeseia	OSED1	658	Aquarium	Sediment	Direct	253
TACGGAGGGTGCGAGCGTTAATCGGAATTACTGGGCGTAAAGCGCGCGTAGGCGGCTTTGTAAGTCGGATGTGAAATCCCCGGGCTTAACCTGGGAACTGCATTCGATACTGCAGAACTAGAGTATGGTAGAGGGAAGTGGAATTTCCGGTGTAGCGGTGAAATGCGTAGATATCGGAAGGAACACCAGTGGCGAAGGCGACTTCCTGGGCCAATACTGACGCTGAGGTGCGAAAGCGTGGGGAGCAAACAGG	ASV_15844	Bacteria	Pseudomonadota	Gammaproteobacteria	Chromatiales	Woeseiaceae	Woeseia	OSED2	820	Aquarium	Sediment	Direct	253
TACGGAGGGTGCGAGCGTTAATCGGAATTACTGGGCGTAAAGCGCGCGTAGGCGGCTTTGTAAGTCGGATGTGAAATCCCCGGGCTTAACCTGGGAACTGCATTCGATACTGCAGAACTAGAGTATGGTAGAGGGAAGTGGAATTTCCGGTGTAGCGGTGAAATGCGTAGATATCGGAAGGAACACCAGTGGCGAAGGCGACTTCCTGGGCCAATACTGACGCTGAGGTGCGAAAGCGTGGGGAGCAAACAGG	ASV_15844	Bacteria	Pseudomonadota	Gammaproteobacteria	Chromatiales	Woeseiaceae	Woeseia	OSED3	643	Aquarium	Sediment	Direct	253
TACGGAGGGTGCGAGCGTTAATCGGAATTACTGGGCGTAAAGCGCGCGTAGGCGGCTTTGTAAGTCGGATGTGAAATCCCCGGGCTTAACCTGGGAACTGCATTCGATACTGCAGAACTAGAGTATGGTAGAGGGAAGTGGAATTTCCGGTGTAGCGGTGAAATGCGTAGATATCGGAAGGAACACCAGTGGCGAAGGCGACTTCCTGGGCCAATACTGACGCTGAGGTGCGAAAGCGTGGGGAGCAAACAGG	ASV_15844	Bacteria	Pseudomonadota	Gammaproteobacteria	Chromatiales	Woeseiaceae	Woeseia	RSED1	56	Red Sea	Sediment	Direct	253
TACGGAGGGTGCGAGCGTTAATCGGAATTACTGGGCGTAAAGCGCGCGTAGGCGGCTTTGTAAGTCGGATGTGAAATCCCCGGGCTTAACCTGGGAACTGCATTCGATACTGCAGAACTAGAGTATGGTAGAGGGAAGTGGAATTTCCGGTGTAGCGGTGAAATGCGTAGATATCGGAAGGAACACCAGTGGCGAAGGCGACTTCCTGGGCCAATACTGACGCTGAGGTGCGAAAGCGTGGGGAGCAAACAGG	ASV_15844	Bacteria	Pseudomonadota	Gammaproteobacteria	Chromatiales	Woeseiaceae	Woeseia	RSED2	70	Red Sea	Sediment	Direct	253
AACCAGCACCTCAAGTGGTCAGGAGGATTATTGGGCCTAAAGCATCCGTAGCCTGTCCTGTAAGTTTCCGGTTAAATCCATTTGCTCAACAAATGGGCTGCCGAAAATACTGCAGGACTAGGGAGTGGGAGAGGTAGACGGTACTCGGTAGGAAGGGGTAAAATCCTTTGATCTATTGATGACCACCTGTGGCGAAGGCGGTCTACCAGAACACGTTCGACGGTGAGGGATGAAAGCTGGGGGAGCAAACCGG	ASV_11090	Archaea	Thermoproteota	Nitrososphaeria	Nitrosopumilales	Nitrosopumilaceae	NA	OSED1	48	Aquarium	Sediment	Direct	253
AACCAGCACCTCAAGTGGTCAGGAGGATTATTGGGCCTAAAGCATCCGTAGCCTGTCCTGTAAGTTTCCGGTTAAATCCATTTGCTCAACAAATGGGCTGCCGAAAATACTGCAGGACTAGGGAGTGGGAGAGGTAGACGGTACTCGGTAGGAAGGGGTAAAATCCTTTGATCTATTGATGACCACCTGTGGCGAAGGCGGTCTACCAGAACACGTTCGACGGTGAGGGATGAAAGCTGGGGGAGCAAACCGG	ASV_11090	Archaea	Thermoproteota	Nitrososphaeria	Nitrosopumilales	Nitrosopumilaceae	NA	OSED3	157	Aquarium	Sediment	Direct	253
AACCAGCACCTCAAGTGGTCAGGAGGATTATTGGGCCTAAAGCATCCGTAGCCTGTCCTGTAAGTTTCCGGTTAAATCCATTTGCTCAACAAATGGGCTGCCGAAAATACTGCAGGACTAGGGAGTGGGAGAGGTAGACGGTACTCGGTAGGAAGGGGTAAAATCCTTTGATCTATTGATGACCACCTGTGGCGAAGGCGGTCTACCAGAACACGTTCGACGGTGAGGGATGAAAGCTGGGGGAGCAAACCGG	ASV_11090	Archaea	Thermoproteota	Nitrososphaeria	Nitrosopumilales	Nitrosopumilaceae	NA	RSED1	897	Red Sea	Sediment	Direct	253
AACCAGCACCTCAAGTGGTCAGGAGGATTATTGGGCCTAAAGCATCCGTAGCCTGTCCTGTAAGTTTCCGGTTAAATCCATTTGCTCAACAAATGGGCTGCCGAAAATACTGCAGGACTAGGGAGTGGGAGAGGTAGACGGTACTCGGTAGGAAGGGGTAAAATCCTTTGATCTATTGATGACCACCTGTGGCGAAGGCGGTCTACCAGAACACGTTCGACGGTGAGGGATGAAAGCTGGGGGAGCAAACCGG	ASV_11090	Archaea	Thermoproteota	Nitrososphaeria	Nitrosopumilales	Nitrosopumilaceae	NA	RSED2	948	Red Sea	Sediment	Direct	253
AACCAGCACCTCAAGTGGTCAGGAGGATTATTGGGCCTAAAGCATCCGTAGCCTGTCCTGTAAGTTTCCGGTTAAATCCATTTGCTCAACAAATGGGCTGCCGAAAATACTGCAGGACTAGGGAGTGGGAGAGGTAGACGGTACTCGGTAGGAAGGGGTAAAATCCTTTGATCTATTGATGACCACCTGTGGCGAAGGCGGTCTACCAGAACACGTTCGACGGTGAGGGATGAAAGCTGGGGGAGCAAACCGG	ASV_11090	Archaea	Thermoproteota	Nitrososphaeria	Nitrosopumilales	Nitrosopumilaceae	NA	RSED3	214	Red Sea	Sediment	Direct	253
TACGAGGGGTGCAAGTGTTGTTCGGAATCACTGGGCGTAAAGGGAGCGTAGGCGGAAGTGTAAGTCAGATGTTTAATACCGGGGCCCAACCTCGGACTTGCGTTTGAAACTGCATTTCTTGAATATTGTAGAGGTAGATGGAATTTCCGGTGTAGCGGTGGAATGCGTAGATACCGGGAGGAACACCAGTTGCGAAGGCGATCTACTGGACAAATATTGACGCTGAGGCTCGAAAGCGTGGGTAGCGAACAGG	ASV_17780	Bacteria	Fibrobacterota	Fibrobacteria	Fibrobacterales	Fibrobacteraceae	NA	OASW1	59	Aquarium	Seawater	Direct	253
TACGAGGGGTGCAAGTGTTGTTCGGAATCACTGGGCGTAAAGGGAGCGTAGGCGGAAGTGTAAGTCAGATGTTTAATACCGGGGCCCAACCTCGGACTTGCGTTTGAAACTGCATTTCTTGAATATTGTAGAGGTAGATGGAATTTCCGGTGTAGCGGTGGAATGCGTAGATACCGGGAGGAACACCAGTTGCGAAGGCGATCTACTGGACAAATATTGACGCTGAGGCTCGAAAGCGTGGGTAGCGAACAGG	ASV_17780	Bacteria	Fibrobacterota	Fibrobacteria	Fibrobacterales	Fibrobacteraceae	NA	OASW2	32	Aquarium	Seawater	Direct	253
TACGAGGGGTGCAAGTGTTGTTCGGAATCACTGGGCGTAAAGGGAGCGTAGGCGGAAGTGTAAGTCAGATGTTTAATACCGGGGCCCAACCTCGGACTTGCGTTTGAAACTGCATTTCTTGAATATTGTAGAGGTAGATGGAATTTCCGGTGTAGCGGTGGAATGCGTAGATACCGGGAGGAACACCAGTTGCGAAGGCGATCTACTGGACAAATATTGACGCTGAGGCTCGAAAGCGTGGGTAGCGAACAGG	ASV_17780	Bacteria	Fibrobacterota	Fibrobacteria	Fibrobacterales	Fibrobacteraceae	NA	OASW3	331	Aquarium	Seawater	Direct	253
TACGAGGGGTGCAAGTGTTGTTCGGAATCACTGGGCGTAAAGGGAGCGTAGGCGGAAGTGTAAGTCAGATGTTTAATACCGGGGCCCAACCTCGGACTTGCGTTTGAAACTGCATTTCTTGAATATTGTAGAGGTAGATGGAATTTCCGGTGTAGCGGTGGAATGCGTAGATACCGGGAGGAACACCAGTTGCGAAGGCGATCTACTGGACAAATATTGACGCTGAGGCTCGAAAGCGTGGGTAGCGAACAGG	ASV_17780	Bacteria	Fibrobacterota	Fibrobacteria	Fibrobacterales	Fibrobacteraceae	NA	OSED1	769	Aquarium	Sediment	Direct	253
TACGAGGGGTGCAAGTGTTGTTCGGAATCACTGGGCGTAAAGGGAGCGTAGGCGGAAGTGTAAGTCAGATGTTTAATACCGGGGCCCAACCTCGGACTTGCGTTTGAAACTGCATTTCTTGAATATTGTAGAGGTAGATGGAATTTCCGGTGTAGCGGTGGAATGCGTAGATACCGGGAGGAACACCAGTTGCGAAGGCGATCTACTGGACAAATATTGACGCTGAGGCTCGAAAGCGTGGGTAGCGAACAGG	ASV_17780	Bacteria	Fibrobacterota	Fibrobacteria	Fibrobacterales	Fibrobacteraceae	NA	OSED2	568	Aquarium	Sediment	Direct	253
TACGAGGGGTGCAAGTGTTGTTCGGAATCACTGGGCGTAAAGGGAGCGTAGGCGGAAGTGTAAGTCAGATGTTTAATACCGGGGCCCAACCTCGGACTTGCGTTTGAAACTGCATTTCTTGAATATTGTAGAGGTAGATGGAATTTCCGGTGTAGCGGTGGAATGCGTAGATACCGGGAGGAACACCAGTTGCGAAGGCGATCTACTGGACAAATATTGACGCTGAGGCTCGAAAGCGTGGGTAGCGAACAGG	ASV_17780	Bacteria	Fibrobacterota	Fibrobacteria	Fibrobacterales	Fibrobacteraceae	NA	OSED3	472	Aquarium	Sediment	Direct	253
TACGGAGGATCCAAGCGTTATCCGGAATTATTGGGTTTAAAGGGTCCGTAGGCGGTTTTTTAAGTCAGAGGTGAAATCCTGCAGCTCAACTGTAGCATTGCCTTTGATACTGAAAGACTTGAGTTATTGTGAAGTAGTTAGAATGTGTAGTGTAGCGGTGAAATGCATAGATATTACACAGAATACCGATTGCGAAAGCAGATTACTAACAATATACTGACGCTGAGGGACGAAAGCGTGGGTAGCGAACAGG	ASV_16400	Bacteria	Bacteroidota	Bacteroidia	Flavobacteriales	Flavobacteriaceae	Ns5 Marine Group	RSW1	885	Red Sea	Seawater	Direct	253
TACGGAGGATCCAAGCGTTATCCGGAATTATTGGGTTTAAAGGGTCCGTAGGCGGTTTTTTAAGTCAGAGGTGAAATCCTGCAGCTCAACTGTAGCATTGCCTTTGATACTGAAAGACTTGAGTTATTGTGAAGTAGTTAGAATGTGTAGTGTAGCGGTGAAATGCATAGATATTACACAGAATACCGATTGCGAAAGCAGATTACTAACAATATACTGACGCTGAGGGACGAAAGCGTGGGTAGCGAACAGG	ASV_16400	Bacteria	Bacteroidota	Bacteroidia	Flavobacteriales	Flavobacteriaceae	Ns5 Marine Group	RSW2	817	Red Sea	Seawater	Direct	253
TACGGAGGATCCAAGCGTTATCCGGAATTATTGGGTTTAAAGGGTCCGTAGGCGGTTTTTTAAGTCAGAGGTGAAATCCTGCAGCTCAACTGTAGCATTGCCTTTGATACTGAAAGACTTGAGTTATTGTGAAGTAGTTAGAATGTGTAGTGTAGCGGTGAAATGCATAGATATTACACAGAATACCGATTGCGAAAGCAGATTACTAACAATATACTGACGCTGAGGGACGAAAGCGTGGGTAGCGAACAGG	ASV_16400	Bacteria	Bacteroidota	Bacteroidia	Flavobacteriales	Flavobacteriaceae	Ns5 Marine Group	RSW3	512	Red Sea	Seawater	Direct	253
TACGGAGGATCCAAGCGTTATCCGGAATTATTGGGTTTAAAGGGTCCGTAGGCGGTTTTTTAAGTCAGAGGTGAAATCCTGCAGCTCAACTGTAGCATTGCCTTTGATACTGAAAGACTTGAGTTATTGTGAAGTAGTTAGAATGTGTAGTGTAGCGGTGAAATGCATAGATATTACACAGAATACCGATTGCGAAAGCAGATTACTAACAATATACTGACGCTGAGGGACGAAAGCGTGGGTAGCGAACAGG	ASV_16400	Bacteria	Bacteroidota	Bacteroidia	Flavobacteriales	Flavobacteriaceae	Ns5 Marine Group	MPRLIT3	9	Red Sea	Litophyton	Microbial Pellet	253
TACAGAGGGCTCAAGCGTTACACGGATTCATTAGGCTTAAAGCGTGCGCAGGCGGAACAGTCAGTGCTTTGTGAAAGCCCCCGGCTCAACCGGGGAATTGCTTGGCATACTGCTGTTCTTGAGGTCGGTAGGGGCCATCGGAACGATAGGTGGAGCGGTGAAATGCGTAGATATCTATCGGAACGCCAAAGGCGAAGGCAGATGGCTGGGCCGATTCTGACGCTCATGCACGAAAGCGTGGGGAGCGAACGGG	ASV_17789	Bacteria	Planctomycetota	Phycisphaerae	Phycisphaerales	Phycisphaeraceae	NA	OASW1	249	Aquarium	Seawater	Direct	253
TACAGAGGGCTCAAGCGTTACACGGATTCATTAGGCTTAAAGCGTGCGCAGGCGGAACAGTCAGTGCTTTGTGAAAGCCCCCGGCTCAACCGGGGAATTGCTTGGCATACTGCTGTTCTTGAGGTCGGTAGGGGCCATCGGAACGATAGGTGGAGCGGTGAAATGCGTAGATATCTATCGGAACGCCAAAGGCGAAGGCAGATGGCTGGGCCGATTCTGACGCTCATGCACGAAAGCGTGGGGAGCGAACGGG	ASV_17789	Bacteria	Planctomycetota	Phycisphaerae	Phycisphaerales	Phycisphaeraceae	NA	OASW2	153	Aquarium	Seawater	Direct	253
TACAGAGGGCTCAAGCGTTACACGGATTCATTAGGCTTAAAGCGTGCGCAGGCGGAACAGTCAGTGCTTTGTGAAAGCCCCCGGCTCAACCGGGGAATTGCTTGGCATACTGCTGTTCTTGAGGTCGGTAGGGGCCATCGGAACGATAGGTGGAGCGGTGAAATGCGTAGATATCTATCGGAACGCCAAAGGCGAAGGCAGATGGCTGGGCCGATTCTGACGCTCATGCACGAAAGCGTGGGGAGCGAACGGG	ASV_17789	Bacteria	Planctomycetota	Phycisphaerae	Phycisphaerales	Phycisphaeraceae	NA	OASW3	360	Aquarium	Seawater	Direct	253
TACAGAGGGCTCAAGCGTTACACGGATTCATTAGGCTTAAAGCGTGCGCAGGCGGAACAGTCAGTGCTTTGTGAAAGCCCCCGGCTCAACCGGGGAATTGCTTGGCATACTGCTGTTCTTGAGGTCGGTAGGGGCCATCGGAACGATAGGTGGAGCGGTGAAATGCGTAGATATCTATCGGAACGCCAAAGGCGAAGGCAGATGGCTGGGCCGATTCTGACGCTCATGCACGAAAGCGTGGGGAGCGAACGGG	ASV_17789	Bacteria	Planctomycetota	Phycisphaerae	Phycisphaerales	Phycisphaeraceae	NA	OSED1	467	Aquarium	Sediment	Direct	253
TACAGAGGGCTCAAGCGTTACACGGATTCATTAGGCTTAAAGCGTGCGCAGGCGGAACAGTCAGTGCTTTGTGAAAGCCCCCGGCTCAACCGGGGAATTGCTTGGCATACTGCTGTTCTTGAGGTCGGTAGGGGCCATCGGAACGATAGGTGGAGCGGTGAAATGCGTAGATATCTATCGGAACGCCAAAGGCGAAGGCAGATGGCTGGGCCGATTCTGACGCTCATGCACGAAAGCGTGGGGAGCGAACGGG	ASV_17789	Bacteria	Planctomycetota	Phycisphaerae	Phycisphaerales	Phycisphaeraceae	NA	OSED2	661	Aquarium	Sediment	Direct	253
TACAGAGGGCTCAAGCGTTACACGGATTCATTAGGCTTAAAGCGTGCGCAGGCGGAACAGTCAGTGCTTTGTGAAAGCCCCCGGCTCAACCGGGGAATTGCTTGGCATACTGCTGTTCTTGAGGTCGGTAGGGGCCATCGGAACGATAGGTGGAGCGGTGAAATGCGTAGATATCTATCGGAACGCCAAAGGCGAAGGCAGATGGCTGGGCCGATTCTGACGCTCATGCACGAAAGCGTGGGGAGCGAACGGG	ASV_17789	Bacteria	Planctomycetota	Phycisphaerae	Phycisphaerales	Phycisphaeraceae	NA	OSED3	310	Aquarium	Sediment	Direct	253
TACGGAGGGGGTTAGCGTTGTTCGGAATTACTGGGCGTAAAGCGCACGTAGGCGGATCGGAAAGTTGGGGGTGAAATCCCGGGGCTCAACCCCGGAACTGCCTCCAAAACTATCGGTCTAGAGTTCGAGAGAGGTGAGTGGAATTCCGAGTGTAGAGGTGAAATTCGTAGATATTCGGAGGAACACCAGTGGCGAAGGCGGCTCACTGGCTCGATACTGACGCTGAGGTGCGAAAGTGTGGGGAGCAAACAGG	ASV_17384	Bacteria	Pseudomonadota	Alphaproteobacteria	Rhodobacterales	Roseobacteraceae	Ruegeria	OASW1	43	Aquarium	Seawater	Direct	253
TACGGAGGGGGTTAGCGTTGTTCGGAATTACTGGGCGTAAAGCGCACGTAGGCGGATCGGAAAGTTGGGGGTGAAATCCCGGGGCTCAACCCCGGAACTGCCTCCAAAACTATCGGTCTAGAGTTCGAGAGAGGTGAGTGGAATTCCGAGTGTAGAGGTGAAATTCGTAGATATTCGGAGGAACACCAGTGGCGAAGGCGGCTCACTGGCTCGATACTGACGCTGAGGTGCGAAAGTGTGGGGAGCAAACAGG	ASV_17384	Bacteria	Pseudomonadota	Alphaproteobacteria	Rhodobacterales	Roseobacteraceae	Ruegeria	OASW2	30	Aquarium	Seawater	Direct	253
TACGGAGGGGGTTAGCGTTGTTCGGAATTACTGGGCGTAAAGCGCACGTAGGCGGATCGGAAAGTTGGGGGTGAAATCCCGGGGCTCAACCCCGGAACTGCCTCCAAAACTATCGGTCTAGAGTTCGAGAGAGGTGAGTGGAATTCCGAGTGTAGAGGTGAAATTCGTAGATATTCGGAGGAACACCAGTGGCGAAGGCGGCTCACTGGCTCGATACTGACGCTGAGGTGCGAAAGTGTGGGGAGCAAACAGG	ASV_17384	Bacteria	Pseudomonadota	Alphaproteobacteria	Rhodobacterales	Roseobacteraceae	Ruegeria	OASW3	67	Aquarium	Seawater	Direct	253
TACGGAGGGGGTTAGCGTTGTTCGGAATTACTGGGCGTAAAGCGCACGTAGGCGGATCGGAAAGTTGGGGGTGAAATCCCGGGGCTCAACCCCGGAACTGCCTCCAAAACTATCGGTCTAGAGTTCGAGAGAGGTGAGTGGAATTCCGAGTGTAGAGGTGAAATTCGTAGATATTCGGAGGAACACCAGTGGCGAAGGCGGCTCACTGGCTCGATACTGACGCTGAGGTGCGAAAGTGTGGGGAGCAAACAGG	ASV_17384	Bacteria	Pseudomonadota	Alphaproteobacteria	Rhodobacterales	Roseobacteraceae	Ruegeria	OSED1	80	Aquarium	Sediment	Direct	253
TACGGAGGGGGTTAGCGTTGTTCGGAATTACTGGGCGTAAAGCGCACGTAGGCGGATCGGAAAGTTGGGGGTGAAATCCCGGGGCTCAACCCCGGAACTGCCTCCAAAACTATCGGTCTAGAGTTCGAGAGAGGTGAGTGGAATTCCGAGTGTAGAGGTGAAATTCGTAGATATTCGGAGGAACACCAGTGGCGAAGGCGGCTCACTGGCTCGATACTGACGCTGAGGTGCGAAAGTGTGGGGAGCAAACAGG	ASV_17384	Bacteria	Pseudomonadota	Alphaproteobacteria	Rhodobacterales	Roseobacteraceae	Ruegeria	OSED2	96	Aquarium	Sediment	Direct	253
TACGGAGGGGGTTAGCGTTGTTCGGAATTACTGGGCGTAAAGCGCACGTAGGCGGATCGGAAAGTTGGGGGTGAAATCCCGGGGCTCAACCCCGGAACTGCCTCCAAAACTATCGGTCTAGAGTTCGAGAGAGGTGAGTGGAATTCCGAGTGTAGAGGTGAAATTCGTAGATATTCGGAGGAACACCAGTGGCGAAGGCGGCTCACTGGCTCGATACTGACGCTGAGGTGCGAAAGTGTGGGGAGCAAACAGG	ASV_17384	Bacteria	Pseudomonadota	Alphaproteobacteria	Rhodobacterales	Roseobacteraceae	Ruegeria	OSED3	105	Aquarium	Sediment	Direct	253
TACGGAGGGGGTTAGCGTTGTTCGGAATTACTGGGCGTAAAGCGCACGTAGGCGGATCGGAAAGTTGGGGGTGAAATCCCGGGGCTCAACCCCGGAACTGCCTCCAAAACTATCGGTCTAGAGTTCGAGAGAGGTGAGTGGAATTCCGAGTGTAGAGGTGAAATTCGTAGATATTCGGAGGAACACCAGTGGCGAAGGCGGCTCACTGGCTCGATACTGACGCTGAGGTGCGAAAGTGTGGGGAGCAAACAGG	ASV_17384	Bacteria	Pseudomonadota	Alphaproteobacteria	Rhodobacterales	Roseobacteraceae	Ruegeria	RSED1	382	Red Sea	Sediment	Direct	253
TACGGAGGGGGTTAGCGTTGTTCGGAATTACTGGGCGTAAAGCGCACGTAGGCGGATCGGAAAGTTGGGGGTGAAATCCCGGGGCTCAACCCCGGAACTGCCTCCAAAACTATCGGTCTAGAGTTCGAGAGAGGTGAGTGGAATTCCGAGTGTAGAGGTGAAATTCGTAGATATTCGGAGGAACACCAGTGGCGAAGGCGGCTCACTGGCTCGATACTGACGCTGAGGTGCGAAAGTGTGGGGAGCAAACAGG	ASV_17384	Bacteria	Pseudomonadota	Alphaproteobacteria	Rhodobacterales	Roseobacteraceae	Ruegeria	RSED2	689	Red Sea	Sediment	Direct	253
TACGGAGGGGGTTAGCGTTGTTCGGAATTACTGGGCGTAAAGCGCACGTAGGCGGATCGGAAAGTTGGGGGTGAAATCCCGGGGCTCAACCCCGGAACTGCCTCCAAAACTATCGGTCTAGAGTTCGAGAGAGGTGAGTGGAATTCCGAGTGTAGAGGTGAAATTCGTAGATATTCGGAGGAACACCAGTGGCGAAGGCGGCTCACTGGCTCGATACTGACGCTGAGGTGCGAAAGTGTGGGGAGCAAACAGG	ASV_17384	Bacteria	Pseudomonadota	Alphaproteobacteria	Rhodobacterales	Roseobacteraceae	Ruegeria	RSED3	658	Red Sea	Sediment	Direct	253
TACGGAGGGGGTTAGCGTTGTTCGGAATTACTGGGCGTAAAGCGCACGTAGGCGGATCGGAAAGTTGGGGGTGAAATCCCGGGGCTCAACCCCGGAACTGCCTCCAAAACTATCGGTCTAGAGTTCGAGAGAGGTGAGTGGAATTCCGAGTGTAGAGGTGAAATTCGTAGATATTCGGAGGAACACCAGTGGCGAAGGCGGCTCACTGGCTCGATACTGACGCTGAGGTGCGAAAGTGTGGGGAGCAAACAGG	ASV_17384	Bacteria	Pseudomonadota	Alphaproteobacteria	Rhodobacterales	Roseobacteraceae	Ruegeria	MPOLIT2	6	Aquarium	Litophyton	Microbial Pellet	253
TACGGAGGGGGTTAGCGTTGTTCGGAATTACTGGGCGTAAAGCGCACGTAGGCGGATCGGAAAGTTGGGGGTGAAATCCCGGGGCTCAACCCCGGAACTGCCTCCAAAACTATCGGTCTAGAGTTCGAGAGAGGTGAGTGGAATTCCGAGTGTAGAGGTGAAATTCGTAGATATTCGGAGGAACACCAGTGGCGAAGGCGGCTCACTGGCTCGATACTGACGCTGAGGTGCGAAAGTGTGGGGAGCAAACAGG	ASV_17384	Bacteria	Pseudomonadota	Alphaproteobacteria	Rhodobacterales	Roseobacteraceae	Ruegeria	MPOLIT3	13	Aquarium	Litophyton	Microbial Pellet	253
TACGGAGGGGGTTAGCGTTGTTCGGAATTACTGGGCGTAAAGCGCACGTAGGCGGATCGGAAAGTTGGGGGTGAAATCCCGGGGCTCAACCCCGGAACTGCCTCCAAAACTATCGGTCTAGAGTTCGAGAGAGGTGAGTGGAATTCCGAGTGTAGAGGTGAAATTCGTAGATATTCGGAGGAACACCAGTGGCGAAGGCGGCTCACTGGCTCGATACTGACGCTGAGGTGCGAAAGTGTGGGGAGCAAACAGG	ASV_17384	Bacteria	Pseudomonadota	Alphaproteobacteria	Rhodobacterales	Roseobacteraceae	Ruegeria	MPRLIT3	18	Red Sea	Litophyton	Microbial Pellet	253
TACGGAGGATCCAAGCGTTATCCGGAATCATTGGGTTTAAAGGGTCCGTAGGTGGACAAATAAGTCAGAGGTGAAATCCTGCAGCTCAACTGTAGAACTGCCTTTGATACTGTTTGTCTTGAGTTATTATGAAGTGGTTAGAATGTGTAGTGTAGCGGTGAAATGCATAGATATTACACAGAATACCGATTGCGAAGGCAGATCACTAATAATTAACTGACACTGATGGACGAAAGCGTGGGTAGCGAACAGG	ASV_680	Bacteria	Bacteroidota	Bacteroidia	Flavobacteriales	Flavobacteriaceae	Ns2b Marine Group	RSW1	874	Red Sea	Seawater	Direct	253
TACGGAGGATCCAAGCGTTATCCGGAATCATTGGGTTTAAAGGGTCCGTAGGTGGACAAATAAGTCAGAGGTGAAATCCTGCAGCTCAACTGTAGAACTGCCTTTGATACTGTTTGTCTTGAGTTATTATGAAGTGGTTAGAATGTGTAGTGTAGCGGTGAAATGCATAGATATTACACAGAATACCGATTGCGAAGGCAGATCACTAATAATTAACTGACACTGATGGACGAAAGCGTGGGTAGCGAACAGG	ASV_680	Bacteria	Bacteroidota	Bacteroidia	Flavobacteriales	Flavobacteriaceae	Ns2b Marine Group	RSW2	765	Red Sea	Seawater	Direct	253
TACGGAGGATCCAAGCGTTATCCGGAATCATTGGGTTTAAAGGGTCCGTAGGTGGACAAATAAGTCAGAGGTGAAATCCTGCAGCTCAACTGTAGAACTGCCTTTGATACTGTTTGTCTTGAGTTATTATGAAGTGGTTAGAATGTGTAGTGTAGCGGTGAAATGCATAGATATTACACAGAATACCGATTGCGAAGGCAGATCACTAATAATTAACTGACACTGATGGACGAAAGCGTGGGTAGCGAACAGG	ASV_680	Bacteria	Bacteroidota	Bacteroidia	Flavobacteriales	Flavobacteriaceae	Ns2b Marine Group	RSW3	517	Red Sea	Seawater	Direct	253
TACGAAGGGAGCTAGCGTTGTTCGGAATTACTGGGCGTAAAGCGCACGTAGGCGGATATGTAAGTCAGGGGTGAAATCCCGGGGCTCAACCTCGGAACTGCCTTTGATACTGCATATCTTGAGTCCGGAAGAGGTGAGTGGAATTCCTAGTGTAGAGGTGAAATTCATAGATATTAGGAAGAACACCAGTGGCGAAGGCGGCTCACTGGTCCGGTACTGACGCTGAGGTGCGAAAGCGTGGGGAGCAAACAGG	ASV_16162	Bacteria	Pseudomonadota	Alphaproteobacteria	Hyphomicrobiales	Hyphomicrobiaceae	NA	OASW1	432	Aquarium	Seawater	Direct	253
TACGAAGGGAGCTAGCGTTGTTCGGAATTACTGGGCGTAAAGCGCACGTAGGCGGATATGTAAGTCAGGGGTGAAATCCCGGGGCTCAACCTCGGAACTGCCTTTGATACTGCATATCTTGAGTCCGGAAGAGGTGAGTGGAATTCCTAGTGTAGAGGTGAAATTCATAGATATTAGGAAGAACACCAGTGGCGAAGGCGGCTCACTGGTCCGGTACTGACGCTGAGGTGCGAAAGCGTGGGGAGCAAACAGG	ASV_16162	Bacteria	Pseudomonadota	Alphaproteobacteria	Hyphomicrobiales	Hyphomicrobiaceae	NA	OASW2	401	Aquarium	Seawater	Direct	253
TACGAAGGGAGCTAGCGTTGTTCGGAATTACTGGGCGTAAAGCGCACGTAGGCGGATATGTAAGTCAGGGGTGAAATCCCGGGGCTCAACCTCGGAACTGCCTTTGATACTGCATATCTTGAGTCCGGAAGAGGTGAGTGGAATTCCTAGTGTAGAGGTGAAATTCATAGATATTAGGAAGAACACCAGTGGCGAAGGCGGCTCACTGGTCCGGTACTGACGCTGAGGTGCGAAAGCGTGGGGAGCAAACAGG	ASV_16162	Bacteria	Pseudomonadota	Alphaproteobacteria	Hyphomicrobiales	Hyphomicrobiaceae	NA	OASW3	791	Aquarium	Seawater	Direct	253
TACGAAGGGAGCTAGCGTTGTTCGGAATTACTGGGCGTAAAGCGCACGTAGGCGGATATGTAAGTCAGGGGTGAAATCCCGGGGCTCAACCTCGGAACTGCCTTTGATACTGCATATCTTGAGTCCGGAAGAGGTGAGTGGAATTCCTAGTGTAGAGGTGAAATTCATAGATATTAGGAAGAACACCAGTGGCGAAGGCGGCTCACTGGTCCGGTACTGACGCTGAGGTGCGAAAGCGTGGGGAGCAAACAGG	ASV_16162	Bacteria	Pseudomonadota	Alphaproteobacteria	Hyphomicrobiales	Hyphomicrobiaceae	NA	OSED1	223	Aquarium	Sediment	Direct	253
TACGAAGGGAGCTAGCGTTGTTCGGAATTACTGGGCGTAAAGCGCACGTAGGCGGATATGTAAGTCAGGGGTGAAATCCCGGGGCTCAACCTCGGAACTGCCTTTGATACTGCATATCTTGAGTCCGGAAGAGGTGAGTGGAATTCCTAGTGTAGAGGTGAAATTCATAGATATTAGGAAGAACACCAGTGGCGAAGGCGGCTCACTGGTCCGGTACTGACGCTGAGGTGCGAAAGCGTGGGGAGCAAACAGG	ASV_16162	Bacteria	Pseudomonadota	Alphaproteobacteria	Hyphomicrobiales	Hyphomicrobiaceae	NA	OSED2	218	Aquarium	Sediment	Direct	253
TACGAAGGGAGCTAGCGTTGTTCGGAATTACTGGGCGTAAAGCGCACGTAGGCGGATATGTAAGTCAGGGGTGAAATCCCGGGGCTCAACCTCGGAACTGCCTTTGATACTGCATATCTTGAGTCCGGAAGAGGTGAGTGGAATTCCTAGTGTAGAGGTGAAATTCATAGATATTAGGAAGAACACCAGTGGCGAAGGCGGCTCACTGGTCCGGTACTGACGCTGAGGTGCGAAAGCGTGGGGAGCAAACAGG	ASV_16162	Bacteria	Pseudomonadota	Alphaproteobacteria	Hyphomicrobiales	Hyphomicrobiaceae	NA	OSED3	81	Aquarium	Sediment	Direct	253
TACGTAGGGGGCTAGCGTTATCCGGAATTACTGGGCGTAAAGGGTGCGTAGGTGGTTTCTTAAGTCAGAGGTGAAAGGCTACGGCTCAACCGTAGTAAGCCTTTGAAACTGAGAAACTTGAGTGCAGGAGAGGAGAGTAGAATTCCTAGTGTAGCGGTGAAATGCGTAGATATTAGGAGGAATACCAGTTGCGAAGGCGGCTCTCTGGACTGTAACTGACACTGAGGCACGAAAGCGTGGGGAGCAAACAGG	ASV_16734	Bacteria	Bacillota	Clostridia	Peptostreptococcales	Peptostreptococcaceae	Romboutsia	OASW1	35	Aquarium	Seawater	Direct	252
TACGTAGGGGGCTAGCGTTATCCGGAATTACTGGGCGTAAAGGGTGCGTAGGTGGTTTCTTAAGTCAGAGGTGAAAGGCTACGGCTCAACCGTAGTAAGCCTTTGAAACTGAGAAACTTGAGTGCAGGAGAGGAGAGTAGAATTCCTAGTGTAGCGGTGAAATGCGTAGATATTAGGAGGAATACCAGTTGCGAAGGCGGCTCTCTGGACTGTAACTGACACTGAGGCACGAAAGCGTGGGGAGCAAACAGG	ASV_16734	Bacteria	Bacillota	Clostridia	Peptostreptococcales	Peptostreptococcaceae	Romboutsia	OASW2	38	Aquarium	Seawater	Direct	252
TACGTAGGGGGCTAGCGTTATCCGGAATTACTGGGCGTAAAGGGTGCGTAGGTGGTTTCTTAAGTCAGAGGTGAAAGGCTACGGCTCAACCGTAGTAAGCCTTTGAAACTGAGAAACTTGAGTGCAGGAGAGGAGAGTAGAATTCCTAGTGTAGCGGTGAAATGCGTAGATATTAGGAGGAATACCAGTTGCGAAGGCGGCTCTCTGGACTGTAACTGACACTGAGGCACGAAAGCGTGGGGAGCAAACAGG	ASV_16734	Bacteria	Bacillota	Clostridia	Peptostreptococcales	Peptostreptococcaceae	Romboutsia	OASW3	56	Aquarium	Seawater	Direct	252
TACGTAGGGGGCTAGCGTTATCCGGAATTACTGGGCGTAAAGGGTGCGTAGGTGGTTTCTTAAGTCAGAGGTGAAAGGCTACGGCTCAACCGTAGTAAGCCTTTGAAACTGAGAAACTTGAGTGCAGGAGAGGAGAGTAGAATTCCTAGTGTAGCGGTGAAATGCGTAGATATTAGGAGGAATACCAGTTGCGAAGGCGGCTCTCTGGACTGTAACTGACACTGAGGCACGAAAGCGTGGGGAGCAAACAGG	ASV_16734	Bacteria	Bacillota	Clostridia	Peptostreptococcales	Peptostreptococcaceae	Romboutsia	OSED1	50	Aquarium	Sediment	Direct	252
TACGTAGGGGGCTAGCGTTATCCGGAATTACTGGGCGTAAAGGGTGCGTAGGTGGTTTCTTAAGTCAGAGGTGAAAGGCTACGGCTCAACCGTAGTAAGCCTTTGAAACTGAGAAACTTGAGTGCAGGAGAGGAGAGTAGAATTCCTAGTGTAGCGGTGAAATGCGTAGATATTAGGAGGAATACCAGTTGCGAAGGCGGCTCTCTGGACTGTAACTGACACTGAGGCACGAAAGCGTGGGGAGCAAACAGG	ASV_16734	Bacteria	Bacillota	Clostridia	Peptostreptococcales	Peptostreptococcaceae	Romboutsia	OSED2	41	Aquarium	Sediment	Direct	252
TACGTAGGGGGCTAGCGTTATCCGGAATTACTGGGCGTAAAGGGTGCGTAGGTGGTTTCTTAAGTCAGAGGTGAAAGGCTACGGCTCAACCGTAGTAAGCCTTTGAAACTGAGAAACTTGAGTGCAGGAGAGGAGAGTAGAATTCCTAGTGTAGCGGTGAAATGCGTAGATATTAGGAGGAATACCAGTTGCGAAGGCGGCTCTCTGGACTGTAACTGACACTGAGGCACGAAAGCGTGGGGAGCAAACAGG	ASV_16734	Bacteria	Bacillota	Clostridia	Peptostreptococcales	Peptostreptococcaceae	Romboutsia	OSED3	43	Aquarium	Sediment	Direct	252
TACGTAGGGGGCTAGCGTTATCCGGAATTACTGGGCGTAAAGGGTGCGTAGGTGGTTTCTTAAGTCAGAGGTGAAAGGCTACGGCTCAACCGTAGTAAGCCTTTGAAACTGAGAAACTTGAGTGCAGGAGAGGAGAGTAGAATTCCTAGTGTAGCGGTGAAATGCGTAGATATTAGGAGGAATACCAGTTGCGAAGGCGGCTCTCTGGACTGTAACTGACACTGAGGCACGAAAGCGTGGGGAGCAAACAGG	ASV_16734	Bacteria	Bacillota	Clostridia	Peptostreptococcales	Peptostreptococcaceae	Romboutsia	RLIT2	85	Red Sea	Litophyton	Direct	252
TACGTAGGGGGCTAGCGTTATCCGGAATTACTGGGCGTAAAGGGTGCGTAGGTGGTTTCTTAAGTCAGAGGTGAAAGGCTACGGCTCAACCGTAGTAAGCCTTTGAAACTGAGAAACTTGAGTGCAGGAGAGGAGAGTAGAATTCCTAGTGTAGCGGTGAAATGCGTAGATATTAGGAGGAATACCAGTTGCGAAGGCGGCTCTCTGGACTGTAACTGACACTGAGGCACGAAAGCGTGGGGAGCAAACAGG	ASV_16734	Bacteria	Bacillota	Clostridia	Peptostreptococcales	Peptostreptococcaceae	Romboutsia	RLIT3	81	Red Sea	Litophyton	Direct	252
TACGTAGGGGGCTAGCGTTATCCGGAATTACTGGGCGTAAAGGGTGCGTAGGTGGTTTCTTAAGTCAGAGGTGAAAGGCTACGGCTCAACCGTAGTAAGCCTTTGAAACTGAGAAACTTGAGTGCAGGAGAGGAGAGTAGAATTCCTAGTGTAGCGGTGAAATGCGTAGATATTAGGAGGAATACCAGTTGCGAAGGCGGCTCTCTGGACTGTAACTGACACTGAGGCACGAAAGCGTGGGGAGCAAACAGG	ASV_16734	Bacteria	Bacillota	Clostridia	Peptostreptococcales	Peptostreptococcaceae	Romboutsia	RSED1	301	Red Sea	Sediment	Direct	252
TACGTAGGGGGCTAGCGTTATCCGGAATTACTGGGCGTAAAGGGTGCGTAGGTGGTTTCTTAAGTCAGAGGTGAAAGGCTACGGCTCAACCGTAGTAAGCCTTTGAAACTGAGAAACTTGAGTGCAGGAGAGGAGAGTAGAATTCCTAGTGTAGCGGTGAAATGCGTAGATATTAGGAGGAATACCAGTTGCGAAGGCGGCTCTCTGGACTGTAACTGACACTGAGGCACGAAAGCGTGGGGAGCAAACAGG	ASV_16734	Bacteria	Bacillota	Clostridia	Peptostreptococcales	Peptostreptococcaceae	Romboutsia	RSED2	569	Red Sea	Sediment	Direct	252
TACGTAGGGGGCTAGCGTTATCCGGAATTACTGGGCGTAAAGGGTGCGTAGGTGGTTTCTTAAGTCAGAGGTGAAAGGCTACGGCTCAACCGTAGTAAGCCTTTGAAACTGAGAAACTTGAGTGCAGGAGAGGAGAGTAGAATTCCTAGTGTAGCGGTGAAATGCGTAGATATTAGGAGGAATACCAGTTGCGAAGGCGGCTCTCTGGACTGTAACTGACACTGAGGCACGAAAGCGTGGGGAGCAAACAGG	ASV_16734	Bacteria	Bacillota	Clostridia	Peptostreptococcales	Peptostreptococcaceae	Romboutsia	RSED3	613	Red Sea	Sediment	Direct	252
TACGTAGGGGGCTAGCGTTATCCGGAATTACTGGGCGTAAAGGGTGCGTAGGTGGTTTCTTAAGTCAGAGGTGAAAGGCTACGGCTCAACCGTAGTAAGCCTTTGAAACTGAGAAACTTGAGTGCAGGAGAGGAGAGTAGAATTCCTAGTGTAGCGGTGAAATGCGTAGATATTAGGAGGAATACCAGTTGCGAAGGCGGCTCTCTGGACTGTAACTGACACTGAGGCACGAAAGCGTGGGGAGCAAACAGG	ASV_16734	Bacteria	Bacillota	Clostridia	Peptostreptococcales	Peptostreptococcaceae	Romboutsia	RSW1	43	Red Sea	Seawater	Direct	252
TACGTAGGGGGCTAGCGTTATCCGGAATTACTGGGCGTAAAGGGTGCGTAGGTGGTTTCTTAAGTCAGAGGTGAAAGGCTACGGCTCAACCGTAGTAAGCCTTTGAAACTGAGAAACTTGAGTGCAGGAGAGGAGAGTAGAATTCCTAGTGTAGCGGTGAAATGCGTAGATATTAGGAGGAATACCAGTTGCGAAGGCGGCTCTCTGGACTGTAACTGACACTGAGGCACGAAAGCGTGGGGAGCAAACAGG	ASV_16734	Bacteria	Bacillota	Clostridia	Peptostreptococcales	Peptostreptococcaceae	Romboutsia	RSW2	60	Red Sea	Seawater	Direct	252
TACGTAGGGGGCTAGCGTTATCCGGAATTACTGGGCGTAAAGGGTGCGTAGGTGGTTTCTTAAGTCAGAGGTGAAAGGCTACGGCTCAACCGTAGTAAGCCTTTGAAACTGAGAAACTTGAGTGCAGGAGAGGAGAGTAGAATTCCTAGTGTAGCGGTGAAATGCGTAGATATTAGGAGGAATACCAGTTGCGAAGGCGGCTCTCTGGACTGTAACTGACACTGAGGCACGAAAGCGTGGGGAGCAAACAGG	ASV_16734	Bacteria	Bacillota	Clostridia	Peptostreptococcales	Peptostreptococcaceae	Romboutsia	RSW3	10	Red Sea	Seawater	Direct	252
TACGTAGGGGGCTAGCGTTATCCGGAATTACTGGGCGTAAAGGGTGCGTAGGTGGTTTCTTAAGTCAGAGGTGAAAGGCTACGGCTCAACCGTAGTAAGCCTTTGAAACTGAGAAACTTGAGTGCAGGAGAGGAGAGTAGAATTCCTAGTGTAGCGGTGAAATGCGTAGATATTAGGAGGAATACCAGTTGCGAAGGCGGCTCTCTGGACTGTAACTGACACTGAGGCACGAAAGCGTGGGGAGCAAACAGG	ASV_16734	Bacteria	Bacillota	Clostridia	Peptostreptococcales	Peptostreptococcaceae	Romboutsia	MPRLIT1	23	Red Sea	Litophyton	Microbial Pellet	252
TACGTAGGGGGCTAGCGTTATCCGGAATTACTGGGCGTAAAGGGTGCGTAGGTGGTTTCTTAAGTCAGAGGTGAAAGGCTACGGCTCAACCGTAGTAAGCCTTTGAAACTGAGAAACTTGAGTGCAGGAGAGGAGAGTAGAATTCCTAGTGTAGCGGTGAAATGCGTAGATATTAGGAGGAATACCAGTTGCGAAGGCGGCTCTCTGGACTGTAACTGACACTGAGGCACGAAAGCGTGGGGAGCAAACAGG	ASV_16734	Bacteria	Bacillota	Clostridia	Peptostreptococcales	Peptostreptococcaceae	Romboutsia	MPRLIT3	66	Red Sea	Litophyton	Microbial Pellet	252
TACGGAGGGTGCGAGCGTTAATCGGAATTACTGGGCGTAAAGCGCGCGTAGGTGGTCTGTTAAGTCGGATGTGAAAGCCCCGGGCTCAACCTGGGAACTGCATCCGATACTGGCAGACTAGAGTGCGGGAGAGGGAGGTAGAATTCCACGTGTAGCGGTGAAATGCGTAGATATGTGGAGGAATACCAGTGGCGAAGGCGGCCTCCTGGCTCGACACTGACACTGAGGTGCGAAAGCGTGGGGAGCAAACAGG	ASV_681	Bacteria	Pseudomonadota	Gammaproteobacteria	Pseudomonadales	Halieaceae	Om60(Nor5) Clade	RSW1	915	Red Sea	Seawater	Direct	253
TACGGAGGGTGCGAGCGTTAATCGGAATTACTGGGCGTAAAGCGCGCGTAGGTGGTCTGTTAAGTCGGATGTGAAAGCCCCGGGCTCAACCTGGGAACTGCATCCGATACTGGCAGACTAGAGTGCGGGAGAGGGAGGTAGAATTCCACGTGTAGCGGTGAAATGCGTAGATATGTGGAGGAATACCAGTGGCGAAGGCGGCCTCCTGGCTCGACACTGACACTGAGGTGCGAAAGCGTGGGGAGCAAACAGG	ASV_681	Bacteria	Pseudomonadota	Gammaproteobacteria	Pseudomonadales	Halieaceae	Om60(Nor5) Clade	RSW2	629	Red Sea	Seawater	Direct	253
TACGGAGGGTGCGAGCGTTAATCGGAATTACTGGGCGTAAAGCGCGCGTAGGTGGTCTGTTAAGTCGGATGTGAAAGCCCCGGGCTCAACCTGGGAACTGCATCCGATACTGGCAGACTAGAGTGCGGGAGAGGGAGGTAGAATTCCACGTGTAGCGGTGAAATGCGTAGATATGTGGAGGAATACCAGTGGCGAAGGCGGCCTCCTGGCTCGACACTGACACTGAGGTGCGAAAGCGTGGGGAGCAAACAGG	ASV_681	Bacteria	Pseudomonadota	Gammaproteobacteria	Pseudomonadales	Halieaceae	Om60(Nor5) Clade	RSW3	506	Red Sea	Seawater	Direct	253
GACGGAGGGGGCAAGCGTTGTTCGGATTTACTGGGCGTAAAGAGCGTGTAGGCGGTTTATAAAGTCAGAGGTAAAAGCCCTAGGCTCAACCTGGGATACGCCTTTGAAACTTATAGACTTGAGATCGGAAGAGGGCAGTGGAACTCCCAGTGTAGAGGTGAAATTCGTAGATATTGGGAAGAACATCGGTGGCGAAGGCGGCTGCCTGGTCCGAATCTGACGCTGAGACGCGAAAGCGTGGGGAGCAAGCAGG	ASV_17740	Bacteria	Pseudomonadota	Alphaproteobacteria	NA	NA	NA	OLIT1	139	Aquarium	Litophyton	Direct	253
GACGGAGGGGGCAAGCGTTGTTCGGATTTACTGGGCGTAAAGAGCGTGTAGGCGGTTTATAAAGTCAGAGGTAAAAGCCCTAGGCTCAACCTGGGATACGCCTTTGAAACTTATAGACTTGAGATCGGAAGAGGGCAGTGGAACTCCCAGTGTAGAGGTGAAATTCGTAGATATTGGGAAGAACATCGGTGGCGAAGGCGGCTGCCTGGTCCGAATCTGACGCTGAGACGCGAAAGCGTGGGGAGCAAGCAGG	ASV_17740	Bacteria	Pseudomonadota	Alphaproteobacteria	NA	NA	NA	OLIT2	20	Aquarium	Litophyton	Direct	253
GACGGAGGGGGCAAGCGTTGTTCGGATTTACTGGGCGTAAAGAGCGTGTAGGCGGTTTATAAAGTCAGAGGTAAAAGCCCTAGGCTCAACCTGGGATACGCCTTTGAAACTTATAGACTTGAGATCGGAAGAGGGCAGTGGAACTCCCAGTGTAGAGGTGAAATTCGTAGATATTGGGAAGAACATCGGTGGCGAAGGCGGCTGCCTGGTCCGAATCTGACGCTGAGACGCGAAAGCGTGGGGAGCAAGCAGG	ASV_17740	Bacteria	Pseudomonadota	Alphaproteobacteria	NA	NA	NA	OLIT3	40	Aquarium	Litophyton	Direct	253
GACGGAGGGGGCAAGCGTTGTTCGGATTTACTGGGCGTAAAGAGCGTGTAGGCGGTTTATAAAGTCAGAGGTAAAAGCCCTAGGCTCAACCTGGGATACGCCTTTGAAACTTATAGACTTGAGATCGGAAGAGGGCAGTGGAACTCCCAGTGTAGAGGTGAAATTCGTAGATATTGGGAAGAACATCGGTGGCGAAGGCGGCTGCCTGGTCCGAATCTGACGCTGAGACGCGAAAGCGTGGGGAGCAAGCAGG	ASV_17740	Bacteria	Pseudomonadota	Alphaproteobacteria	NA	NA	NA	RLIT1	11	Red Sea	Litophyton	Direct	253
GACGGAGGGGGCAAGCGTTGTTCGGATTTACTGGGCGTAAAGAGCGTGTAGGCGGTTTATAAAGTCAGAGGTAAAAGCCCTAGGCTCAACCTGGGATACGCCTTTGAAACTTATAGACTTGAGATCGGAAGAGGGCAGTGGAACTCCCAGTGTAGAGGTGAAATTCGTAGATATTGGGAAGAACATCGGTGGCGAAGGCGGCTGCCTGGTCCGAATCTGACGCTGAGACGCGAAAGCGTGGGGAGCAAGCAGG	ASV_17740	Bacteria	Pseudomonadota	Alphaproteobacteria	NA	NA	NA	RLIT2	378	Red Sea	Litophyton	Direct	253
GACGGAGGGGGCAAGCGTTGTTCGGATTTACTGGGCGTAAAGAGCGTGTAGGCGGTTTATAAAGTCAGAGGTAAAAGCCCTAGGCTCAACCTGGGATACGCCTTTGAAACTTATAGACTTGAGATCGGAAGAGGGCAGTGGAACTCCCAGTGTAGAGGTGAAATTCGTAGATATTGGGAAGAACATCGGTGGCGAAGGCGGCTGCCTGGTCCGAATCTGACGCTGAGACGCGAAAGCGTGGGGAGCAAGCAGG	ASV_17740	Bacteria	Pseudomonadota	Alphaproteobacteria	NA	NA	NA	RLIT3	439	Red Sea	Litophyton	Direct	253
GACGGAGGGGGCAAGCGTTGTTCGGATTTACTGGGCGTAAAGAGCGTGTAGGCGGTTTATAAAGTCAGAGGTAAAAGCCCTAGGCTCAACCTGGGATACGCCTTTGAAACTTATAGACTTGAGATCGGAAGAGGGCAGTGGAACTCCCAGTGTAGAGGTGAAATTCGTAGATATTGGGAAGAACATCGGTGGCGAAGGCGGCTGCCTGGTCCGAATCTGACGCTGAGACGCGAAAGCGTGGGGAGCAAGCAGG	ASV_17740	Bacteria	Pseudomonadota	Alphaproteobacteria	NA	NA	NA	MPOLIT1	108	Aquarium	Litophyton	Microbial Pellet	253
GACGGAGGGGGCAAGCGTTGTTCGGATTTACTGGGCGTAAAGAGCGTGTAGGCGGTTTATAAAGTCAGAGGTAAAAGCCCTAGGCTCAACCTGGGATACGCCTTTGAAACTTATAGACTTGAGATCGGAAGAGGGCAGTGGAACTCCCAGTGTAGAGGTGAAATTCGTAGATATTGGGAAGAACATCGGTGGCGAAGGCGGCTGCCTGGTCCGAATCTGACGCTGAGACGCGAAAGCGTGGGGAGCAAGCAGG	ASV_17740	Bacteria	Pseudomonadota	Alphaproteobacteria	NA	NA	NA	MPOLIT2	52	Aquarium	Litophyton	Microbial Pellet	253
GACGGAGGGGGCAAGCGTTGTTCGGATTTACTGGGCGTAAAGAGCGTGTAGGCGGTTTATAAAGTCAGAGGTAAAAGCCCTAGGCTCAACCTGGGATACGCCTTTGAAACTTATAGACTTGAGATCGGAAGAGGGCAGTGGAACTCCCAGTGTAGAGGTGAAATTCGTAGATATTGGGAAGAACATCGGTGGCGAAGGCGGCTGCCTGGTCCGAATCTGACGCTGAGACGCGAAAGCGTGGGGAGCAAGCAGG	ASV_17740	Bacteria	Pseudomonadota	Alphaproteobacteria	NA	NA	NA	MPOLIT3	30	Aquarium	Litophyton	Microbial Pellet	253
GACGGAGGGGGCAAGCGTTGTTCGGATTTACTGGGCGTAAAGAGCGTGTAGGCGGTTTATAAAGTCAGAGGTAAAAGCCCTAGGCTCAACCTGGGATACGCCTTTGAAACTTATAGACTTGAGATCGGAAGAGGGCAGTGGAACTCCCAGTGTAGAGGTGAAATTCGTAGATATTGGGAAGAACATCGGTGGCGAAGGCGGCTGCCTGGTCCGAATCTGACGCTGAGACGCGAAAGCGTGGGGAGCAAGCAGG	ASV_17740	Bacteria	Pseudomonadota	Alphaproteobacteria	NA	NA	NA	MPRLIT1	136	Red Sea	Litophyton	Microbial Pellet	253
GACGGAGGGGGCAAGCGTTGTTCGGATTTACTGGGCGTAAAGAGCGTGTAGGCGGTTTATAAAGTCAGAGGTAAAAGCCCTAGGCTCAACCTGGGATACGCCTTTGAAACTTATAGACTTGAGATCGGAAGAGGGCAGTGGAACTCCCAGTGTAGAGGTGAAATTCGTAGATATTGGGAAGAACATCGGTGGCGAAGGCGGCTGCCTGGTCCGAATCTGACGCTGAGACGCGAAAGCGTGGGGAGCAAGCAGG	ASV_17740	Bacteria	Pseudomonadota	Alphaproteobacteria	NA	NA	NA	MPRLIT2	316	Red Sea	Litophyton	Microbial Pellet	253
GACGGAGGGGGCAAGCGTTGTTCGGATTTACTGGGCGTAAAGAGCGTGTAGGCGGTTTATAAAGTCAGAGGTAAAAGCCCTAGGCTCAACCTGGGATACGCCTTTGAAACTTATAGACTTGAGATCGGAAGAGGGCAGTGGAACTCCCAGTGTAGAGGTGAAATTCGTAGATATTGGGAAGAACATCGGTGGCGAAGGCGGCTGCCTGGTCCGAATCTGACGCTGAGACGCGAAAGCGTGGGGAGCAAGCAGG	ASV_17740	Bacteria	Pseudomonadota	Alphaproteobacteria	NA	NA	NA	MPRLIT3	376	Red Sea	Litophyton	Microbial Pellet	253
TACGAAGGGGGCTAGCGTTGTTCGGAATCACTGGGCGTAAAGCGTATGTAGGCGGATCAAAAAGTTAGATGTGAAATCCCTGGGCTCAACCCAGGAACTGCATTTAAAACTAGTGATCTAGAATTTGGTAAGGGTTAGTAGAATTTCCAGTGTAGAGGTGAAATTCGTAGATATTGGAAAGAATACCAGAAGCGAAGGCGACTAACTAGGCCATTTTTGACGCTGAGATACGAAAGCGTGGGTAGCAAACAGG	ASV_679	Bacteria	Pseudomonadota	Alphaproteobacteria	Rhodospirillales	AEGEAN-169 marine group	NA	RSW1	800	Red Sea	Seawater	Direct	253
TACGAAGGGGGCTAGCGTTGTTCGGAATCACTGGGCGTAAAGCGTATGTAGGCGGATCAAAAAGTTAGATGTGAAATCCCTGGGCTCAACCCAGGAACTGCATTTAAAACTAGTGATCTAGAATTTGGTAAGGGTTAGTAGAATTTCCAGTGTAGAGGTGAAATTCGTAGATATTGGAAAGAATACCAGAAGCGAAGGCGACTAACTAGGCCATTTTTGACGCTGAGATACGAAAGCGTGGGTAGCAAACAGG	ASV_679	Bacteria	Pseudomonadota	Alphaproteobacteria	Rhodospirillales	AEGEAN-169 marine group	NA	RSW2	539	Red Sea	Seawater	Direct	253
TACGAAGGGGGCTAGCGTTGTTCGGAATCACTGGGCGTAAAGCGTATGTAGGCGGATCAAAAAGTTAGATGTGAAATCCCTGGGCTCAACCCAGGAACTGCATTTAAAACTAGTGATCTAGAATTTGGTAAGGGTTAGTAGAATTTCCAGTGTAGAGGTGAAATTCGTAGATATTGGAAAGAATACCAGAAGCGAAGGCGACTAACTAGGCCATTTTTGACGCTGAGATACGAAAGCGTGGGTAGCAAACAGG	ASV_679	Bacteria	Pseudomonadota	Alphaproteobacteria	Rhodospirillales	AEGEAN-169 marine group	NA	RSW3	696	Red Sea	Seawater	Direct	253
AACCAGCACCTCAAGTGGTCAGGATGATTATTGGGCCTAAAGCATCCGTAGCCGGCTCTGTAAGTTTTCGGTTAAATCTGTATGCTCAACATACAGGCTGCCGGGAATACTGCAGAGCTAGGGAGTGGGAGAGGTAGACGGTACTCGGTAGGAAGGGGTAAAATCCTTTGATCTATTGATGACCACCTGTGGCGAAGGCGGTCTACCAGAACACGTCCGACGGTGAGGGATGAAAGCTGGGGGAGCAAACCGG	ASV_16142	Archaea	Thermoproteota	Nitrososphaeria	Nitrosopumilales	Nitrosopumilaceae	Candidatus Nitrosopumilus	OASW1	216	Aquarium	Seawater	Direct	253
AACCAGCACCTCAAGTGGTCAGGATGATTATTGGGCCTAAAGCATCCGTAGCCGGCTCTGTAAGTTTTCGGTTAAATCTGTATGCTCAACATACAGGCTGCCGGGAATACTGCAGAGCTAGGGAGTGGGAGAGGTAGACGGTACTCGGTAGGAAGGGGTAAAATCCTTTGATCTATTGATGACCACCTGTGGCGAAGGCGGTCTACCAGAACACGTCCGACGGTGAGGGATGAAAGCTGGGGGAGCAAACCGG	ASV_16142	Archaea	Thermoproteota	Nitrososphaeria	Nitrosopumilales	Nitrosopumilaceae	Candidatus Nitrosopumilus	OASW2	172	Aquarium	Seawater	Direct	253
AACCAGCACCTCAAGTGGTCAGGATGATTATTGGGCCTAAAGCATCCGTAGCCGGCTCTGTAAGTTTTCGGTTAAATCTGTATGCTCAACATACAGGCTGCCGGGAATACTGCAGAGCTAGGGAGTGGGAGAGGTAGACGGTACTCGGTAGGAAGGGGTAAAATCCTTTGATCTATTGATGACCACCTGTGGCGAAGGCGGTCTACCAGAACACGTCCGACGGTGAGGGATGAAAGCTGGGGGAGCAAACCGG	ASV_16142	Archaea	Thermoproteota	Nitrososphaeria	Nitrosopumilales	Nitrosopumilaceae	Candidatus Nitrosopumilus	OASW3	415	Aquarium	Seawater	Direct	253
AACCAGCACCTCAAGTGGTCAGGATGATTATTGGGCCTAAAGCATCCGTAGCCGGCTCTGTAAGTTTTCGGTTAAATCTGTATGCTCAACATACAGGCTGCCGGGAATACTGCAGAGCTAGGGAGTGGGAGAGGTAGACGGTACTCGGTAGGAAGGGGTAAAATCCTTTGATCTATTGATGACCACCTGTGGCGAAGGCGGTCTACCAGAACACGTCCGACGGTGAGGGATGAAAGCTGGGGGAGCAAACCGG	ASV_16142	Archaea	Thermoproteota	Nitrososphaeria	Nitrosopumilales	Nitrosopumilaceae	Candidatus Nitrosopumilus	OSED1	270	Aquarium	Sediment	Direct	253
AACCAGCACCTCAAGTGGTCAGGATGATTATTGGGCCTAAAGCATCCGTAGCCGGCTCTGTAAGTTTTCGGTTAAATCTGTATGCTCAACATACAGGCTGCCGGGAATACTGCAGAGCTAGGGAGTGGGAGAGGTAGACGGTACTCGGTAGGAAGGGGTAAAATCCTTTGATCTATTGATGACCACCTGTGGCGAAGGCGGTCTACCAGAACACGTCCGACGGTGAGGGATGAAAGCTGGGGGAGCAAACCGG	ASV_16142	Archaea	Thermoproteota	Nitrososphaeria	Nitrosopumilales	Nitrosopumilaceae	Candidatus Nitrosopumilus	OSED2	263	Aquarium	Sediment	Direct	253
AACCAGCACCTCAAGTGGTCAGGATGATTATTGGGCCTAAAGCATCCGTAGCCGGCTCTGTAAGTTTTCGGTTAAATCTGTATGCTCAACATACAGGCTGCCGGGAATACTGCAGAGCTAGGGAGTGGGAGAGGTAGACGGTACTCGGTAGGAAGGGGTAAAATCCTTTGATCTATTGATGACCACCTGTGGCGAAGGCGGTCTACCAGAACACGTCCGACGGTGAGGGATGAAAGCTGGGGGAGCAAACCGG	ASV_16142	Archaea	Thermoproteota	Nitrososphaeria	Nitrosopumilales	Nitrosopumilaceae	Candidatus Nitrosopumilus	OSED3	273	Aquarium	Sediment	Direct	253
AACCAGCACCTCAAGTGGTCAGGATGATTATTGGGCCTAAAGCATCCGTAGCCGGCTCTGTAAGTTTTCGGTTAAATCTGTATGCTCAACATACAGGCTGCCGGGAATACTGCAGAGCTAGGGAGTGGGAGAGGTAGACGGTACTCGGTAGGAAGGGGTAAAATCCTTTGATCTATTGATGACCACCTGTGGCGAAGGCGGTCTACCAGAACACGTCCGACGGTGAGGGATGAAAGCTGGGGGAGCAAACCGG	ASV_16142	Archaea	Thermoproteota	Nitrososphaeria	Nitrosopumilales	Nitrosopumilaceae	Candidatus Nitrosopumilus	RSED1	154	Red Sea	Sediment	Direct	253
AACCAGCACCTCAAGTGGTCAGGATGATTATTGGGCCTAAAGCATCCGTAGCCGGCTCTGTAAGTTTTCGGTTAAATCTGTATGCTCAACATACAGGCTGCCGGGAATACTGCAGAGCTAGGGAGTGGGAGAGGTAGACGGTACTCGGTAGGAAGGGGTAAAATCCTTTGATCTATTGATGACCACCTGTGGCGAAGGCGGTCTACCAGAACACGTCCGACGGTGAGGGATGAAAGCTGGGGGAGCAAACCGG	ASV_16142	Archaea	Thermoproteota	Nitrososphaeria	Nitrosopumilales	Nitrosopumilaceae	Candidatus Nitrosopumilus	RSED2	107	Red Sea	Sediment	Direct	253
AACCAGCACCTCAAGTGGTCAGGATGATTATTGGGCCTAAAGCATCCGTAGCCGGCTCTGTAAGTTTTCGGTTAAATCTGTATGCTCAACATACAGGCTGCCGGGAATACTGCAGAGCTAGGGAGTGGGAGAGGTAGACGGTACTCGGTAGGAAGGGGTAAAATCCTTTGATCTATTGATGACCACCTGTGGCGAAGGCGGTCTACCAGAACACGTCCGACGGTGAGGGATGAAAGCTGGGGGAGCAAACCGG	ASV_16142	Archaea	Thermoproteota	Nitrososphaeria	Nitrosopumilales	Nitrosopumilaceae	Candidatus Nitrosopumilus	RSED3	108	Red Sea	Sediment	Direct	253
TACGGAGGGCGCAAGCGTTACTCGGAATCACTGGGCGTAAAGAGCGTGTAGGTGGGTTATTAAGTCAGATGTGAAAGCCTGTGGCTCAACCATAGAACTGCATTTGAAACTGATAACCTAGAGTATGGGAGAGGTAGATGGAATTTCTGGTGTAGGGGTAAAATCCGTAGAGATCAGAAGGAATACCGAGTGCGAAGGCGATCTACTGGAACATTACTGACACTGAGACGCGAAAGCGTGGGGAGCAAACAGG	ASV_5044	Bacteria	Campylobacterota	Epsilonproteobacteria	Campylobacterales	Arcobacteraceae	Arcobacter	RSED2	1970	Red Sea	Sediment	Direct	253
AACCAGCACCTCAAGTGGTCAGGATGATTATTGGGCCTAAAGCATCCGTAGCCGGCTGTATTAGTTTTCGGTTAAATCCATATGCTCAACATATGGGCTGCCGGGAATACTGTACAGCTAGGGAGTGGGAGAGGTAGACGGTACTCGGTAGGAAGGGGTAAAATCCTTTGATCTATTGATGACCACCTGTGGCGAAGGCGGTCTACTAGAACACGTCCGACGGTGAGGGATGAAAGCTGGGGGAGCAAACCGG	ASV_16163	Archaea	Thermoproteota	Nitrososphaeria	Nitrosopumilales	Nitrosopumilaceae	Cenarchaeum	OASW1	572	Aquarium	Seawater	Direct	253
AACCAGCACCTCAAGTGGTCAGGATGATTATTGGGCCTAAAGCATCCGTAGCCGGCTGTATTAGTTTTCGGTTAAATCCATATGCTCAACATATGGGCTGCCGGGAATACTGTACAGCTAGGGAGTGGGAGAGGTAGACGGTACTCGGTAGGAAGGGGTAAAATCCTTTGATCTATTGATGACCACCTGTGGCGAAGGCGGTCTACTAGAACACGTCCGACGGTGAGGGATGAAAGCTGGGGGAGCAAACCGG	ASV_16163	Archaea	Thermoproteota	Nitrososphaeria	Nitrosopumilales	Nitrosopumilaceae	Cenarchaeum	OASW2	387	Aquarium	Seawater	Direct	253
AACCAGCACCTCAAGTGGTCAGGATGATTATTGGGCCTAAAGCATCCGTAGCCGGCTGTATTAGTTTTCGGTTAAATCCATATGCTCAACATATGGGCTGCCGGGAATACTGTACAGCTAGGGAGTGGGAGAGGTAGACGGTACTCGGTAGGAAGGGGTAAAATCCTTTGATCTATTGATGACCACCTGTGGCGAAGGCGGTCTACTAGAACACGTCCGACGGTGAGGGATGAAAGCTGGGGGAGCAAACCGG	ASV_16163	Archaea	Thermoproteota	Nitrososphaeria	Nitrosopumilales	Nitrosopumilaceae	Cenarchaeum	OASW3	865	Aquarium	Seawater	Direct	253
AACCAGCACCTCAAGTGGTCAGGATGATTATTGGGCCTAAAGCATCCGTAGCCGGCTGTATTAGTTTTCGGTTAAATCCATATGCTCAACATATGGGCTGCCGGGAATACTGTACAGCTAGGGAGTGGGAGAGGTAGACGGTACTCGGTAGGAAGGGGTAAAATCCTTTGATCTATTGATGACCACCTGTGGCGAAGGCGGTCTACTAGAACACGTCCGACGGTGAGGGATGAAAGCTGGGGGAGCAAACCGG	ASV_16163	Archaea	Thermoproteota	Nitrososphaeria	Nitrosopumilales	Nitrosopumilaceae	Cenarchaeum	OSED1	49	Aquarium	Sediment	Direct	253
AACCAGCACCTCAAGTGGTCAGGATGATTATTGGGCCTAAAGCATCCGTAGCCGGCTGTATTAGTTTTCGGTTAAATCCATATGCTCAACATATGGGCTGCCGGGAATACTGTACAGCTAGGGAGTGGGAGAGGTAGACGGTACTCGGTAGGAAGGGGTAAAATCCTTTGATCTATTGATGACCACCTGTGGCGAAGGCGGTCTACTAGAACACGTCCGACGGTGAGGGATGAAAGCTGGGGGAGCAAACCGG	ASV_16163	Archaea	Thermoproteota	Nitrososphaeria	Nitrosopumilales	Nitrosopumilaceae	Cenarchaeum	OSED2	56	Aquarium	Sediment	Direct	253
AACCAGCACCTCAAGTGGTCAGGATGATTATTGGGCCTAAAGCATCCGTAGCCGGCTGTATTAGTTTTCGGTTAAATCCATATGCTCAACATATGGGCTGCCGGGAATACTGTACAGCTAGGGAGTGGGAGAGGTAGACGGTACTCGGTAGGAAGGGGTAAAATCCTTTGATCTATTGATGACCACCTGTGGCGAAGGCGGTCTACTAGAACACGTCCGACGGTGAGGGATGAAAGCTGGGGGAGCAAACCGG	ASV_16163	Archaea	Thermoproteota	Nitrososphaeria	Nitrosopumilales	Nitrosopumilaceae	Cenarchaeum	OSED3	28	Aquarium	Sediment	Direct	253
TACGAAGGGGGCTAGCGTTGTTCGGAATTACTGGGCGTAAAGAGCACGTAGGCGGACATTTAAGTCAGGGGTGAAATCCCGAGGCTCAACCTCGGAACTGCCCTTGAAACTATATGTCTAGAGACAATGAGGGGATAGCGGAATACCTAGTGTAGAGGTGAAATTCGTAGATATTAGGTGGAACACCAGTGGCGAAGGCGGCTATCTGGCATTGTACTGACGCTGAGGTGCGAAAGCGTGGGGAGCAAACAGG	ASV_17741	Bacteria	Pseudomonadota	Alphaproteobacteria	NA	NA	NA	OASW1	179	Aquarium	Seawater	Direct	253
TACGAAGGGGGCTAGCGTTGTTCGGAATTACTGGGCGTAAAGAGCACGTAGGCGGACATTTAAGTCAGGGGTGAAATCCCGAGGCTCAACCTCGGAACTGCCCTTGAAACTATATGTCTAGAGACAATGAGGGGATAGCGGAATACCTAGTGTAGAGGTGAAATTCGTAGATATTAGGTGGAACACCAGTGGCGAAGGCGGCTATCTGGCATTGTACTGACGCTGAGGTGCGAAAGCGTGGGGAGCAAACAGG	ASV_17741	Bacteria	Pseudomonadota	Alphaproteobacteria	NA	NA	NA	OASW2	187	Aquarium	Seawater	Direct	253
TACGAAGGGGGCTAGCGTTGTTCGGAATTACTGGGCGTAAAGAGCACGTAGGCGGACATTTAAGTCAGGGGTGAAATCCCGAGGCTCAACCTCGGAACTGCCCTTGAAACTATATGTCTAGAGACAATGAGGGGATAGCGGAATACCTAGTGTAGAGGTGAAATTCGTAGATATTAGGTGGAACACCAGTGGCGAAGGCGGCTATCTGGCATTGTACTGACGCTGAGGTGCGAAAGCGTGGGGAGCAAACAGG	ASV_17741	Bacteria	Pseudomonadota	Alphaproteobacteria	NA	NA	NA	OASW3	241	Aquarium	Seawater	Direct	253
TACGAAGGGGGCTAGCGTTGTTCGGAATTACTGGGCGTAAAGAGCACGTAGGCGGACATTTAAGTCAGGGGTGAAATCCCGAGGCTCAACCTCGGAACTGCCCTTGAAACTATATGTCTAGAGACAATGAGGGGATAGCGGAATACCTAGTGTAGAGGTGAAATTCGTAGATATTAGGTGGAACACCAGTGGCGAAGGCGGCTATCTGGCATTGTACTGACGCTGAGGTGCGAAAGCGTGGGGAGCAAACAGG	ASV_17741	Bacteria	Pseudomonadota	Alphaproteobacteria	NA	NA	NA	OLIT1	83	Aquarium	Litophyton	Direct	253
TACGAAGGGGGCTAGCGTTGTTCGGAATTACTGGGCGTAAAGAGCACGTAGGCGGACATTTAAGTCAGGGGTGAAATCCCGAGGCTCAACCTCGGAACTGCCCTTGAAACTATATGTCTAGAGACAATGAGGGGATAGCGGAATACCTAGTGTAGAGGTGAAATTCGTAGATATTAGGTGGAACACCAGTGGCGAAGGCGGCTATCTGGCATTGTACTGACGCTGAGGTGCGAAAGCGTGGGGAGCAAACAGG	ASV_17741	Bacteria	Pseudomonadota	Alphaproteobacteria	NA	NA	NA	OLIT2	43	Aquarium	Litophyton	Direct	253
TACGAAGGGGGCTAGCGTTGTTCGGAATTACTGGGCGTAAAGAGCACGTAGGCGGACATTTAAGTCAGGGGTGAAATCCCGAGGCTCAACCTCGGAACTGCCCTTGAAACTATATGTCTAGAGACAATGAGGGGATAGCGGAATACCTAGTGTAGAGGTGAAATTCGTAGATATTAGGTGGAACACCAGTGGCGAAGGCGGCTATCTGGCATTGTACTGACGCTGAGGTGCGAAAGCGTGGGGAGCAAACAGG	ASV_17741	Bacteria	Pseudomonadota	Alphaproteobacteria	NA	NA	NA	OLIT3	28	Aquarium	Litophyton	Direct	253
TACGAAGGGGGCTAGCGTTGTTCGGAATTACTGGGCGTAAAGAGCACGTAGGCGGACATTTAAGTCAGGGGTGAAATCCCGAGGCTCAACCTCGGAACTGCCCTTGAAACTATATGTCTAGAGACAATGAGGGGATAGCGGAATACCTAGTGTAGAGGTGAAATTCGTAGATATTAGGTGGAACACCAGTGGCGAAGGCGGCTATCTGGCATTGTACTGACGCTGAGGTGCGAAAGCGTGGGGAGCAAACAGG	ASV_17741	Bacteria	Pseudomonadota	Alphaproteobacteria	NA	NA	NA	RLIT2	204	Red Sea	Litophyton	Direct	253
TACGAAGGGGGCTAGCGTTGTTCGGAATTACTGGGCGTAAAGAGCACGTAGGCGGACATTTAAGTCAGGGGTGAAATCCCGAGGCTCAACCTCGGAACTGCCCTTGAAACTATATGTCTAGAGACAATGAGGGGATAGCGGAATACCTAGTGTAGAGGTGAAATTCGTAGATATTAGGTGGAACACCAGTGGCGAAGGCGGCTATCTGGCATTGTACTGACGCTGAGGTGCGAAAGCGTGGGGAGCAAACAGG	ASV_17741	Bacteria	Pseudomonadota	Alphaproteobacteria	NA	NA	NA	RLIT3	358	Red Sea	Litophyton	Direct	253
TACGAAGGGGGCTAGCGTTGTTCGGAATTACTGGGCGTAAAGAGCACGTAGGCGGACATTTAAGTCAGGGGTGAAATCCCGAGGCTCAACCTCGGAACTGCCCTTGAAACTATATGTCTAGAGACAATGAGGGGATAGCGGAATACCTAGTGTAGAGGTGAAATTCGTAGATATTAGGTGGAACACCAGTGGCGAAGGCGGCTATCTGGCATTGTACTGACGCTGAGGTGCGAAAGCGTGGGGAGCAAACAGG	ASV_17741	Bacteria	Pseudomonadota	Alphaproteobacteria	NA	NA	NA	RSW1	22	Red Sea	Seawater	Direct	253
TACGAAGGGGGCTAGCGTTGTTCGGAATTACTGGGCGTAAAGAGCACGTAGGCGGACATTTAAGTCAGGGGTGAAATCCCGAGGCTCAACCTCGGAACTGCCCTTGAAACTATATGTCTAGAGACAATGAGGGGATAGCGGAATACCTAGTGTAGAGGTGAAATTCGTAGATATTAGGTGGAACACCAGTGGCGAAGGCGGCTATCTGGCATTGTACTGACGCTGAGGTGCGAAAGCGTGGGGAGCAAACAGG	ASV_17741	Bacteria	Pseudomonadota	Alphaproteobacteria	NA	NA	NA	RSW2	12	Red Sea	Seawater	Direct	253
TACGAAGGGGGCTAGCGTTGTTCGGAATTACTGGGCGTAAAGAGCACGTAGGCGGACATTTAAGTCAGGGGTGAAATCCCGAGGCTCAACCTCGGAACTGCCCTTGAAACTATATGTCTAGAGACAATGAGGGGATAGCGGAATACCTAGTGTAGAGGTGAAATTCGTAGATATTAGGTGGAACACCAGTGGCGAAGGCGGCTATCTGGCATTGTACTGACGCTGAGGTGCGAAAGCGTGGGGAGCAAACAGG	ASV_17741	Bacteria	Pseudomonadota	Alphaproteobacteria	NA	NA	NA	MPOLIT1	110	Aquarium	Litophyton	Microbial Pellet	253
TACGAAGGGGGCTAGCGTTGTTCGGAATTACTGGGCGTAAAGAGCACGTAGGCGGACATTTAAGTCAGGGGTGAAATCCCGAGGCTCAACCTCGGAACTGCCCTTGAAACTATATGTCTAGAGACAATGAGGGGATAGCGGAATACCTAGTGTAGAGGTGAAATTCGTAGATATTAGGTGGAACACCAGTGGCGAAGGCGGCTATCTGGCATTGTACTGACGCTGAGGTGCGAAAGCGTGGGGAGCAAACAGG	ASV_17741	Bacteria	Pseudomonadota	Alphaproteobacteria	NA	NA	NA	MPOLIT3	46	Aquarium	Litophyton	Microbial Pellet	253
TACGAAGGGGGCTAGCGTTGTTCGGAATTACTGGGCGTAAAGAGCACGTAGGCGGACATTTAAGTCAGGGGTGAAATCCCGAGGCTCAACCTCGGAACTGCCCTTGAAACTATATGTCTAGAGACAATGAGGGGATAGCGGAATACCTAGTGTAGAGGTGAAATTCGTAGATATTAGGTGGAACACCAGTGGCGAAGGCGGCTATCTGGCATTGTACTGACGCTGAGGTGCGAAAGCGTGGGGAGCAAACAGG	ASV_17741	Bacteria	Pseudomonadota	Alphaproteobacteria	NA	NA	NA	MPRLIT1	26	Red Sea	Litophyton	Microbial Pellet	253
TACGAAGGGGGCTAGCGTTGTTCGGAATTACTGGGCGTAAAGAGCACGTAGGCGGACATTTAAGTCAGGGGTGAAATCCCGAGGCTCAACCTCGGAACTGCCCTTGAAACTATATGTCTAGAGACAATGAGGGGATAGCGGAATACCTAGTGTAGAGGTGAAATTCGTAGATATTAGGTGGAACACCAGTGGCGAAGGCGGCTATCTGGCATTGTACTGACGCTGAGGTGCGAAAGCGTGGGGAGCAAACAGG	ASV_17741	Bacteria	Pseudomonadota	Alphaproteobacteria	NA	NA	NA	MPRLIT2	287	Red Sea	Litophyton	Microbial Pellet	253
TACGAAGGGGGCTAGCGTTGTTCGGAATTACTGGGCGTAAAGAGCACGTAGGCGGACATTTAAGTCAGGGGTGAAATCCCGAGGCTCAACCTCGGAACTGCCCTTGAAACTATATGTCTAGAGACAATGAGGGGATAGCGGAATACCTAGTGTAGAGGTGAAATTCGTAGATATTAGGTGGAACACCAGTGGCGAAGGCGGCTATCTGGCATTGTACTGACGCTGAGGTGCGAAAGCGTGGGGAGCAAACAGG	ASV_17741	Bacteria	Pseudomonadota	Alphaproteobacteria	NA	NA	NA	MPRLIT3	130	Red Sea	Litophyton	Microbial Pellet	253
TACGGAGGGTGCGAGCGTTAATCGGAATTACTGGGCGTAAAGCGTGCGTAGGCGGCATGGTCAGTCGGATGTGAAAGCCCCGGGCTTAACCTGGGAATTGCATTCGATACTGCCAAGCTAGAGTATGTTAGAGGAAAGTGGAATTCCCGGTGTAGCGGTGAAATGCGTAGATATCGGGAGGAACATCAGTGGCGAAGGCGACTTTCTGGATCAATACTGACGCTGAGGTACGAAAGCGTGGGGAGCAAACAGG	ASV_16152	Bacteria	Pseudomonadota	Gammaproteobacteria	SS1-B-07-19	NA	NA	OASW1	273	Aquarium	Seawater	Direct	253
TACGGAGGGTGCGAGCGTTAATCGGAATTACTGGGCGTAAAGCGTGCGTAGGCGGCATGGTCAGTCGGATGTGAAAGCCCCGGGCTTAACCTGGGAATTGCATTCGATACTGCCAAGCTAGAGTATGTTAGAGGAAAGTGGAATTCCCGGTGTAGCGGTGAAATGCGTAGATATCGGGAGGAACATCAGTGGCGAAGGCGACTTTCTGGATCAATACTGACGCTGAGGTACGAAAGCGTGGGGAGCAAACAGG	ASV_16152	Bacteria	Pseudomonadota	Gammaproteobacteria	SS1-B-07-19	NA	NA	OASW2	244	Aquarium	Seawater	Direct	253
TACGGAGGGTGCGAGCGTTAATCGGAATTACTGGGCGTAAAGCGTGCGTAGGCGGCATGGTCAGTCGGATGTGAAAGCCCCGGGCTTAACCTGGGAATTGCATTCGATACTGCCAAGCTAGAGTATGTTAGAGGAAAGTGGAATTCCCGGTGTAGCGGTGAAATGCGTAGATATCGGGAGGAACATCAGTGGCGAAGGCGACTTTCTGGATCAATACTGACGCTGAGGTACGAAAGCGTGGGGAGCAAACAGG	ASV_16152	Bacteria	Pseudomonadota	Gammaproteobacteria	SS1-B-07-19	NA	NA	OASW3	448	Aquarium	Seawater	Direct	253
TACGGAGGGTGCGAGCGTTAATCGGAATTACTGGGCGTAAAGCGTGCGTAGGCGGCATGGTCAGTCGGATGTGAAAGCCCCGGGCTTAACCTGGGAATTGCATTCGATACTGCCAAGCTAGAGTATGTTAGAGGAAAGTGGAATTCCCGGTGTAGCGGTGAAATGCGTAGATATCGGGAGGAACATCAGTGGCGAAGGCGACTTTCTGGATCAATACTGACGCTGAGGTACGAAAGCGTGGGGAGCAAACAGG	ASV_16152	Bacteria	Pseudomonadota	Gammaproteobacteria	SS1-B-07-19	NA	NA	OSED1	466	Aquarium	Sediment	Direct	253
TACGGAGGGTGCGAGCGTTAATCGGAATTACTGGGCGTAAAGCGTGCGTAGGCGGCATGGTCAGTCGGATGTGAAAGCCCCGGGCTTAACCTGGGAATTGCATTCGATACTGCCAAGCTAGAGTATGTTAGAGGAAAGTGGAATTCCCGGTGTAGCGGTGAAATGCGTAGATATCGGGAGGAACATCAGTGGCGAAGGCGACTTTCTGGATCAATACTGACGCTGAGGTACGAAAGCGTGGGGAGCAAACAGG	ASV_16152	Bacteria	Pseudomonadota	Gammaproteobacteria	SS1-B-07-19	NA	NA	OSED2	421	Aquarium	Sediment	Direct	253
TACGGAGGGTGCGAGCGTTAATCGGAATTACTGGGCGTAAAGCGTGCGTAGGCGGCATGGTCAGTCGGATGTGAAAGCCCCGGGCTTAACCTGGGAATTGCATTCGATACTGCCAAGCTAGAGTATGTTAGAGGAAAGTGGAATTCCCGGTGTAGCGGTGAAATGCGTAGATATCGGGAGGAACATCAGTGGCGAAGGCGACTTTCTGGATCAATACTGACGCTGAGGTACGAAAGCGTGGGGAGCAAACAGG	ASV_16152	Bacteria	Pseudomonadota	Gammaproteobacteria	SS1-B-07-19	NA	NA	OSED3	98	Aquarium	Sediment	Direct	253
TACGGAGGGTGCGAGCGTTAATCGGAATTACTGGGCGTAAAGCGTGCGTAGGCGGCATGGTCAGTCGGATGTGAAAGCCCCGGGCTTAACCTGGGAATTGCATTCGATACTGCCAAGCTAGAGTATGTTAGAGGAAAGTGGAATTCCCGGTGTAGCGGTGAAATGCGTAGATATCGGGAGGAACATCAGTGGCGAAGGCGACTTTCTGGATCAATACTGACGCTGAGGTACGAAAGCGTGGGGAGCAAACAGG	ASV_16152	Bacteria	Pseudomonadota	Gammaproteobacteria	SS1-B-07-19	NA	NA	RSED1	6	Red Sea	Sediment	Direct	253
TACGGAGGGAGCTAGCGTTGTTCGGAATTACTGGGCGTAAAGGGCGTGTAGGCTGTTAGGTAAGTCAGAGGTGAAATCCCTAAGCTCAACTTAGGAACTGCCTTTGATACTATCTTACTAGAGATCGAGAGAAGTTGGCGGAATTCCAAGTGTAGAGGTGAAATTCGTAGATATTTGGAAGAACACCAGTGGCGAAAGCGGCCAACTGGCTCGTATCTGACGCTGAGACGCGAAAGCGTGGGTAGCAAACAGG	ASV_678	Bacteria	Pseudomonadota	Alphaproteobacteria	Rickettsiales	S25-593	NA	RSW1	753	Red Sea	Seawater	Direct	253
TACGGAGGGAGCTAGCGTTGTTCGGAATTACTGGGCGTAAAGGGCGTGTAGGCTGTTAGGTAAGTCAGAGGTGAAATCCCTAAGCTCAACTTAGGAACTGCCTTTGATACTATCTTACTAGAGATCGAGAGAAGTTGGCGGAATTCCAAGTGTAGAGGTGAAATTCGTAGATATTTGGAAGAACACCAGTGGCGAAAGCGGCCAACTGGCTCGTATCTGACGCTGAGACGCGAAAGCGTGGGTAGCAAACAGG	ASV_678	Bacteria	Pseudomonadota	Alphaproteobacteria	Rickettsiales	S25-593	NA	RSW2	546	Red Sea	Seawater	Direct	253
TACGGAGGGAGCTAGCGTTGTTCGGAATTACTGGGCGTAAAGGGCGTGTAGGCTGTTAGGTAAGTCAGAGGTGAAATCCCTAAGCTCAACTTAGGAACTGCCTTTGATACTATCTTACTAGAGATCGAGAGAAGTTGGCGGAATTCCAAGTGTAGAGGTGAAATTCGTAGATATTTGGAAGAACACCAGTGGCGAAAGCGGCCAACTGGCTCGTATCTGACGCTGAGACGCGAAAGCGTGGGTAGCAAACAGG	ASV_678	Bacteria	Pseudomonadota	Alphaproteobacteria	Rickettsiales	S25-593	NA	RSW3	595	Red Sea	Seawater	Direct	253
TACGGAGGGGGTTAGCGTTGTTCGGAATTACTGGGCGTAAAGCGCGCGTAGGCGGATTGGAAAGTTGGGGGTGAAATCCCGGGGCTCAACCCCGGAACGGCCTCCAAAACTCCCAGTCTTGAGTTCGAGAGAGGTGAGTGGAATTCCGAGTGTAGAGGTGAAATTCGTAGATATTCGGAGGAACACCAGTGGCGAAGGCGGCTCACTGGCTCGATACTGACGCTGAGGTGCGAAAGTGTGGGGAGCAAACAGG	ASV_16164	Bacteria	Pseudomonadota	Alphaproteobacteria	Rhodobacterales	Roseobacteraceae	Aestuariicoccus	OASW1	575	Aquarium	Seawater	Direct	253
TACGGAGGGGGTTAGCGTTGTTCGGAATTACTGGGCGTAAAGCGCGCGTAGGCGGATTGGAAAGTTGGGGGTGAAATCCCGGGGCTCAACCCCGGAACGGCCTCCAAAACTCCCAGTCTTGAGTTCGAGAGAGGTGAGTGGAATTCCGAGTGTAGAGGTGAAATTCGTAGATATTCGGAGGAACACCAGTGGCGAAGGCGGCTCACTGGCTCGATACTGACGCTGAGGTGCGAAAGTGTGGGGAGCAAACAGG	ASV_16164	Bacteria	Pseudomonadota	Alphaproteobacteria	Rhodobacterales	Roseobacteraceae	Aestuariicoccus	OASW2	825	Aquarium	Seawater	Direct	253
TACGGAGGGGGTTAGCGTTGTTCGGAATTACTGGGCGTAAAGCGCGCGTAGGCGGATTGGAAAGTTGGGGGTGAAATCCCGGGGCTCAACCCCGGAACGGCCTCCAAAACTCCCAGTCTTGAGTTCGAGAGAGGTGAGTGGAATTCCGAGTGTAGAGGTGAAATTCGTAGATATTCGGAGGAACACCAGTGGCGAAGGCGGCTCACTGGCTCGATACTGACGCTGAGGTGCGAAAGTGTGGGGAGCAAACAGG	ASV_16164	Bacteria	Pseudomonadota	Alphaproteobacteria	Rhodobacterales	Roseobacteraceae	Aestuariicoccus	OASW3	475	Aquarium	Seawater	Direct	253
TACGTAGGGTGCGAGCGTTGTCCGGAATTACTGGGCGTAAAGAGCTCGTAGGTGGTTTGTCGCGTTGTTCGTGAAAACTCACAGCTTAACTGTGGGCGTGCGGGCGATACGGGCAGACTGGAGTACTGCAGGGGAGACTGGAATTCCTGGTGTAGCGGTGGAATGCGCAGATATCAGGAGGAACACCGGTGGCGAAGGCGGGTCTCTGGGCAGTAACTGACGCTGAGGAGCGAAAGCGTGGGGAGCGAACAGG	ASV_16161	Bacteria	Actinomycetota	Actinomycetes	Mycobacteriales	Mycobacteriaceae	Mycobacterium	OASW1	383	Aquarium	Seawater	Direct	253
TACGTAGGGTGCGAGCGTTGTCCGGAATTACTGGGCGTAAAGAGCTCGTAGGTGGTTTGTCGCGTTGTTCGTGAAAACTCACAGCTTAACTGTGGGCGTGCGGGCGATACGGGCAGACTGGAGTACTGCAGGGGAGACTGGAATTCCTGGTGTAGCGGTGGAATGCGCAGATATCAGGAGGAACACCGGTGGCGAAGGCGGGTCTCTGGGCAGTAACTGACGCTGAGGAGCGAAAGCGTGGGGAGCGAACAGG	ASV_16161	Bacteria	Actinomycetota	Actinomycetes	Mycobacteriales	Mycobacteriaceae	Mycobacterium	OASW2	331	Aquarium	Seawater	Direct	253
TACGTAGGGTGCGAGCGTTGTCCGGAATTACTGGGCGTAAAGAGCTCGTAGGTGGTTTGTCGCGTTGTTCGTGAAAACTCACAGCTTAACTGTGGGCGTGCGGGCGATACGGGCAGACTGGAGTACTGCAGGGGAGACTGGAATTCCTGGTGTAGCGGTGGAATGCGCAGATATCAGGAGGAACACCGGTGGCGAAGGCGGGTCTCTGGGCAGTAACTGACGCTGAGGAGCGAAAGCGTGGGGAGCGAACAGG	ASV_16161	Bacteria	Actinomycetota	Actinomycetes	Mycobacteriales	Mycobacteriaceae	Mycobacterium	OASW3	906	Aquarium	Seawater	Direct	253
TACGTAGGGTGCGAGCGTTGTCCGGAATTACTGGGCGTAAAGAGCTCGTAGGTGGTTTGTCGCGTTGTTCGTGAAAACTCACAGCTTAACTGTGGGCGTGCGGGCGATACGGGCAGACTGGAGTACTGCAGGGGAGACTGGAATTCCTGGTGTAGCGGTGGAATGCGCAGATATCAGGAGGAACACCGGTGGCGAAGGCGGGTCTCTGGGCAGTAACTGACGCTGAGGAGCGAAAGCGTGGGGAGCGAACAGG	ASV_16161	Bacteria	Actinomycetota	Actinomycetes	Mycobacteriales	Mycobacteriaceae	Mycobacterium	OLIT1	6	Aquarium	Litophyton	Direct	253
TACGTAGGGTGCGAGCGTTGTCCGGAATTACTGGGCGTAAAGAGCTCGTAGGTGGTTTGTCGCGTTGTTCGTGAAAACTCACAGCTTAACTGTGGGCGTGCGGGCGATACGGGCAGACTGGAGTACTGCAGGGGAGACTGGAATTCCTGGTGTAGCGGTGGAATGCGCAGATATCAGGAGGAACACCGGTGGCGAAGGCGGGTCTCTGGGCAGTAACTGACGCTGAGGAGCGAAAGCGTGGGGAGCGAACAGG	ASV_16161	Bacteria	Actinomycetota	Actinomycetes	Mycobacteriales	Mycobacteriaceae	Mycobacterium	OLIT3	7	Aquarium	Litophyton	Direct	253
TACGTAGGGTGCGAGCGTTGTCCGGAATTACTGGGCGTAAAGAGCTCGTAGGTGGTTTGTCGCGTTGTTCGTGAAAACTCACAGCTTAACTGTGGGCGTGCGGGCGATACGGGCAGACTGGAGTACTGCAGGGGAGACTGGAATTCCTGGTGTAGCGGTGGAATGCGCAGATATCAGGAGGAACACCGGTGGCGAAGGCGGGTCTCTGGGCAGTAACTGACGCTGAGGAGCGAAAGCGTGGGGAGCGAACAGG	ASV_16161	Bacteria	Actinomycetota	Actinomycetes	Mycobacteriales	Mycobacteriaceae	Mycobacterium	OSED1	79	Aquarium	Sediment	Direct	253
TACGTAGGGTGCGAGCGTTGTCCGGAATTACTGGGCGTAAAGAGCTCGTAGGTGGTTTGTCGCGTTGTTCGTGAAAACTCACAGCTTAACTGTGGGCGTGCGGGCGATACGGGCAGACTGGAGTACTGCAGGGGAGACTGGAATTCCTGGTGTAGCGGTGGAATGCGCAGATATCAGGAGGAACACCGGTGGCGAAGGCGGGTCTCTGGGCAGTAACTGACGCTGAGGAGCGAAAGCGTGGGGAGCGAACAGG	ASV_16161	Bacteria	Actinomycetota	Actinomycetes	Mycobacteriales	Mycobacteriaceae	Mycobacterium	OSED2	85	Aquarium	Sediment	Direct	253
TACGTAGGGTGCGAGCGTTGTCCGGAATTACTGGGCGTAAAGAGCTCGTAGGTGGTTTGTCGCGTTGTTCGTGAAAACTCACAGCTTAACTGTGGGCGTGCGGGCGATACGGGCAGACTGGAGTACTGCAGGGGAGACTGGAATTCCTGGTGTAGCGGTGGAATGCGCAGATATCAGGAGGAACACCGGTGGCGAAGGCGGGTCTCTGGGCAGTAACTGACGCTGAGGAGCGAAAGCGTGGGGAGCGAACAGG	ASV_16161	Bacteria	Actinomycetota	Actinomycetes	Mycobacteriales	Mycobacteriaceae	Mycobacterium	OSED3	69	Aquarium	Sediment	Direct	253
TACGGAGGATCCAAGCGTTATCCGGAATTATTGGGTTTAAAGGGTCCGCAGGCTGTTTTTTAAGTCAGAGGTGAAATCCTGCAGCTCAACTGTAGAATTGCCTTTGAAACTGAAAGACTTGAGTTATTGTGAAGTGGTTAGAATGTGTGGTGTAGCGGTGAAATGCATAGATATCACACAGAATACCAATTGCGAAGGCAGATCACTAACAATTAACTGACGCTCAGGGACGAAAGCGTGGGTAGCGAACAGG	ASV_7938	Bacteria	Bacteroidota	Bacteroidia	Flavobacteriales	Flavobacteriaceae	Ns4 Marine Group	RLIT2	4	Red Sea	Litophyton	Direct	253
TACGGAGGATCCAAGCGTTATCCGGAATTATTGGGTTTAAAGGGTCCGCAGGCTGTTTTTTAAGTCAGAGGTGAAATCCTGCAGCTCAACTGTAGAATTGCCTTTGAAACTGAAAGACTTGAGTTATTGTGAAGTGGTTAGAATGTGTGGTGTAGCGGTGAAATGCATAGATATCACACAGAATACCAATTGCGAAGGCAGATCACTAACAATTAACTGACGCTCAGGGACGAAAGCGTGGGTAGCGAACAGG	ASV_7938	Bacteria	Bacteroidota	Bacteroidia	Flavobacteriales	Flavobacteriaceae	Ns4 Marine Group	RSW1	609	Red Sea	Seawater	Direct	253
TACGGAGGATCCAAGCGTTATCCGGAATTATTGGGTTTAAAGGGTCCGCAGGCTGTTTTTTAAGTCAGAGGTGAAATCCTGCAGCTCAACTGTAGAATTGCCTTTGAAACTGAAAGACTTGAGTTATTGTGAAGTGGTTAGAATGTGTGGTGTAGCGGTGAAATGCATAGATATCACACAGAATACCAATTGCGAAGGCAGATCACTAACAATTAACTGACGCTCAGGGACGAAAGCGTGGGTAGCGAACAGG	ASV_7938	Bacteria	Bacteroidota	Bacteroidia	Flavobacteriales	Flavobacteriaceae	Ns4 Marine Group	RSW2	614	Red Sea	Seawater	Direct	253
TACGGAGGATCCAAGCGTTATCCGGAATTATTGGGTTTAAAGGGTCCGCAGGCTGTTTTTTAAGTCAGAGGTGAAATCCTGCAGCTCAACTGTAGAATTGCCTTTGAAACTGAAAGACTTGAGTTATTGTGAAGTGGTTAGAATGTGTGGTGTAGCGGTGAAATGCATAGATATCACACAGAATACCAATTGCGAAGGCAGATCACTAACAATTAACTGACGCTCAGGGACGAAAGCGTGGGTAGCGAACAGG	ASV_7938	Bacteria	Bacteroidota	Bacteroidia	Flavobacteriales	Flavobacteriaceae	Ns4 Marine Group	RSW3	616	Red Sea	Seawater	Direct	253
TACGTAGGGTGCGAGCGTTGTTCGGAATTACTGGGCGTAAAGGGCGTGCAGGCGGATTGGCAAGCCGGAGGTGAAAGCCCGGGGCTCAACCCCGGAGGGTCTTTCGGAACTGCCAGTCTTGAGAGGGTCAGGGGCCAGCGGAATTCCTGGTGTAGAGGTGAAATTCGTAGAGATCAGGAGGAACACCGGCGGCGAAAGCGGCTGGCTGGGGCCACTCTGACGCTGAGGCGCGAAAGCGTGGGGAGCAAACAGG	ASV_5148	Bacteria	SAR324 clade(Marine group B)	Nitrososphaeria	Nitrosopumilales	Nitrosopumilaceae	Candidatus Nitrosoarchaeum	RSW1	563	Red Sea	Seawater	Direct	253
TACGTAGGGTGCGAGCGTTGTTCGGAATTACTGGGCGTAAAGGGCGTGCAGGCGGATTGGCAAGCCGGAGGTGAAAGCCCGGGGCTCAACCCCGGAGGGTCTTTCGGAACTGCCAGTCTTGAGAGGGTCAGGGGCCAGCGGAATTCCTGGTGTAGAGGTGAAATTCGTAGAGATCAGGAGGAACACCGGCGGCGAAAGCGGCTGGCTGGGGCCACTCTGACGCTGAGGCGCGAAAGCGTGGGGAGCAAACAGG	ASV_5148	Bacteria	SAR324 clade(Marine group B)	Nitrososphaeria	Nitrosopumilales	Nitrosopumilaceae	Candidatus Nitrosoarchaeum	RSW2	813	Red Sea	Seawater	Direct	253
TACGTAGGGTGCGAGCGTTGTTCGGAATTACTGGGCGTAAAGGGCGTGCAGGCGGATTGGCAAGCCGGAGGTGAAAGCCCGGGGCTCAACCCCGGAGGGTCTTTCGGAACTGCCAGTCTTGAGAGGGTCAGGGGCCAGCGGAATTCCTGGTGTAGAGGTGAAATTCGTAGAGATCAGGAGGAACACCGGCGGCGAAAGCGGCTGGCTGGGGCCACTCTGACGCTGAGGCGCGAAAGCGTGGGGAGCAAACAGG	ASV_5148	Bacteria	SAR324 clade(Marine group B)	Nitrososphaeria	Nitrosopumilales	Nitrosopumilaceae	Candidatus Nitrosoarchaeum	RSW3	443	Red Sea	Seawater	Direct	253
TACGAAGGGGGCTAGCGTTGTTCGGAATCACTGGGCGTAAAGCGTATGTAGGCGGATCAAAAAGTTAGATGTGAAATCCCTGGGCTCAACCCAGGAACTGCATTTAAAACTAGTGATCTAGAATTTGGTAAAGGTTAGTAGAATTTCCAGTGTAGAGGTGAAATTCGTAGATATTGGAAAGAATACCAGAAGCGAAGGCGACTAACTAGGCCATTTTTGACGCTGAGATACGAAAGCGTGGGTAGCAAACAGG	ASV_677	Bacteria	Pseudomonadota	Alphaproteobacteria	Rhodospirillales	AEGEAN-169 marine group	NA	RSW1	727	Red Sea	Seawater	Direct	253
TACGAAGGGGGCTAGCGTTGTTCGGAATCACTGGGCGTAAAGCGTATGTAGGCGGATCAAAAAGTTAGATGTGAAATCCCTGGGCTCAACCCAGGAACTGCATTTAAAACTAGTGATCTAGAATTTGGTAAAGGTTAGTAGAATTTCCAGTGTAGAGGTGAAATTCGTAGATATTGGAAAGAATACCAGAAGCGAAGGCGACTAACTAGGCCATTTTTGACGCTGAGATACGAAAGCGTGGGTAGCAAACAGG	ASV_677	Bacteria	Pseudomonadota	Alphaproteobacteria	Rhodospirillales	AEGEAN-169 marine group	NA	RSW2	459	Red Sea	Seawater	Direct	253
TACGAAGGGGGCTAGCGTTGTTCGGAATCACTGGGCGTAAAGCGTATGTAGGCGGATCAAAAAGTTAGATGTGAAATCCCTGGGCTCAACCCAGGAACTGCATTTAAAACTAGTGATCTAGAATTTGGTAAAGGTTAGTAGAATTTCCAGTGTAGAGGTGAAATTCGTAGATATTGGAAAGAATACCAGAAGCGAAGGCGACTAACTAGGCCATTTTTGACGCTGAGATACGAAAGCGTGGGTAGCAAACAGG	ASV_677	Bacteria	Pseudomonadota	Alphaproteobacteria	Rhodospirillales	AEGEAN-169 marine group	NA	RSW3	627	Red Sea	Seawater	Direct	253
TACGGAGGGTTCAAGCGTTTTCCGGATTTATTGGGTTTAAAGGGTGCGTAGGTGGTTTATTAAGTCAGTGGTGAAATCCTGCAGCTCAACTGTAGAACTGCCATTGATACTGGTAAACTTGAGTTTGGTTTAGGTAAGCGGAATTTATGATGTAGCGGTGAAATGCATAGATATCATAAGGAACACCAATAGCGAAGGCAGCTTACTGGACCATAACTGACACTGAGGCACGAAAGCGTGGGTAGCGAACAGG	ASV_673	Bacteria	Bacteroidota	Cytophagia	Cytophagales	Reichenbachiellaceae	Marinoscillum	RSW1	629	Red Sea	Seawater	Direct	253
TACGGAGGGTTCAAGCGTTTTCCGGATTTATTGGGTTTAAAGGGTGCGTAGGTGGTTTATTAAGTCAGTGGTGAAATCCTGCAGCTCAACTGTAGAACTGCCATTGATACTGGTAAACTTGAGTTTGGTTTAGGTAAGCGGAATTTATGATGTAGCGGTGAAATGCATAGATATCATAAGGAACACCAATAGCGAAGGCAGCTTACTGGACCATAACTGACACTGAGGCACGAAAGCGTGGGTAGCGAACAGG	ASV_673	Bacteria	Bacteroidota	Cytophagia	Cytophagales	Reichenbachiellaceae	Marinoscillum	RSW2	628	Red Sea	Seawater	Direct	253
TACGGAGGGTTCAAGCGTTTTCCGGATTTATTGGGTTTAAAGGGTGCGTAGGTGGTTTATTAAGTCAGTGGTGAAATCCTGCAGCTCAACTGTAGAACTGCCATTGATACTGGTAAACTTGAGTTTGGTTTAGGTAAGCGGAATTTATGATGTAGCGGTGAAATGCATAGATATCATAAGGAACACCAATAGCGAAGGCAGCTTACTGGACCATAACTGACACTGAGGCACGAAAGCGTGGGTAGCGAACAGG	ASV_673	Bacteria	Bacteroidota	Cytophagia	Cytophagales	Reichenbachiellaceae	Marinoscillum	RSW3	546	Red Sea	Seawater	Direct	253
TACGGAGGATCCAAGCGTTATCCGGAATTATTGGGTTTAAAGGGTCCGTAGGTGGTTATTTAAGTCAGAGGTGAAATCCTGCCGCTTAACGGTAGAACTGCCTTTGATACTGATTAACTTGAGTTATTGTGAAGTAGTTAGAATATGTAGTGTAGCGGTGAAATGCATAGATATTACATAGAATACCGATTGCGAAGGCAGATTACTAACAATATACTGACACTGAGGGACGAAAGCGTGGGTAGCGAACAGG	ASV_672	Bacteria	Bacteroidota	Bacteroidia	Flavobacteriales	Flavobacteriaceae	Ns5 Marine Group	RSW1	617	Red Sea	Seawater	Direct	253
TACGGAGGATCCAAGCGTTATCCGGAATTATTGGGTTTAAAGGGTCCGTAGGTGGTTATTTAAGTCAGAGGTGAAATCCTGCCGCTTAACGGTAGAACTGCCTTTGATACTGATTAACTTGAGTTATTGTGAAGTAGTTAGAATATGTAGTGTAGCGGTGAAATGCATAGATATTACATAGAATACCGATTGCGAAGGCAGATTACTAACAATATACTGACACTGAGGGACGAAAGCGTGGGTAGCGAACAGG	ASV_672	Bacteria	Bacteroidota	Bacteroidia	Flavobacteriales	Flavobacteriaceae	Ns5 Marine Group	RSW2	673	Red Sea	Seawater	Direct	253
TACGGAGGATCCAAGCGTTATCCGGAATTATTGGGTTTAAAGGGTCCGTAGGTGGTTATTTAAGTCAGAGGTGAAATCCTGCCGCTTAACGGTAGAACTGCCTTTGATACTGATTAACTTGAGTTATTGTGAAGTAGTTAGAATATGTAGTGTAGCGGTGAAATGCATAGATATTACATAGAATACCGATTGCGAAGGCAGATTACTAACAATATACTGACACTGAGGGACGAAAGCGTGGGTAGCGAACAGG	ASV_672	Bacteria	Bacteroidota	Bacteroidia	Flavobacteriales	Flavobacteriaceae	Ns5 Marine Group	RSW3	510	Red Sea	Seawater	Direct	253
AACCAGCACCTCAAGTGGTCAGGATGATTATTGGGCCTAAAGCATCCGTAGCCGGCTCTATAAGTTTTCGGTTAAATCTGTACGCTCAACGTACAGGCTGCCGGGAATACTGCAGAGCTAGGGAGTGGGAGAGGTAGACGGTACTCGGTAGGAAGGGGTAAAATCCTTTGATCTATTGATGACCACCTGTGGCGAAGGCGGTCTACCAGAACACGTCCGACGGTGAGGGATGAAAGCTGGGGGAGCAAACCGG	ASV_17817	Archaea	Thermoproteota	Nitrososphaeria	Nitrosopumilales	Nitrosopumilaceae	Candidatus Nitrosopumilus	OASW1	155	Aquarium	Seawater	Direct	253
AACCAGCACCTCAAGTGGTCAGGATGATTATTGGGCCTAAAGCATCCGTAGCCGGCTCTATAAGTTTTCGGTTAAATCTGTACGCTCAACGTACAGGCTGCCGGGAATACTGCAGAGCTAGGGAGTGGGAGAGGTAGACGGTACTCGGTAGGAAGGGGTAAAATCCTTTGATCTATTGATGACCACCTGTGGCGAAGGCGGTCTACCAGAACACGTCCGACGGTGAGGGATGAAAGCTGGGGGAGCAAACCGG	ASV_17817	Archaea	Thermoproteota	Nitrososphaeria	Nitrosopumilales	Nitrosopumilaceae	Candidatus Nitrosopumilus	OASW2	135	Aquarium	Seawater	Direct	253
AACCAGCACCTCAAGTGGTCAGGATGATTATTGGGCCTAAAGCATCCGTAGCCGGCTCTATAAGTTTTCGGTTAAATCTGTACGCTCAACGTACAGGCTGCCGGGAATACTGCAGAGCTAGGGAGTGGGAGAGGTAGACGGTACTCGGTAGGAAGGGGTAAAATCCTTTGATCTATTGATGACCACCTGTGGCGAAGGCGGTCTACCAGAACACGTCCGACGGTGAGGGATGAAAGCTGGGGGAGCAAACCGG	ASV_17817	Archaea	Thermoproteota	Nitrososphaeria	Nitrosopumilales	Nitrosopumilaceae	Candidatus Nitrosopumilus	OASW3	416	Aquarium	Seawater	Direct	253
AACCAGCACCTCAAGTGGTCAGGATGATTATTGGGCCTAAAGCATCCGTAGCCGGCTCTATAAGTTTTCGGTTAAATCTGTACGCTCAACGTACAGGCTGCCGGGAATACTGCAGAGCTAGGGAGTGGGAGAGGTAGACGGTACTCGGTAGGAAGGGGTAAAATCCTTTGATCTATTGATGACCACCTGTGGCGAAGGCGGTCTACCAGAACACGTCCGACGGTGAGGGATGAAAGCTGGGGGAGCAAACCGG	ASV_17817	Archaea	Thermoproteota	Nitrososphaeria	Nitrosopumilales	Nitrosopumilaceae	Candidatus Nitrosopumilus	OSED1	475	Aquarium	Sediment	Direct	253
AACCAGCACCTCAAGTGGTCAGGATGATTATTGGGCCTAAAGCATCCGTAGCCGGCTCTATAAGTTTTCGGTTAAATCTGTACGCTCAACGTACAGGCTGCCGGGAATACTGCAGAGCTAGGGAGTGGGAGAGGTAGACGGTACTCGGTAGGAAGGGGTAAAATCCTTTGATCTATTGATGACCACCTGTGGCGAAGGCGGTCTACCAGAACACGTCCGACGGTGAGGGATGAAAGCTGGGGGAGCAAACCGG	ASV_17817	Archaea	Thermoproteota	Nitrososphaeria	Nitrosopumilales	Nitrosopumilaceae	Candidatus Nitrosopumilus	OSED2	347	Aquarium	Sediment	Direct	253
AACCAGCACCTCAAGTGGTCAGGATGATTATTGGGCCTAAAGCATCCGTAGCCGGCTCTATAAGTTTTCGGTTAAATCTGTACGCTCAACGTACAGGCTGCCGGGAATACTGCAGAGCTAGGGAGTGGGAGAGGTAGACGGTACTCGGTAGGAAGGGGTAAAATCCTTTGATCTATTGATGACCACCTGTGGCGAAGGCGGTCTACCAGAACACGTCCGACGGTGAGGGATGAAAGCTGGGGGAGCAAACCGG	ASV_17817	Archaea	Thermoproteota	Nitrososphaeria	Nitrosopumilales	Nitrosopumilaceae	Candidatus Nitrosopumilus	OSED3	202	Aquarium	Sediment	Direct	253
AACCAGCACCTCAAGTGGTCAGGATGATTATTGGGCCTAAAGCATCCGTAGCCGGCTCTGTTAGTTTTCGGTTAAATCTGTATGCTCAACATACAGGCTGCCGGGAATACTGCAGAGCTAGGGAGTGGGAGAGGTAGACGGTACTCGGTAGGAAGGGGTAAAATCCTTTGATCTATTGATGACCACCTGTGGCGAAGGCGGTCTACCAGAACACGTCCGACGGTGAGGGATGAAAGCTGGGGGAGCAAACCGG	ASV_16155	Archaea	Thermoproteota	Nitrososphaeria	Nitrosopumilales	Nitrosopumilaceae	Candidatus Nitrosopumilus	OASW1	335	Aquarium	Seawater	Direct	253
AACCAGCACCTCAAGTGGTCAGGATGATTATTGGGCCTAAAGCATCCGTAGCCGGCTCTGTTAGTTTTCGGTTAAATCTGTATGCTCAACATACAGGCTGCCGGGAATACTGCAGAGCTAGGGAGTGGGAGAGGTAGACGGTACTCGGTAGGAAGGGGTAAAATCCTTTGATCTATTGATGACCACCTGTGGCGAAGGCGGTCTACCAGAACACGTCCGACGGTGAGGGATGAAAGCTGGGGGAGCAAACCGG	ASV_16155	Archaea	Thermoproteota	Nitrososphaeria	Nitrosopumilales	Nitrosopumilaceae	Candidatus Nitrosopumilus	OASW2	336	Aquarium	Seawater	Direct	253
AACCAGCACCTCAAGTGGTCAGGATGATTATTGGGCCTAAAGCATCCGTAGCCGGCTCTGTTAGTTTTCGGTTAAATCTGTATGCTCAACATACAGGCTGCCGGGAATACTGCAGAGCTAGGGAGTGGGAGAGGTAGACGGTACTCGGTAGGAAGGGGTAAAATCCTTTGATCTATTGATGACCACCTGTGGCGAAGGCGGTCTACCAGAACACGTCCGACGGTGAGGGATGAAAGCTGGGGGAGCAAACCGG	ASV_16155	Archaea	Thermoproteota	Nitrososphaeria	Nitrosopumilales	Nitrosopumilaceae	Candidatus Nitrosopumilus	OASW3	650	Aquarium	Seawater	Direct	253
AACCAGCACCTCAAGTGGTCAGGATGATTATTGGGCCTAAAGCATCCGTAGCCGGCTCTGTTAGTTTTCGGTTAAATCTGTATGCTCAACATACAGGCTGCCGGGAATACTGCAGAGCTAGGGAGTGGGAGAGGTAGACGGTACTCGGTAGGAAGGGGTAAAATCCTTTGATCTATTGATGACCACCTGTGGCGAAGGCGGTCTACCAGAACACGTCCGACGGTGAGGGATGAAAGCTGGGGGAGCAAACCGG	ASV_16155	Archaea	Thermoproteota	Nitrososphaeria	Nitrosopumilales	Nitrosopumilaceae	Candidatus Nitrosopumilus	OSED1	97	Aquarium	Sediment	Direct	253
AACCAGCACCTCAAGTGGTCAGGATGATTATTGGGCCTAAAGCATCCGTAGCCGGCTCTGTTAGTTTTCGGTTAAATCTGTATGCTCAACATACAGGCTGCCGGGAATACTGCAGAGCTAGGGAGTGGGAGAGGTAGACGGTACTCGGTAGGAAGGGGTAAAATCCTTTGATCTATTGATGACCACCTGTGGCGAAGGCGGTCTACCAGAACACGTCCGACGGTGAGGGATGAAAGCTGGGGGAGCAAACCGG	ASV_16155	Archaea	Thermoproteota	Nitrososphaeria	Nitrosopumilales	Nitrosopumilaceae	Candidatus Nitrosopumilus	OSED2	68	Aquarium	Sediment	Direct	253
AACCAGCACCTCAAGTGGTCAGGATGATTATTGGGCCTAAAGCATCCGTAGCCGGCTCTGTTAGTTTTCGGTTAAATCTGTATGCTCAACATACAGGCTGCCGGGAATACTGCAGAGCTAGGGAGTGGGAGAGGTAGACGGTACTCGGTAGGAAGGGGTAAAATCCTTTGATCTATTGATGACCACCTGTGGCGAAGGCGGTCTACCAGAACACGTCCGACGGTGAGGGATGAAAGCTGGGGGAGCAAACCGG	ASV_16155	Archaea	Thermoproteota	Nitrososphaeria	Nitrosopumilales	Nitrosopumilaceae	Candidatus Nitrosopumilus	OSED3	98	Aquarium	Sediment	Direct	253
AACCAGCACCTCAAGTGGTCAGGATGATTATTGGGCCTAAAGCATCCGTAGCCGGCTCTGTTAGTTTTCGGTTAAATCTGTATGCTCAACATACAGGCTGCCGGGAATACTGCAGAGCTAGGGAGTGGGAGAGGTAGACGGTACTCGGTAGGAAGGGGTAAAATCCTTTGATCTATTGATGACCACCTGTGGCGAAGGCGGTCTACCAGAACACGTCCGACGGTGAGGGATGAAAGCTGGGGGAGCAAACCGG	ASV_16155	Archaea	Thermoproteota	Nitrososphaeria	Nitrosopumilales	Nitrosopumilaceae	Candidatus Nitrosopumilus	RSED1	80	Red Sea	Sediment	Direct	253
AACCAGCACCTCAAGTGGTCAGGATGATTATTGGGCCTAAAGCATCCGTAGCCGGCTCTGTTAGTTTTCGGTTAAATCTGTATGCTCAACATACAGGCTGCCGGGAATACTGCAGAGCTAGGGAGTGGGAGAGGTAGACGGTACTCGGTAGGAAGGGGTAAAATCCTTTGATCTATTGATGACCACCTGTGGCGAAGGCGGTCTACCAGAACACGTCCGACGGTGAGGGATGAAAGCTGGGGGAGCAAACCGG	ASV_16155	Archaea	Thermoproteota	Nitrososphaeria	Nitrosopumilales	Nitrosopumilaceae	Candidatus Nitrosopumilus	RSED2	77	Red Sea	Sediment	Direct	253
AACCAGCACCTCAAGTGGTCAGGATGATTATTGGGCCTAAAGCATCCGTAGCCGGCTCTGTTAGTTTTCGGTTAAATCTGTATGCTCAACATACAGGCTGCCGGGAATACTGCAGAGCTAGGGAGTGGGAGAGGTAGACGGTACTCGGTAGGAAGGGGTAAAATCCTTTGATCTATTGATGACCACCTGTGGCGAAGGCGGTCTACCAGAACACGTCCGACGGTGAGGGATGAAAGCTGGGGGAGCAAACCGG	ASV_16155	Archaea	Thermoproteota	Nitrososphaeria	Nitrosopumilales	Nitrosopumilaceae	Candidatus Nitrosopumilus	RSED3	40	Red Sea	Sediment	Direct	253
TACGGATGGTGCAAGCGTTAATCGGAATTACTGGGCGTAAAGCGCGCGTAGGTGGCATACTAAGTTAGATGTGAAATCCCGGGGCTTAACCTCGGAACTGCATCTAAAACTGGTAAGCTAGAGTACTAGAGAGGAAAGTAGAATTCTTAGTGTAGCGGTGGAATGCGTAGATATTAAGAGGAATACCAATGGCGAAGGCAACTTTCTGGATAGATACTGACACTGAGGTGCGAAAGCGTGGGGAGCAAACAGG	ASV_670	Bacteria	Pseudomonadota	Gammaproteobacteria	Pseudomonadales	SAR86 clade	NA	RSW1	603	Red Sea	Seawater	Direct	253
TACGGATGGTGCAAGCGTTAATCGGAATTACTGGGCGTAAAGCGCGCGTAGGTGGCATACTAAGTTAGATGTGAAATCCCGGGGCTTAACCTCGGAACTGCATCTAAAACTGGTAAGCTAGAGTACTAGAGAGGAAAGTAGAATTCTTAGTGTAGCGGTGGAATGCGTAGATATTAAGAGGAATACCAATGGCGAAGGCAACTTTCTGGATAGATACTGACACTGAGGTGCGAAAGCGTGGGGAGCAAACAGG	ASV_670	Bacteria	Pseudomonadota	Gammaproteobacteria	Pseudomonadales	SAR86 clade	NA	RSW2	577	Red Sea	Seawater	Direct	253
TACGGATGGTGCAAGCGTTAATCGGAATTACTGGGCGTAAAGCGCGCGTAGGTGGCATACTAAGTTAGATGTGAAATCCCGGGGCTTAACCTCGGAACTGCATCTAAAACTGGTAAGCTAGAGTACTAGAGAGGAAAGTAGAATTCTTAGTGTAGCGGTGGAATGCGTAGATATTAAGAGGAATACCAATGGCGAAGGCAACTTTCTGGATAGATACTGACACTGAGGTGCGAAAGCGTGGGGAGCAAACAGG	ASV_670	Bacteria	Pseudomonadota	Gammaproteobacteria	Pseudomonadales	SAR86 clade	NA	RSW3	601	Red Sea	Seawater	Direct	253
TACGGAGGGTGCGAGCGTTAATCGGAATTACTGGGCGTAAAGCGCGCGTAGGCGGTTTTGTAAGTCGGATGTGAAATCCCCGGGCTTAACCTGGGAACTGCATTCGATACTGCATAACTAGAGTATGGTAGAGGGAAGTGGAATTTCCGGTGTAGCGGTGAAATGCGTAGATATCGGAAGGAACACCAGTGGCGAAGGCGACTTCCTGGGCCAATACTGACGCTGAGGTGCGAAAGCGTGGGGAGCAAACAGG	ASV_11277	Bacteria	Pseudomonadota	Gammaproteobacteria	Chromatiales	Woeseiaceae	Woeseia	OSED1	413	Aquarium	Sediment	Direct	253
TACGGAGGGTGCGAGCGTTAATCGGAATTACTGGGCGTAAAGCGCGCGTAGGCGGTTTTGTAAGTCGGATGTGAAATCCCCGGGCTTAACCTGGGAACTGCATTCGATACTGCATAACTAGAGTATGGTAGAGGGAAGTGGAATTTCCGGTGTAGCGGTGAAATGCGTAGATATCGGAAGGAACACCAGTGGCGAAGGCGACTTCCTGGGCCAATACTGACGCTGAGGTGCGAAAGCGTGGGGAGCAAACAGG	ASV_11277	Bacteria	Pseudomonadota	Gammaproteobacteria	Chromatiales	Woeseiaceae	Woeseia	OSED2	466	Aquarium	Sediment	Direct	253
TACGGAGGGTGCGAGCGTTAATCGGAATTACTGGGCGTAAAGCGCGCGTAGGCGGTTTTGTAAGTCGGATGTGAAATCCCCGGGCTTAACCTGGGAACTGCATTCGATACTGCATAACTAGAGTATGGTAGAGGGAAGTGGAATTTCCGGTGTAGCGGTGAAATGCGTAGATATCGGAAGGAACACCAGTGGCGAAGGCGACTTCCTGGGCCAATACTGACGCTGAGGTGCGAAAGCGTGGGGAGCAAACAGG	ASV_11277	Bacteria	Pseudomonadota	Gammaproteobacteria	Chromatiales	Woeseiaceae	Woeseia	OSED3	347	Aquarium	Sediment	Direct	253
TACGGAGGGTGCGAGCGTTAATCGGAATTACTGGGCGTAAAGCGCGCGTAGGCGGTTTTGTAAGTCGGATGTGAAATCCCCGGGCTTAACCTGGGAACTGCATTCGATACTGCATAACTAGAGTATGGTAGAGGGAAGTGGAATTTCCGGTGTAGCGGTGAAATGCGTAGATATCGGAAGGAACACCAGTGGCGAAGGCGACTTCCTGGGCCAATACTGACGCTGAGGTGCGAAAGCGTGGGGAGCAAACAGG	ASV_11277	Bacteria	Pseudomonadota	Gammaproteobacteria	Chromatiales	Woeseiaceae	Woeseia	RSED1	134	Red Sea	Sediment	Direct	253
TACGGAGGGTGCGAGCGTTAATCGGAATTACTGGGCGTAAAGCGCGCGTAGGCGGTTTTGTAAGTCGGATGTGAAATCCCCGGGCTTAACCTGGGAACTGCATTCGATACTGCATAACTAGAGTATGGTAGAGGGAAGTGGAATTTCCGGTGTAGCGGTGAAATGCGTAGATATCGGAAGGAACACCAGTGGCGAAGGCGACTTCCTGGGCCAATACTGACGCTGAGGTGCGAAAGCGTGGGGAGCAAACAGG	ASV_11277	Bacteria	Pseudomonadota	Gammaproteobacteria	Chromatiales	Woeseiaceae	Woeseia	RSED2	168	Red Sea	Sediment	Direct	253
TACGGAGGGTGCGAGCGTTAATCGGAATTACTGGGCGTAAAGCGCGCGTAGGCGGTTTTGTAAGTCGGATGTGAAATCCCCGGGCTTAACCTGGGAACTGCATTCGATACTGCATAACTAGAGTATGGTAGAGGGAAGTGGAATTTCCGGTGTAGCGGTGAAATGCGTAGATATCGGAAGGAACACCAGTGGCGAAGGCGACTTCCTGGGCCAATACTGACGCTGAGGTGCGAAAGCGTGGGGAGCAAACAGG	ASV_11277	Bacteria	Pseudomonadota	Gammaproteobacteria	Chromatiales	Woeseiaceae	Woeseia	RSED3	218	Red Sea	Sediment	Direct	253
TACGTAGGACCCAAGCGTTATCCGGAGTGACTGGGCGTAAAGAGTTGCGTAGGTGGTCAGTAAAGCGAATAGTGAAATCTGGTGGCTCAACCATTCAGGCTATTATTCGAACTCACTGACTCGAGAACAGCAGAGGTAACTGGAATTTCTGAAGTAGGGGTAATATCCGTAGATATCAGAAGGAACACCAATGGCGTAGGCAGGTTACTGGGCTGTTTCTGACACTGAGGCACGAAAGCGTGGGGAGCGAACCGG	ASV_16167	Bacteria	Patescibacteria	Saccharimonadia	Saccharimonadales	Saccharimonadaceae	Tm7a	OASW1	808	Aquarium	Seawater	Direct	255
TACGTAGGACCCAAGCGTTATCCGGAGTGACTGGGCGTAAAGAGTTGCGTAGGTGGTCAGTAAAGCGAATAGTGAAATCTGGTGGCTCAACCATTCAGGCTATTATTCGAACTCACTGACTCGAGAACAGCAGAGGTAACTGGAATTTCTGAAGTAGGGGTAATATCCGTAGATATCAGAAGGAACACCAATGGCGTAGGCAGGTTACTGGGCTGTTTCTGACACTGAGGCACGAAAGCGTGGGGAGCGAACCGG	ASV_16167	Bacteria	Patescibacteria	Saccharimonadia	Saccharimonadales	Saccharimonadaceae	Tm7a	OASW2	456	Aquarium	Seawater	Direct	255
TACGTAGGACCCAAGCGTTATCCGGAGTGACTGGGCGTAAAGAGTTGCGTAGGTGGTCAGTAAAGCGAATAGTGAAATCTGGTGGCTCAACCATTCAGGCTATTATTCGAACTCACTGACTCGAGAACAGCAGAGGTAACTGGAATTTCTGAAGTAGGGGTAATATCCGTAGATATCAGAAGGAACACCAATGGCGTAGGCAGGTTACTGGGCTGTTTCTGACACTGAGGCACGAAAGCGTGGGGAGCGAACCGG	ASV_16167	Bacteria	Patescibacteria	Saccharimonadia	Saccharimonadales	Saccharimonadaceae	Tm7a	OASW3	434	Aquarium	Seawater	Direct	255
TACGTAGGTCCCGAGCGTTGTCCGGATTTATTGGGCGTAAAGCGAGCGCAGGCGGTTAGATAAGTCTGAAGTTAAAGGCTGTGGCTTAACCATAGTACGCTTTGGAAACTGTTTAACTTGAGTGCAAGAGGGGAGAGTGGAATTCCATGTGTAGCGGTGAAATGCGTAGATATATGGAGGAACACCGGTGGCGAAAGCGGCTCTCTGGCTTGTAACTGACGCTGAGGCTCGAAAGCGTGGGGAGCAAACAGG	ASV_17785	Bacteria	Bacillota	Bacilli	Lactobacillales	Streptococcaceae	Streptococcus	OASW1	549	Aquarium	Seawater	Direct	252
TACGTAGGTCCCGAGCGTTGTCCGGATTTATTGGGCGTAAAGCGAGCGCAGGCGGTTAGATAAGTCTGAAGTTAAAGGCTGTGGCTTAACCATAGTACGCTTTGGAAACTGTTTAACTTGAGTGCAAGAGGGGAGAGTGGAATTCCATGTGTAGCGGTGAAATGCGTAGATATATGGAGGAACACCGGTGGCGAAAGCGGCTCTCTGGCTTGTAACTGACGCTGAGGCTCGAAAGCGTGGGGAGCAAACAGG	ASV_17785	Bacteria	Bacillota	Bacilli	Lactobacillales	Streptococcaceae	Streptococcus	OASW2	302	Aquarium	Seawater	Direct	252
TACGTAGGTCCCGAGCGTTGTCCGGATTTATTGGGCGTAAAGCGAGCGCAGGCGGTTAGATAAGTCTGAAGTTAAAGGCTGTGGCTTAACCATAGTACGCTTTGGAAACTGTTTAACTTGAGTGCAAGAGGGGAGAGTGGAATTCCATGTGTAGCGGTGAAATGCGTAGATATATGGAGGAACACCGGTGGCGAAAGCGGCTCTCTGGCTTGTAACTGACGCTGAGGCTCGAAAGCGTGGGGAGCAAACAGG	ASV_17785	Bacteria	Bacillota	Bacilli	Lactobacillales	Streptococcaceae	Streptococcus	OASW3	824	Aquarium	Seawater	Direct	252
TACGGAGGGGGTTAGCGTTGTTCGGAATTACTGGGCGTAAAGCGCGCGTAGGCGGATTGGAAAGTTGGGGGTGAAATCCCGGGGCTCAACCCCGGAACTGCCTTCAAAACTCCCAGTCTAGAGTTCGAGAGAGGTGAGTGGAATTCCGAGTGTAGAGGTGAAATTCGTAGATATTCGGAAGAACACCAGTGGCGAAGGCGGCTCACTGGCTCGATACTGACGCTGAGGTGCGAAAGTGTGGGGAGCAAACAGG	ASV_674	Bacteria	Pseudomonadota	Alphaproteobacteria	Rhodobacterales	Paracoccaceae	NA	RSW1	636	Red Sea	Seawater	Direct	253
TACGGAGGGGGTTAGCGTTGTTCGGAATTACTGGGCGTAAAGCGCGCGTAGGCGGATTGGAAAGTTGGGGGTGAAATCCCGGGGCTCAACCCCGGAACTGCCTTCAAAACTCCCAGTCTAGAGTTCGAGAGAGGTGAGTGGAATTCCGAGTGTAGAGGTGAAATTCGTAGATATTCGGAAGAACACCAGTGGCGAAGGCGGCTCACTGGCTCGATACTGACGCTGAGGTGCGAAAGTGTGGGGAGCAAACAGG	ASV_674	Bacteria	Pseudomonadota	Alphaproteobacteria	Rhodobacterales	Paracoccaceae	NA	RSW2	568	Red Sea	Seawater	Direct	253
TACGGAGGGGGTTAGCGTTGTTCGGAATTACTGGGCGTAAAGCGCGCGTAGGCGGATTGGAAAGTTGGGGGTGAAATCCCGGGGCTCAACCCCGGAACTGCCTTCAAAACTCCCAGTCTAGAGTTCGAGAGAGGTGAGTGGAATTCCGAGTGTAGAGGTGAAATTCGTAGATATTCGGAAGAACACCAGTGGCGAAGGCGGCTCACTGGCTCGATACTGACGCTGAGGTGCGAAAGTGTGGGGAGCAAACAGG	ASV_674	Bacteria	Pseudomonadota	Alphaproteobacteria	Rhodobacterales	Paracoccaceae	NA	RSW3	480	Red Sea	Seawater	Direct	253
TACGTAGGGTGCAAGCATTATCCGGAGTGACTGGGCGTAAAGAGTTGCGTAGGCGGTTAGTAAAGTGAATAGTGAAACCTGGTGGCTCAACCATACAGACTATTATTCAAACTCACTAACTCGAGAATGGTAGAGGTAACTGGAATTTCTTGTGTAGGAGTGAAATCCGTAGATATAAGAAGGAACACCAATGGCGTAGGCAGGTTACTGGACCATTTCTGACGCTAAGGCACGAAAGCGTGGGGAGCGAACCGG	ASV_16168	Bacteria	Patescibacteria	Saccharimonadia	Saccharimonadales	Saccharimonadaceae	Tm7a	OASW1	899	Aquarium	Seawater	Direct	255
TACGTAGGGTGCAAGCATTATCCGGAGTGACTGGGCGTAAAGAGTTGCGTAGGCGGTTAGTAAAGTGAATAGTGAAACCTGGTGGCTCAACCATACAGACTATTATTCAAACTCACTAACTCGAGAATGGTAGAGGTAACTGGAATTTCTTGTGTAGGAGTGAAATCCGTAGATATAAGAAGGAACACCAATGGCGTAGGCAGGTTACTGGACCATTTCTGACGCTAAGGCACGAAAGCGTGGGGAGCGAACCGG	ASV_16168	Bacteria	Patescibacteria	Saccharimonadia	Saccharimonadales	Saccharimonadaceae	Tm7a	OASW2	439	Aquarium	Seawater	Direct	255
TACGTAGGGTGCAAGCATTATCCGGAGTGACTGGGCGTAAAGAGTTGCGTAGGCGGTTAGTAAAGTGAATAGTGAAACCTGGTGGCTCAACCATACAGACTATTATTCAAACTCACTAACTCGAGAATGGTAGAGGTAACTGGAATTTCTTGTGTAGGAGTGAAATCCGTAGATATAAGAAGGAACACCAATGGCGTAGGCAGGTTACTGGACCATTTCTGACGCTAAGGCACGAAAGCGTGGGGAGCGAACCGG	ASV_16168	Bacteria	Patescibacteria	Saccharimonadia	Saccharimonadales	Saccharimonadaceae	Tm7a	OASW3	334	Aquarium	Seawater	Direct	255
TACAGAGGGTGCAAACGTTGCTCGGATTTACTGGGCGTAAAGCGCGTGTAGGCGGACTCGCAAGTCGGTTGTGAAATCCCTGGGCTCAACCTAGGAACTGCATCCGAAACTGCTTGTCTTGAGTAATGGAGAGGGTGGCGGAATTCCCGGTGTAGAGGTGAAATTCGTAGATATCGGGAGGAACATCAGTGGCGAAGGCGGCCACCTGGACATTTACTGACGCTGAGACGCGAAAGCGTGGGGAGCAAACAGG	ASV_7812	Bacteria	Myxococcota	Polyangiia	Polyangiales	Sandaracinaceae	NA	RSED1	133	Red Sea	Sediment	Direct	253
TACAGAGGGTGCAAACGTTGCTCGGATTTACTGGGCGTAAAGCGCGTGTAGGCGGACTCGCAAGTCGGTTGTGAAATCCCTGGGCTCAACCTAGGAACTGCATCCGAAACTGCTTGTCTTGAGTAATGGAGAGGGTGGCGGAATTCCCGGTGTAGAGGTGAAATTCGTAGATATCGGGAGGAACATCAGTGGCGAAGGCGGCCACCTGGACATTTACTGACGCTGAGACGCGAAAGCGTGGGGAGCAAACAGG	ASV_7812	Bacteria	Myxococcota	Polyangiia	Polyangiales	Sandaracinaceae	NA	RSED2	739	Red Sea	Sediment	Direct	253
TACAGAGGGTGCAAACGTTGCTCGGATTTACTGGGCGTAAAGCGCGTGTAGGCGGACTCGCAAGTCGGTTGTGAAATCCCTGGGCTCAACCTAGGAACTGCATCCGAAACTGCTTGTCTTGAGTAATGGAGAGGGTGGCGGAATTCCCGGTGTAGAGGTGAAATTCGTAGATATCGGGAGGAACATCAGTGGCGAAGGCGGCCACCTGGACATTTACTGACGCTGAGACGCGAAAGCGTGGGGAGCAAACAGG	ASV_7812	Bacteria	Myxococcota	Polyangiia	Polyangiales	Sandaracinaceae	NA	RSED3	795	Red Sea	Sediment	Direct	253
TACGGATGGTGCAAGCGTTAATCGGAATTACTGGGCGTAAAGCGCGCGTAGGTGGCCTATCAAGTTAGATGTGAAATCCCGGGGCTTAACCTCGGAACTGCATCTAAAACTGATAAGCTAGAGTACTAGAGAGGAAAGTAGAATTCTTAGTGTAGCGGTGGAATGCGTAGATATTAAGAGGAATACCAATGGCGAAGGCAACTTTCTGGATAGATACTGACACTGAGGTGCGAAAGCGTGGGGAGCAAACAGG	ASV_666	Bacteria	Pseudomonadota	Gammaproteobacteria	Pseudomonadales	SAR86 clade	NA	RSW1	553	Red Sea	Seawater	Direct	253
TACGGATGGTGCAAGCGTTAATCGGAATTACTGGGCGTAAAGCGCGCGTAGGTGGCCTATCAAGTTAGATGTGAAATCCCGGGGCTTAACCTCGGAACTGCATCTAAAACTGATAAGCTAGAGTACTAGAGAGGAAAGTAGAATTCTTAGTGTAGCGGTGGAATGCGTAGATATTAAGAGGAATACCAATGGCGAAGGCAACTTTCTGGATAGATACTGACACTGAGGTGCGAAAGCGTGGGGAGCAAACAGG	ASV_666	Bacteria	Pseudomonadota	Gammaproteobacteria	Pseudomonadales	SAR86 clade	NA	RSW2	470	Red Sea	Seawater	Direct	253
TACGGATGGTGCAAGCGTTAATCGGAATTACTGGGCGTAAAGCGCGCGTAGGTGGCCTATCAAGTTAGATGTGAAATCCCGGGGCTTAACCTCGGAACTGCATCTAAAACTGATAAGCTAGAGTACTAGAGAGGAAAGTAGAATTCTTAGTGTAGCGGTGGAATGCGTAGATATTAAGAGGAATACCAATGGCGAAGGCAACTTTCTGGATAGATACTGACACTGAGGTGCGAAAGCGTGGGGAGCAAACAGG	ASV_666	Bacteria	Pseudomonadota	Gammaproteobacteria	Pseudomonadales	SAR86 clade	NA	RSW3	623	Red Sea	Seawater	Direct	253
TACGGAGGATCCAAGCGTTATCCGGAATCATTGGGTTTAAAGGGTCCGTAGGTGGACAGATAAGTCAGAGGTGAAATCCTGCAGCTCAACTGTAGAACTGCCTTTGATACTGTTTGTCTTGAGTTATTGTGAAGTGGTTAGAATGTGTAGTGTAGCGGTGAAATGCATAGATATTACACAGAATACCGATTGCGAAGGCAGATCACTAACAATTAACTGACACTGATGGACGAAAGCGTGGGTAGCGAACAGG	ASV_669	Bacteria	Bacteroidota	Bacteroidia	Flavobacteriales	Flavobacteriaceae	Ns2b Marine Group	RSW1	578	Red Sea	Seawater	Direct	253
TACGGAGGATCCAAGCGTTATCCGGAATCATTGGGTTTAAAGGGTCCGTAGGTGGACAGATAAGTCAGAGGTGAAATCCTGCAGCTCAACTGTAGAACTGCCTTTGATACTGTTTGTCTTGAGTTATTGTGAAGTGGTTAGAATGTGTAGTGTAGCGGTGAAATGCATAGATATTACACAGAATACCGATTGCGAAGGCAGATCACTAACAATTAACTGACACTGATGGACGAAAGCGTGGGTAGCGAACAGG	ASV_669	Bacteria	Bacteroidota	Bacteroidia	Flavobacteriales	Flavobacteriaceae	Ns2b Marine Group	RSW2	566	Red Sea	Seawater	Direct	253
TACGGAGGATCCAAGCGTTATCCGGAATCATTGGGTTTAAAGGGTCCGTAGGTGGACAGATAAGTCAGAGGTGAAATCCTGCAGCTCAACTGTAGAACTGCCTTTGATACTGTTTGTCTTGAGTTATTGTGAAGTGGTTAGAATGTGTAGTGTAGCGGTGAAATGCATAGATATTACACAGAATACCGATTGCGAAGGCAGATCACTAACAATTAACTGACACTGATGGACGAAAGCGTGGGTAGCGAACAGG	ASV_669	Bacteria	Bacteroidota	Bacteroidia	Flavobacteriales	Flavobacteriaceae	Ns2b Marine Group	RSW3	498	Red Sea	Seawater	Direct	253
CACGTAGGGACCGAGCGTTGTCCGGATTTATTGGGCGTAAAGAGCTCGTAGGCGGTTCTGTAAGTCGGATGTGAAAACTCAGGGCTCAACCCTGAGACGCCATCTGATACTGCAGTGACTAGAGTCCGGTAGAGGAAGATGGAATTCCTGGTGTAGCGGTGGAATGCGCAGATATCAGGAGGAACACCAATGGCGAAGGCAGTCTTCTGGGCCGGTACTGACGCTGAGGAGCGAAAGCATGGGGAGCAAACAGG	ASV_14947	Bacteria	Actinomycetota	Acidimicrobiia	Microtrichales	Microtrichaceae	Sva0996 Marine Group	OASW1	7	Aquarium	Seawater	Direct	254
CACGTAGGGACCGAGCGTTGTCCGGATTTATTGGGCGTAAAGAGCTCGTAGGCGGTTCTGTAAGTCGGATGTGAAAACTCAGGGCTCAACCCTGAGACGCCATCTGATACTGCAGTGACTAGAGTCCGGTAGAGGAAGATGGAATTCCTGGTGTAGCGGTGGAATGCGCAGATATCAGGAGGAACACCAATGGCGAAGGCAGTCTTCTGGGCCGGTACTGACGCTGAGGAGCGAAAGCATGGGGAGCAAACAGG	ASV_14947	Bacteria	Actinomycetota	Acidimicrobiia	Microtrichales	Microtrichaceae	Sva0996 Marine Group	OSED1	115	Aquarium	Sediment	Direct	254
CACGTAGGGACCGAGCGTTGTCCGGATTTATTGGGCGTAAAGAGCTCGTAGGCGGTTCTGTAAGTCGGATGTGAAAACTCAGGGCTCAACCCTGAGACGCCATCTGATACTGCAGTGACTAGAGTCCGGTAGAGGAAGATGGAATTCCTGGTGTAGCGGTGGAATGCGCAGATATCAGGAGGAACACCAATGGCGAAGGCAGTCTTCTGGGCCGGTACTGACGCTGAGGAGCGAAAGCATGGGGAGCAAACAGG	ASV_14947	Bacteria	Actinomycetota	Acidimicrobiia	Microtrichales	Microtrichaceae	Sva0996 Marine Group	OSED2	243	Aquarium	Sediment	Direct	254
CACGTAGGGACCGAGCGTTGTCCGGATTTATTGGGCGTAAAGAGCTCGTAGGCGGTTCTGTAAGTCGGATGTGAAAACTCAGGGCTCAACCCTGAGACGCCATCTGATACTGCAGTGACTAGAGTCCGGTAGAGGAAGATGGAATTCCTGGTGTAGCGGTGGAATGCGCAGATATCAGGAGGAACACCAATGGCGAAGGCAGTCTTCTGGGCCGGTACTGACGCTGAGGAGCGAAAGCATGGGGAGCAAACAGG	ASV_14947	Bacteria	Actinomycetota	Acidimicrobiia	Microtrichales	Microtrichaceae	Sva0996 Marine Group	OSED3	202	Aquarium	Sediment	Direct	254
CACGTAGGGACCGAGCGTTGTCCGGATTTATTGGGCGTAAAGAGCTCGTAGGCGGTTCTGTAAGTCGGATGTGAAAACTCAGGGCTCAACCCTGAGACGCCATCTGATACTGCAGTGACTAGAGTCCGGTAGAGGAAGATGGAATTCCTGGTGTAGCGGTGGAATGCGCAGATATCAGGAGGAACACCAATGGCGAAGGCAGTCTTCTGGGCCGGTACTGACGCTGAGGAGCGAAAGCATGGGGAGCAAACAGG	ASV_14947	Bacteria	Actinomycetota	Acidimicrobiia	Microtrichales	Microtrichaceae	Sva0996 Marine Group	RSED1	10	Red Sea	Sediment	Direct	254
CACGTAGGGACCGAGCGTTGTCCGGATTTATTGGGCGTAAAGAGCTCGTAGGCGGTTCTGTAAGTCGGATGTGAAAACTCAGGGCTCAACCCTGAGACGCCATCTGATACTGCAGTGACTAGAGTCCGGTAGAGGAAGATGGAATTCCTGGTGTAGCGGTGGAATGCGCAGATATCAGGAGGAACACCAATGGCGAAGGCAGTCTTCTGGGCCGGTACTGACGCTGAGGAGCGAAAGCATGGGGAGCAAACAGG	ASV_14947	Bacteria	Actinomycetota	Acidimicrobiia	Microtrichales	Microtrichaceae	Sva0996 Marine Group	RSED2	84	Red Sea	Sediment	Direct	254
CACGTAGGGACCGAGCGTTGTCCGGATTTATTGGGCGTAAAGAGCTCGTAGGCGGTTCTGTAAGTCGGATGTGAAAACTCAGGGCTCAACCCTGAGACGCCATCTGATACTGCAGTGACTAGAGTCCGGTAGAGGAAGATGGAATTCCTGGTGTAGCGGTGGAATGCGCAGATATCAGGAGGAACACCAATGGCGAAGGCAGTCTTCTGGGCCGGTACTGACGCTGAGGAGCGAAAGCATGGGGAGCAAACAGG	ASV_14947	Bacteria	Actinomycetota	Acidimicrobiia	Microtrichales	Microtrichaceae	Sva0996 Marine Group	RSW1	317	Red Sea	Seawater	Direct	254
CACGTAGGGACCGAGCGTTGTCCGGATTTATTGGGCGTAAAGAGCTCGTAGGCGGTTCTGTAAGTCGGATGTGAAAACTCAGGGCTCAACCCTGAGACGCCATCTGATACTGCAGTGACTAGAGTCCGGTAGAGGAAGATGGAATTCCTGGTGTAGCGGTGGAATGCGCAGATATCAGGAGGAACACCAATGGCGAAGGCAGTCTTCTGGGCCGGTACTGACGCTGAGGAGCGAAAGCATGGGGAGCAAACAGG	ASV_14947	Bacteria	Actinomycetota	Acidimicrobiia	Microtrichales	Microtrichaceae	Sva0996 Marine Group	RSW2	351	Red Sea	Seawater	Direct	254
CACGTAGGGACCGAGCGTTGTCCGGATTTATTGGGCGTAAAGAGCTCGTAGGCGGTTCTGTAAGTCGGATGTGAAAACTCAGGGCTCAACCCTGAGACGCCATCTGATACTGCAGTGACTAGAGTCCGGTAGAGGAAGATGGAATTCCTGGTGTAGCGGTGGAATGCGCAGATATCAGGAGGAACACCAATGGCGAAGGCAGTCTTCTGGGCCGGTACTGACGCTGAGGAGCGAAAGCATGGGGAGCAAACAGG	ASV_14947	Bacteria	Actinomycetota	Acidimicrobiia	Microtrichales	Microtrichaceae	Sva0996 Marine Group	RSW3	309	Red Sea	Seawater	Direct	254
TACGTAAGGGGCGAGCGTTGTTCGGAATTATTGGGCGTAAAGGGTGCGTAGGCGGATTTACAGGCATTATGATAAAGGTCGCAGCTCAACTGTGGTGTATTGTAATGAACCGTGAGTCTAGAGTTACGGAGAAGGAACTGGAATTCCTGGTGTAAGGGTGGAATCTGTAGATATCAGGAAGAACATCAGAGGCGAAAGCGAGTTCCTAGCCGATAACTGACGCTGAGGTGCGAAAGCGTGGGGAGCAAACAGG	ASV_17747	Bacteria	Spirochaetota	Spirochaetia	Spirochaetales	Spirochaetaceae	NA	OLIT1	896	Aquarium	Litophyton	Direct	253
TACGTAAGGGGCGAGCGTTGTTCGGAATTATTGGGCGTAAAGGGTGCGTAGGCGGATTTACAGGCATTATGATAAAGGTCGCAGCTCAACTGTGGTGTATTGTAATGAACCGTGAGTCTAGAGTTACGGAGAAGGAACTGGAATTCCTGGTGTAAGGGTGGAATCTGTAGATATCAGGAAGAACATCAGAGGCGAAAGCGAGTTCCTAGCCGATAACTGACGCTGAGGTGCGAAAGCGTGGGGAGCAAACAGG	ASV_17747	Bacteria	Spirochaetota	Spirochaetia	Spirochaetales	Spirochaetaceae	NA	OLIT2	269	Aquarium	Litophyton	Direct	253
TACGTAAGGGGCGAGCGTTGTTCGGAATTATTGGGCGTAAAGGGTGCGTAGGCGGATTTACAGGCATTATGATAAAGGTCGCAGCTCAACTGTGGTGTATTGTAATGAACCGTGAGTCTAGAGTTACGGAGAAGGAACTGGAATTCCTGGTGTAAGGGTGGAATCTGTAGATATCAGGAAGAACATCAGAGGCGAAAGCGAGTTCCTAGCCGATAACTGACGCTGAGGTGCGAAAGCGTGGGGAGCAAACAGG	ASV_17747	Bacteria	Spirochaetota	Spirochaetia	Spirochaetales	Spirochaetaceae	NA	OLIT3	54	Aquarium	Litophyton	Direct	253
TACGTAAGGGGCGAGCGTTGTTCGGAATTATTGGGCGTAAAGGGTGCGTAGGCGGATTTACAGGCATTATGATAAAGGTCGCAGCTCAACTGTGGTGTATTGTAATGAACCGTGAGTCTAGAGTTACGGAGAAGGAACTGGAATTCCTGGTGTAAGGGTGGAATCTGTAGATATCAGGAAGAACATCAGAGGCGAAAGCGAGTTCCTAGCCGATAACTGACGCTGAGGTGCGAAAGCGTGGGGAGCAAACAGG	ASV_17747	Bacteria	Spirochaetota	Spirochaetia	Spirochaetales	Spirochaetaceae	NA	MPOLIT1	171	Aquarium	Litophyton	Microbial Pellet	253
TACGTAAGGGGCGAGCGTTGTTCGGAATTATTGGGCGTAAAGGGTGCGTAGGCGGATTTACAGGCATTATGATAAAGGTCGCAGCTCAACTGTGGTGTATTGTAATGAACCGTGAGTCTAGAGTTACGGAGAAGGAACTGGAATTCCTGGTGTAAGGGTGGAATCTGTAGATATCAGGAAGAACATCAGAGGCGAAAGCGAGTTCCTAGCCGATAACTGACGCTGAGGTGCGAAAGCGTGGGGAGCAAACAGG	ASV_17747	Bacteria	Spirochaetota	Spirochaetia	Spirochaetales	Spirochaetaceae	NA	MPOLIT2	176	Aquarium	Litophyton	Microbial Pellet	253
TACGTAAGGGGCGAGCGTTGTTCGGAATTATTGGGCGTAAAGGGTGCGTAGGCGGATTTACAGGCATTATGATAAAGGTCGCAGCTCAACTGTGGTGTATTGTAATGAACCGTGAGTCTAGAGTTACGGAGAAGGAACTGGAATTCCTGGTGTAAGGGTGGAATCTGTAGATATCAGGAAGAACATCAGAGGCGAAAGCGAGTTCCTAGCCGATAACTGACGCTGAGGTGCGAAAGCGTGGGGAGCAAACAGG	ASV_17747	Bacteria	Spirochaetota	Spirochaetia	Spirochaetales	Spirochaetaceae	NA	MPOLIT3	36	Aquarium	Litophyton	Microbial Pellet	253
CACGAACCGTACGAACGTTATTCGGAATTATTGGGCTTAAAGGGTGCGTAGGCGGCGTTGTAGGTGGGGTGTGAAAGCCCTCGGCTCAACCGAGGAATTGCGCCCCAAACCACAGTGCTAGAGGGAGACAGAGGTAAGCGGAACTGATGGTGGAGCGGTGAAATGCGTTGATATCATCAGGAACACCGGTGGCGAAAGCGGCTTACTGGGTCTCTTCTGACGCTGAGGCACGAAAGCTAGGGTAGCGAACGGG	ASV_17784	Bacteria	Planctomycetota	Planctomycetia	Pirellulales	Lacipirellulaceae	Bythopirellula	OASW1	76	Aquarium	Seawater	Direct	253
CACGAACCGTACGAACGTTATTCGGAATTATTGGGCTTAAAGGGTGCGTAGGCGGCGTTGTAGGTGGGGTGTGAAAGCCCTCGGCTCAACCGAGGAATTGCGCCCCAAACCACAGTGCTAGAGGGAGACAGAGGTAAGCGGAACTGATGGTGGAGCGGTGAAATGCGTTGATATCATCAGGAACACCGGTGGCGAAAGCGGCTTACTGGGTCTCTTCTGACGCTGAGGCACGAAAGCTAGGGTAGCGAACGGG	ASV_17784	Bacteria	Planctomycetota	Planctomycetia	Pirellulales	Lacipirellulaceae	Bythopirellula	OASW2	21	Aquarium	Seawater	Direct	253
CACGAACCGTACGAACGTTATTCGGAATTATTGGGCTTAAAGGGTGCGTAGGCGGCGTTGTAGGTGGGGTGTGAAAGCCCTCGGCTCAACCGAGGAATTGCGCCCCAAACCACAGTGCTAGAGGGAGACAGAGGTAAGCGGAACTGATGGTGGAGCGGTGAAATGCGTTGATATCATCAGGAACACCGGTGGCGAAAGCGGCTTACTGGGTCTCTTCTGACGCTGAGGCACGAAAGCTAGGGTAGCGAACGGG	ASV_17784	Bacteria	Planctomycetota	Planctomycetia	Pirellulales	Lacipirellulaceae	Bythopirellula	OASW3	147	Aquarium	Seawater	Direct	253
CACGAACCGTACGAACGTTATTCGGAATTATTGGGCTTAAAGGGTGCGTAGGCGGCGTTGTAGGTGGGGTGTGAAAGCCCTCGGCTCAACCGAGGAATTGCGCCCCAAACCACAGTGCTAGAGGGAGACAGAGGTAAGCGGAACTGATGGTGGAGCGGTGAAATGCGTTGATATCATCAGGAACACCGGTGGCGAAAGCGGCTTACTGGGTCTCTTCTGACGCTGAGGCACGAAAGCTAGGGTAGCGAACGGG	ASV_17784	Bacteria	Planctomycetota	Planctomycetia	Pirellulales	Lacipirellulaceae	Bythopirellula	OSED1	463	Aquarium	Sediment	Direct	253
CACGAACCGTACGAACGTTATTCGGAATTATTGGGCTTAAAGGGTGCGTAGGCGGCGTTGTAGGTGGGGTGTGAAAGCCCTCGGCTCAACCGAGGAATTGCGCCCCAAACCACAGTGCTAGAGGGAGACAGAGGTAAGCGGAACTGATGGTGGAGCGGTGAAATGCGTTGATATCATCAGGAACACCGGTGGCGAAAGCGGCTTACTGGGTCTCTTCTGACGCTGAGGCACGAAAGCTAGGGTAGCGAACGGG	ASV_17784	Bacteria	Planctomycetota	Planctomycetia	Pirellulales	Lacipirellulaceae	Bythopirellula	OSED2	589	Aquarium	Sediment	Direct	253
CACGAACCGTACGAACGTTATTCGGAATTATTGGGCTTAAAGGGTGCGTAGGCGGCGTTGTAGGTGGGGTGTGAAAGCCCTCGGCTCAACCGAGGAATTGCGCCCCAAACCACAGTGCTAGAGGGAGACAGAGGTAAGCGGAACTGATGGTGGAGCGGTGAAATGCGTTGATATCATCAGGAACACCGGTGGCGAAAGCGGCTTACTGGGTCTCTTCTGACGCTGAGGCACGAAAGCTAGGGTAGCGAACGGG	ASV_17784	Bacteria	Planctomycetota	Planctomycetia	Pirellulales	Lacipirellulaceae	Bythopirellula	OSED3	157	Aquarium	Sediment	Direct	253
CACGAACCGTACGAACGTTATTCGGAATTATTGGGCTTAAAGGGTGCGTAGGCGGCGTTGTAGGTGGGGTGTGAAAGCCCTCGGCTCAACCGAGGAATTGCGCCCCAAACCACAGTGCTAGAGGGAGACAGAGGTAAGCGGAACTGATGGTGGAGCGGTGAAATGCGTTGATATCATCAGGAACACCGGTGGCGAAAGCGGCTTACTGGGTCTCTTCTGACGCTGAGGCACGAAAGCTAGGGTAGCGAACGGG	ASV_17784	Bacteria	Planctomycetota	Planctomycetia	Pirellulales	Lacipirellulaceae	Bythopirellula	RSED1	17	Red Sea	Sediment	Direct	253
CACGAACCGTACGAACGTTATTCGGAATTATTGGGCTTAAAGGGTGCGTAGGCGGCGTTGTAGGTGGGGTGTGAAAGCCCTCGGCTCAACCGAGGAATTGCGCCCCAAACCACAGTGCTAGAGGGAGACAGAGGTAAGCGGAACTGATGGTGGAGCGGTGAAATGCGTTGATATCATCAGGAACACCGGTGGCGAAAGCGGCTTACTGGGTCTCTTCTGACGCTGAGGCACGAAAGCTAGGGTAGCGAACGGG	ASV_17784	Bacteria	Planctomycetota	Planctomycetia	Pirellulales	Lacipirellulaceae	Bythopirellula	RSED2	68	Red Sea	Sediment	Direct	253
CACGAACCGTACGAACGTTATTCGGAATTATTGGGCTTAAAGGGTGCGTAGGCGGCGTTGTAGGTGGGGTGTGAAAGCCCTCGGCTCAACCGAGGAATTGCGCCCCAAACCACAGTGCTAGAGGGAGACAGAGGTAAGCGGAACTGATGGTGGAGCGGTGAAATGCGTTGATATCATCAGGAACACCGGTGGCGAAAGCGGCTTACTGGGTCTCTTCTGACGCTGAGGCACGAAAGCTAGGGTAGCGAACGGG	ASV_17784	Bacteria	Planctomycetota	Planctomycetia	Pirellulales	Lacipirellulaceae	Bythopirellula	RSED3	44	Red Sea	Sediment	Direct	253
TACGTAGGGGGCGAGCGTTGTCCGGATTTATTGGGCGTAAAGAGCTCGTAGGCGGTTCAACAAGTCGGTCGTGAAAGTTCAGGGCTCAACCCTGAAATGTCGATCGATACTGTTGTGACTAGGATACGGTAGAGGTGAGTGGAATTCCGAGTGTAGCGGTGAAATGCGTAGATATTCGGAGGAACACCAATAGCGAAGGCAGCTCACTGGGCCGCTATCGACGCTGAGGAGCGAAAGCTAGGGGAGCAAACAGG	ASV_665	Bacteria	Actinomycetota	Actinomycetota-no-class	Actinomarinales	Actinomarinaceae	Candidatus Actinomarina	RSW1	549	Red Sea	Seawater	Direct	254
TACGTAGGGGGCGAGCGTTGTCCGGATTTATTGGGCGTAAAGAGCTCGTAGGCGGTTCAACAAGTCGGTCGTGAAAGTTCAGGGCTCAACCCTGAAATGTCGATCGATACTGTTGTGACTAGGATACGGTAGAGGTGAGTGGAATTCCGAGTGTAGCGGTGAAATGCGTAGATATTCGGAGGAACACCAATAGCGAAGGCAGCTCACTGGGCCGCTATCGACGCTGAGGAGCGAAAGCTAGGGGAGCAAACAGG	ASV_665	Bacteria	Actinomycetota	Actinomycetota-no-class	Actinomarinales	Actinomarinaceae	Candidatus Actinomarina	RSW2	505	Red Sea	Seawater	Direct	254
TACGTAGGGGGCGAGCGTTGTCCGGATTTATTGGGCGTAAAGAGCTCGTAGGCGGTTCAACAAGTCGGTCGTGAAAGTTCAGGGCTCAACCCTGAAATGTCGATCGATACTGTTGTGACTAGGATACGGTAGAGGTGAGTGGAATTCCGAGTGTAGCGGTGAAATGCGTAGATATTCGGAGGAACACCAATAGCGAAGGCAGCTCACTGGGCCGCTATCGACGCTGAGGAGCGAAAGCTAGGGGAGCAAACAGG	ASV_665	Bacteria	Actinomycetota	Actinomycetota-no-class	Actinomarinales	Actinomarinaceae	Candidatus Actinomarina	RSW3	537	Red Sea	Seawater	Direct	254
CACGTAGGGACCGAGCGTTGTCCGGATTTATTGGGCGTAAAGAGCTCGTAGGCGGTTCTGTAAGTCGGATGTGAAAACTCAGGGCTCAACCCTGAGACGCCATCTGATACTGCAGTGACTAGAGTCCGGTAGAGGAAGATGGAATTCCTGGTGTAGCGGTGGAATGCGCAGATATCAGGAGGAACACCAACGGCGAAGGCAGTCTTCTGGGCCGGTACTGACGCTGAGGAGCGAAAGCATGGGGAGCAAACAGG	ASV_671	Bacteria	Actinomycetota	Acidimicrobiia	Microtrichales	Microtrichaceae	Sva0996 Marine Group	RSW1	609	Red Sea	Seawater	Direct	254
CACGTAGGGACCGAGCGTTGTCCGGATTTATTGGGCGTAAAGAGCTCGTAGGCGGTTCTGTAAGTCGGATGTGAAAACTCAGGGCTCAACCCTGAGACGCCATCTGATACTGCAGTGACTAGAGTCCGGTAGAGGAAGATGGAATTCCTGGTGTAGCGGTGGAATGCGCAGATATCAGGAGGAACACCAACGGCGAAGGCAGTCTTCTGGGCCGGTACTGACGCTGAGGAGCGAAAGCATGGGGAGCAAACAGG	ASV_671	Bacteria	Actinomycetota	Acidimicrobiia	Microtrichales	Microtrichaceae	Sva0996 Marine Group	RSW2	501	Red Sea	Seawater	Direct	254
CACGTAGGGACCGAGCGTTGTCCGGATTTATTGGGCGTAAAGAGCTCGTAGGCGGTTCTGTAAGTCGGATGTGAAAACTCAGGGCTCAACCCTGAGACGCCATCTGATACTGCAGTGACTAGAGTCCGGTAGAGGAAGATGGAATTCCTGGTGTAGCGGTGGAATGCGCAGATATCAGGAGGAACACCAACGGCGAAGGCAGTCTTCTGGGCCGGTACTGACGCTGAGGAGCGAAAGCATGGGGAGCAAACAGG	ASV_671	Bacteria	Actinomycetota	Acidimicrobiia	Microtrichales	Microtrichaceae	Sva0996 Marine Group	RSW3	469	Red Sea	Seawater	Direct	254
TACGGAGGGGGTTAGCGTTGTTCGGAATTACTGGGCGTAAAGCGCACGTAGGCGGACTAGTCAGTCAGAGGTGAAATCCCGAGGCTCAACCTCGGAACTGCCTTTGATACTGCTAGTCTAGAGTTCGAGAGAGGTGAGTGGAATTCCGAGTGTAGAGGTGAAATTCGTAGATATTCGGAGGAACACCAGTGGCGAAGGCGGCTCACTGGATCGATACTGACGCTGAGGTGCGAAAGCGTGGGGAGCAAACAGG	ASV_675	Bacteria	Pseudomonadota	Alphaproteobacteria	Rhodobacterales	Paracoccaceae	NA	RSW1	645	Red Sea	Seawater	Direct	253
TACGGAGGGGGTTAGCGTTGTTCGGAATTACTGGGCGTAAAGCGCACGTAGGCGGACTAGTCAGTCAGAGGTGAAATCCCGAGGCTCAACCTCGGAACTGCCTTTGATACTGCTAGTCTAGAGTTCGAGAGAGGTGAGTGGAATTCCGAGTGTAGAGGTGAAATTCGTAGATATTCGGAGGAACACCAGTGGCGAAGGCGGCTCACTGGATCGATACTGACGCTGAGGTGCGAAAGCGTGGGGAGCAAACAGG	ASV_675	Bacteria	Pseudomonadota	Alphaproteobacteria	Rhodobacterales	Paracoccaceae	NA	RSW2	518	Red Sea	Seawater	Direct	253
TACGGAGGGGGTTAGCGTTGTTCGGAATTACTGGGCGTAAAGCGCACGTAGGCGGACTAGTCAGTCAGAGGTGAAATCCCGAGGCTCAACCTCGGAACTGCCTTTGATACTGCTAGTCTAGAGTTCGAGAGAGGTGAGTGGAATTCCGAGTGTAGAGGTGAAATTCGTAGATATTCGGAGGAACACCAGTGGCGAAGGCGGCTCACTGGATCGATACTGACGCTGAGGTGCGAAAGCGTGGGGAGCAAACAGG	ASV_675	Bacteria	Pseudomonadota	Alphaproteobacteria	Rhodobacterales	Paracoccaceae	NA	RSW3	390	Red Sea	Seawater	Direct	253
AACCAGCACCTCAAGTGGTCAGGATGATTATTGGGCCTAAAGCATCCGTAGCCGGCTCTGTTAGTTTTCGGTTAAATCTGTACGCTCAACGTACAGGCTGCCGGGAATACTGCAGAGCTAGGGAGTGGGAGAGGTAGACGGTACTCGGTAGGAAGGGGTAAAATCCTTTGATCTATTGATGACCACCTGTGGCGAAGGCGGTCTACCAGAACACGTCCGACGGTGAGGGATGAAAGCTGGGGGAGCAAACCGG	ASV_16134	Archaea	Thermoproteota	Nitrososphaeria	Nitrosopumilales	Nitrosopumilaceae	Candidatus Nitrosopumilus	OASW1	179	Aquarium	Seawater	Direct	253
AACCAGCACCTCAAGTGGTCAGGATGATTATTGGGCCTAAAGCATCCGTAGCCGGCTCTGTTAGTTTTCGGTTAAATCTGTACGCTCAACGTACAGGCTGCCGGGAATACTGCAGAGCTAGGGAGTGGGAGAGGTAGACGGTACTCGGTAGGAAGGGGTAAAATCCTTTGATCTATTGATGACCACCTGTGGCGAAGGCGGTCTACCAGAACACGTCCGACGGTGAGGGATGAAAGCTGGGGGAGCAAACCGG	ASV_16134	Archaea	Thermoproteota	Nitrososphaeria	Nitrosopumilales	Nitrosopumilaceae	Candidatus Nitrosopumilus	OASW2	135	Aquarium	Seawater	Direct	253
AACCAGCACCTCAAGTGGTCAGGATGATTATTGGGCCTAAAGCATCCGTAGCCGGCTCTGTTAGTTTTCGGTTAAATCTGTACGCTCAACGTACAGGCTGCCGGGAATACTGCAGAGCTAGGGAGTGGGAGAGGTAGACGGTACTCGGTAGGAAGGGGTAAAATCCTTTGATCTATTGATGACCACCTGTGGCGAAGGCGGTCTACCAGAACACGTCCGACGGTGAGGGATGAAAGCTGGGGGAGCAAACCGG	ASV_16134	Archaea	Thermoproteota	Nitrososphaeria	Nitrosopumilales	Nitrosopumilaceae	Candidatus Nitrosopumilus	OASW3	238	Aquarium	Seawater	Direct	253
AACCAGCACCTCAAGTGGTCAGGATGATTATTGGGCCTAAAGCATCCGTAGCCGGCTCTGTTAGTTTTCGGTTAAATCTGTACGCTCAACGTACAGGCTGCCGGGAATACTGCAGAGCTAGGGAGTGGGAGAGGTAGACGGTACTCGGTAGGAAGGGGTAAAATCCTTTGATCTATTGATGACCACCTGTGGCGAAGGCGGTCTACCAGAACACGTCCGACGGTGAGGGATGAAAGCTGGGGGAGCAAACCGG	ASV_16134	Archaea	Thermoproteota	Nitrososphaeria	Nitrosopumilales	Nitrosopumilaceae	Candidatus Nitrosopumilus	OSED1	168	Aquarium	Sediment	Direct	253
AACCAGCACCTCAAGTGGTCAGGATGATTATTGGGCCTAAAGCATCCGTAGCCGGCTCTGTTAGTTTTCGGTTAAATCTGTACGCTCAACGTACAGGCTGCCGGGAATACTGCAGAGCTAGGGAGTGGGAGAGGTAGACGGTACTCGGTAGGAAGGGGTAAAATCCTTTGATCTATTGATGACCACCTGTGGCGAAGGCGGTCTACCAGAACACGTCCGACGGTGAGGGATGAAAGCTGGGGGAGCAAACCGG	ASV_16134	Archaea	Thermoproteota	Nitrososphaeria	Nitrosopumilales	Nitrosopumilaceae	Candidatus Nitrosopumilus	OSED2	162	Aquarium	Sediment	Direct	253
AACCAGCACCTCAAGTGGTCAGGATGATTATTGGGCCTAAAGCATCCGTAGCCGGCTCTGTTAGTTTTCGGTTAAATCTGTACGCTCAACGTACAGGCTGCCGGGAATACTGCAGAGCTAGGGAGTGGGAGAGGTAGACGGTACTCGGTAGGAAGGGGTAAAATCCTTTGATCTATTGATGACCACCTGTGGCGAAGGCGGTCTACCAGAACACGTCCGACGGTGAGGGATGAAAGCTGGGGGAGCAAACCGG	ASV_16134	Archaea	Thermoproteota	Nitrososphaeria	Nitrosopumilales	Nitrosopumilaceae	Candidatus Nitrosopumilus	OSED3	196	Aquarium	Sediment	Direct	253
AACCAGCACCTCAAGTGGTCAGGATGATTATTGGGCCTAAAGCATCCGTAGCCGGCTCTGTTAGTTTTCGGTTAAATCTGTACGCTCAACGTACAGGCTGCCGGGAATACTGCAGAGCTAGGGAGTGGGAGAGGTAGACGGTACTCGGTAGGAAGGGGTAAAATCCTTTGATCTATTGATGACCACCTGTGGCGAAGGCGGTCTACCAGAACACGTCCGACGGTGAGGGATGAAAGCTGGGGGAGCAAACCGG	ASV_16134	Archaea	Thermoproteota	Nitrososphaeria	Nitrosopumilales	Nitrosopumilaceae	Candidatus Nitrosopumilus	RSED1	221	Red Sea	Sediment	Direct	253
AACCAGCACCTCAAGTGGTCAGGATGATTATTGGGCCTAAAGCATCCGTAGCCGGCTCTGTTAGTTTTCGGTTAAATCTGTACGCTCAACGTACAGGCTGCCGGGAATACTGCAGAGCTAGGGAGTGGGAGAGGTAGACGGTACTCGGTAGGAAGGGGTAAAATCCTTTGATCTATTGATGACCACCTGTGGCGAAGGCGGTCTACCAGAACACGTCCGACGGTGAGGGATGAAAGCTGGGGGAGCAAACCGG	ASV_16134	Archaea	Thermoproteota	Nitrososphaeria	Nitrosopumilales	Nitrosopumilaceae	Candidatus Nitrosopumilus	RSED2	170	Red Sea	Sediment	Direct	253
AACCAGCACCTCAAGTGGTCAGGATGATTATTGGGCCTAAAGCATCCGTAGCCGGCTCTGTTAGTTTTCGGTTAAATCTGTACGCTCAACGTACAGGCTGCCGGGAATACTGCAGAGCTAGGGAGTGGGAGAGGTAGACGGTACTCGGTAGGAAGGGGTAAAATCCTTTGATCTATTGATGACCACCTGTGGCGAAGGCGGTCTACCAGAACACGTCCGACGGTGAGGGATGAAAGCTGGGGGAGCAAACCGG	ASV_16134	Archaea	Thermoproteota	Nitrososphaeria	Nitrosopumilales	Nitrosopumilaceae	Candidatus Nitrosopumilus	RSED3	66	Red Sea	Sediment	Direct	253
TACGTATGGGGCAAGCGTTGTTCGGATTTATTGGGCGTAAAGGGCACGCAGGCGGACTAGTAAGTTGGATGTATAATCCTTAGGCTCAACCTAAGTTCTGCATCCAAAACTGCTAGTCTTGAGTCTTGGAGAGGAAAGCGGAATTCTCGGTGTAGCGGTGGAATGCGTAGATATCGAGAGGAACATCAATGGCGAAGGCAGCTTTCTGGACAATGACTGACGCTCATGTGCGAAAGCGTGGGTAGCAAACAGG	ASV_16160	Bacteria	Spirochaetota	Spirochaetia	Leptospirales	Leptospiraceae	Turneriella	OASW1	370	Aquarium	Seawater	Direct	253
TACGTATGGGGCAAGCGTTGTTCGGATTTATTGGGCGTAAAGGGCACGCAGGCGGACTAGTAAGTTGGATGTATAATCCTTAGGCTCAACCTAAGTTCTGCATCCAAAACTGCTAGTCTTGAGTCTTGGAGAGGAAAGCGGAATTCTCGGTGTAGCGGTGGAATGCGTAGATATCGAGAGGAACATCAATGGCGAAGGCAGCTTTCTGGACAATGACTGACGCTCATGTGCGAAAGCGTGGGTAGCAAACAGG	ASV_16160	Bacteria	Spirochaetota	Spirochaetia	Leptospirales	Leptospiraceae	Turneriella	OASW2	465	Aquarium	Seawater	Direct	253
TACGTATGGGGCAAGCGTTGTTCGGATTTATTGGGCGTAAAGGGCACGCAGGCGGACTAGTAAGTTGGATGTATAATCCTTAGGCTCAACCTAAGTTCTGCATCCAAAACTGCTAGTCTTGAGTCTTGGAGAGGAAAGCGGAATTCTCGGTGTAGCGGTGGAATGCGTAGATATCGAGAGGAACATCAATGGCGAAGGCAGCTTTCTGGACAATGACTGACGCTCATGTGCGAAAGCGTGGGTAGCAAACAGG	ASV_16160	Bacteria	Spirochaetota	Spirochaetia	Leptospirales	Leptospiraceae	Turneriella	OASW3	686	Aquarium	Seawater	Direct	253
TACCGGCAGCTCAAGTGGTCGTCGCTTTTATTGGGCCTAAAACGTCCGTAGCCTGTTTGGTAAATCTGTGGGTAAATCAACGAGCTTAACTCGTTGAATTCTGCAGAGACTGCCAGACTAGGGACCGGGAGAGGTATGAGGTACTCTGGGGGTAGGGGTAAAATCCTGTCATCCTCAGAGGACCACCTGTTGCGAAGGCGTCATACTGGAACGGATCCGACGGTCAGGGACGAAGCCTAGGGGCACGAACCGG	ASV_590	Archaea	Thermoplasmatota	Thermoplasmata	Marine Group II	NA	NA	RSW1	133	Red Sea	Seawater	Direct	253
TACCGGCAGCTCAAGTGGTCGTCGCTTTTATTGGGCCTAAAACGTCCGTAGCCTGTTTGGTAAATCTGTGGGTAAATCAACGAGCTTAACTCGTTGAATTCTGCAGAGACTGCCAGACTAGGGACCGGGAGAGGTATGAGGTACTCTGGGGGTAGGGGTAAAATCCTGTCATCCTCAGAGGACCACCTGTTGCGAAGGCGTCATACTGGAACGGATCCGACGGTCAGGGACGAAGCCTAGGGGCACGAACCGG	ASV_590	Archaea	Thermoplasmatota	Thermoplasmata	Marine Group II	NA	NA	RSW2	1232	Red Sea	Seawater	Direct	253
TACCGGCAGCTCAAGTGGTCGTCGCTTTTATTGGGCCTAAAACGTCCGTAGCCTGTTTGGTAAATCTGTGGGTAAATCAACGAGCTTAACTCGTTGAATTCTGCAGAGACTGCCAGACTAGGGACCGGGAGAGGTATGAGGTACTCTGGGGGTAGGGGTAAAATCCTGTCATCCTCAGAGGACCACCTGTTGCGAAGGCGTCATACTGGAACGGATCCGACGGTCAGGGACGAAGCCTAGGGGCACGAACCGG	ASV_590	Archaea	Thermoplasmatota	Thermoplasmata	Marine Group II	NA	NA	RSW3	148	Red Sea	Seawater	Direct	253
AACCAGCACCTCAAGTGGTCAGGATGATTATTGGGCCTAAAGCATCCGTAGCCGGCTCTGTTAGTTTTCGGTTAAATCTGTACGCTCAACGTACAGGCTGCCGGGAATACTGCAAAGCTAGGGAGTGGGAGAGGTAGACGGTACTCGGTAGGAAGGGGTAAAATCCTTTGATCTATTGATGACCACCTGTGGCGAAGGCGGTCTACCAGAACACGTCCGACGGTGAGGGATGAAAGCTGGGGGAGCAAACCGG	ASV_16118	Archaea	Thermoproteota	Nitrososphaeria	Nitrosopumilales	Nitrosopumilaceae	Candidatus Nitrosopumilus	OASW1	130	Aquarium	Seawater	Direct	253
AACCAGCACCTCAAGTGGTCAGGATGATTATTGGGCCTAAAGCATCCGTAGCCGGCTCTGTTAGTTTTCGGTTAAATCTGTACGCTCAACGTACAGGCTGCCGGGAATACTGCAAAGCTAGGGAGTGGGAGAGGTAGACGGTACTCGGTAGGAAGGGGTAAAATCCTTTGATCTATTGATGACCACCTGTGGCGAAGGCGGTCTACCAGAACACGTCCGACGGTGAGGGATGAAAGCTGGGGGAGCAAACCGG	ASV_16118	Archaea	Thermoproteota	Nitrososphaeria	Nitrosopumilales	Nitrosopumilaceae	Candidatus Nitrosopumilus	OASW2	135	Aquarium	Seawater	Direct	253
AACCAGCACCTCAAGTGGTCAGGATGATTATTGGGCCTAAAGCATCCGTAGCCGGCTCTGTTAGTTTTCGGTTAAATCTGTACGCTCAACGTACAGGCTGCCGGGAATACTGCAAAGCTAGGGAGTGGGAGAGGTAGACGGTACTCGGTAGGAAGGGGTAAAATCCTTTGATCTATTGATGACCACCTGTGGCGAAGGCGGTCTACCAGAACACGTCCGACGGTGAGGGATGAAAGCTGGGGGAGCAAACCGG	ASV_16118	Archaea	Thermoproteota	Nitrososphaeria	Nitrosopumilales	Nitrosopumilaceae	Candidatus Nitrosopumilus	OASW3	322	Aquarium	Seawater	Direct	253
AACCAGCACCTCAAGTGGTCAGGATGATTATTGGGCCTAAAGCATCCGTAGCCGGCTCTGTTAGTTTTCGGTTAAATCTGTACGCTCAACGTACAGGCTGCCGGGAATACTGCAAAGCTAGGGAGTGGGAGAGGTAGACGGTACTCGGTAGGAAGGGGTAAAATCCTTTGATCTATTGATGACCACCTGTGGCGAAGGCGGTCTACCAGAACACGTCCGACGGTGAGGGATGAAAGCTGGGGGAGCAAACCGG	ASV_16118	Archaea	Thermoproteota	Nitrososphaeria	Nitrosopumilales	Nitrosopumilaceae	Candidatus Nitrosopumilus	OLIT1	4	Aquarium	Litophyton	Direct	253
AACCAGCACCTCAAGTGGTCAGGATGATTATTGGGCCTAAAGCATCCGTAGCCGGCTCTGTTAGTTTTCGGTTAAATCTGTACGCTCAACGTACAGGCTGCCGGGAATACTGCAAAGCTAGGGAGTGGGAGAGGTAGACGGTACTCGGTAGGAAGGGGTAAAATCCTTTGATCTATTGATGACCACCTGTGGCGAAGGCGGTCTACCAGAACACGTCCGACGGTGAGGGATGAAAGCTGGGGGAGCAAACCGG	ASV_16118	Archaea	Thermoproteota	Nitrososphaeria	Nitrosopumilales	Nitrosopumilaceae	Candidatus Nitrosopumilus	OSED1	398	Aquarium	Sediment	Direct	253
AACCAGCACCTCAAGTGGTCAGGATGATTATTGGGCCTAAAGCATCCGTAGCCGGCTCTGTTAGTTTTCGGTTAAATCTGTACGCTCAACGTACAGGCTGCCGGGAATACTGCAAAGCTAGGGAGTGGGAGAGGTAGACGGTACTCGGTAGGAAGGGGTAAAATCCTTTGATCTATTGATGACCACCTGTGGCGAAGGCGGTCTACCAGAACACGTCCGACGGTGAGGGATGAAAGCTGGGGGAGCAAACCGG	ASV_16118	Archaea	Thermoproteota	Nitrososphaeria	Nitrosopumilales	Nitrosopumilaceae	Candidatus Nitrosopumilus	OSED2	368	Aquarium	Sediment	Direct	253
AACCAGCACCTCAAGTGGTCAGGATGATTATTGGGCCTAAAGCATCCGTAGCCGGCTCTGTTAGTTTTCGGTTAAATCTGTACGCTCAACGTACAGGCTGCCGGGAATACTGCAAAGCTAGGGAGTGGGAGAGGTAGACGGTACTCGGTAGGAAGGGGTAAAATCCTTTGATCTATTGATGACCACCTGTGGCGAAGGCGGTCTACCAGAACACGTCCGACGGTGAGGGATGAAAGCTGGGGGAGCAAACCGG	ASV_16118	Archaea	Thermoproteota	Nitrososphaeria	Nitrosopumilales	Nitrosopumilaceae	Candidatus Nitrosopumilus	OSED3	148	Aquarium	Sediment	Direct	253
TACGGAGGGTGCAAGCGTTATCCGGAATCATTGGGTTTAAAGGGTCCGCAGGCGGTCAATTAAGTCAGAGGTGAAATCCTACAGCTTAACTGTAGAACTGCCTTTGATACTGGTTGACTTGAGTTATACGGAAGTAGGTAGAATGTGTAGTGTAGCGGTGAAATGCATAGATATTACACAGAATACCGATTGCGAAGGCAGCCTACTACGTATATACTGACGCTCATGGACGAAAGCGTGGGGAGCGAACAGG	ASV_17751	Bacteria	Bacteroidota	Flavobacteriia	Flavobacteriales	Flavobacteriaceae	Tenacibaculum	OASW1	118	Aquarium	Seawater	Direct	253
TACGGAGGGTGCAAGCGTTATCCGGAATCATTGGGTTTAAAGGGTCCGCAGGCGGTCAATTAAGTCAGAGGTGAAATCCTACAGCTTAACTGTAGAACTGCCTTTGATACTGGTTGACTTGAGTTATACGGAAGTAGGTAGAATGTGTAGTGTAGCGGTGAAATGCATAGATATTACACAGAATACCGATTGCGAAGGCAGCCTACTACGTATATACTGACGCTCATGGACGAAAGCGTGGGGAGCGAACAGG	ASV_17751	Bacteria	Bacteroidota	Flavobacteriia	Flavobacteriales	Flavobacteriaceae	Tenacibaculum	OASW2	111	Aquarium	Seawater	Direct	253
TACGGAGGGTGCAAGCGTTATCCGGAATCATTGGGTTTAAAGGGTCCGCAGGCGGTCAATTAAGTCAGAGGTGAAATCCTACAGCTTAACTGTAGAACTGCCTTTGATACTGGTTGACTTGAGTTATACGGAAGTAGGTAGAATGTGTAGTGTAGCGGTGAAATGCATAGATATTACACAGAATACCGATTGCGAAGGCAGCCTACTACGTATATACTGACGCTCATGGACGAAAGCGTGGGGAGCGAACAGG	ASV_17751	Bacteria	Bacteroidota	Flavobacteriia	Flavobacteriales	Flavobacteriaceae	Tenacibaculum	OASW3	460	Aquarium	Seawater	Direct	253
TACGGAGGGTGCAAGCGTTATCCGGAATCATTGGGTTTAAAGGGTCCGCAGGCGGTCAATTAAGTCAGAGGTGAAATCCTACAGCTTAACTGTAGAACTGCCTTTGATACTGGTTGACTTGAGTTATACGGAAGTAGGTAGAATGTGTAGTGTAGCGGTGAAATGCATAGATATTACACAGAATACCGATTGCGAAGGCAGCCTACTACGTATATACTGACGCTCATGGACGAAAGCGTGGGGAGCGAACAGG	ASV_17751	Bacteria	Bacteroidota	Flavobacteriia	Flavobacteriales	Flavobacteriaceae	Tenacibaculum	OSED1	66	Aquarium	Sediment	Direct	253
TACGGAGGGTGCAAGCGTTATCCGGAATCATTGGGTTTAAAGGGTCCGCAGGCGGTCAATTAAGTCAGAGGTGAAATCCTACAGCTTAACTGTAGAACTGCCTTTGATACTGGTTGACTTGAGTTATACGGAAGTAGGTAGAATGTGTAGTGTAGCGGTGAAATGCATAGATATTACACAGAATACCGATTGCGAAGGCAGCCTACTACGTATATACTGACGCTCATGGACGAAAGCGTGGGGAGCGAACAGG	ASV_17751	Bacteria	Bacteroidota	Flavobacteriia	Flavobacteriales	Flavobacteriaceae	Tenacibaculum	OSED2	85	Aquarium	Sediment	Direct	253
TACGGAGGGTGCAAGCGTTATCCGGAATCATTGGGTTTAAAGGGTCCGCAGGCGGTCAATTAAGTCAGAGGTGAAATCCTACAGCTTAACTGTAGAACTGCCTTTGATACTGGTTGACTTGAGTTATACGGAAGTAGGTAGAATGTGTAGTGTAGCGGTGAAATGCATAGATATTACACAGAATACCGATTGCGAAGGCAGCCTACTACGTATATACTGACGCTCATGGACGAAAGCGTGGGGAGCGAACAGG	ASV_17751	Bacteria	Bacteroidota	Flavobacteriia	Flavobacteriales	Flavobacteriaceae	Tenacibaculum	OSED3	28	Aquarium	Sediment	Direct	253
TACGGAGGGTGCAAGCGTTATCCGGAATCATTGGGTTTAAAGGGTCCGCAGGCGGTCAATTAAGTCAGAGGTGAAATCCTACAGCTTAACTGTAGAACTGCCTTTGATACTGGTTGACTTGAGTTATACGGAAGTAGGTAGAATGTGTAGTGTAGCGGTGAAATGCATAGATATTACACAGAATACCGATTGCGAAGGCAGCCTACTACGTATATACTGACGCTCATGGACGAAAGCGTGGGGAGCGAACAGG	ASV_17751	Bacteria	Bacteroidota	Flavobacteriia	Flavobacteriales	Flavobacteriaceae	Tenacibaculum	MPOLIT1	634	Aquarium	Litophyton	Microbial Pellet	253
AACCAGCACCTCAAGTGGTCAGGATGATTATTGGGCCTAAAGCATCCGTAGCCGGCGCTGTAAGTTTTCGGTTAAATCTGTACGCTCAACGTACAGGCTGCCGGGAATACTGCAGCGCTAGGGAGTGGGAGAGGTAGACGGTACTCGGTAGGAAGGGGTAAAATCCTTTGATCTATTGATGACCACCTGTGGCGAAGGCGGTCTACCAGAACACGTCCGACGGTGAGGGATGAAAGCTGGGGGAGCAAACCGG	ASV_16156	Archaea	Thermoproteota	Nitrososphaeria	Nitrosopumilales	Nitrosopumilaceae	Candidatus Nitrosopumilus	OASW1	344	Aquarium	Seawater	Direct	253
AACCAGCACCTCAAGTGGTCAGGATGATTATTGGGCCTAAAGCATCCGTAGCCGGCGCTGTAAGTTTTCGGTTAAATCTGTACGCTCAACGTACAGGCTGCCGGGAATACTGCAGCGCTAGGGAGTGGGAGAGGTAGACGGTACTCGGTAGGAAGGGGTAAAATCCTTTGATCTATTGATGACCACCTGTGGCGAAGGCGGTCTACCAGAACACGTCCGACGGTGAGGGATGAAAGCTGGGGGAGCAAACCGG	ASV_16156	Archaea	Thermoproteota	Nitrososphaeria	Nitrosopumilales	Nitrosopumilaceae	Candidatus Nitrosopumilus	OASW2	321	Aquarium	Seawater	Direct	253
AACCAGCACCTCAAGTGGTCAGGATGATTATTGGGCCTAAAGCATCCGTAGCCGGCGCTGTAAGTTTTCGGTTAAATCTGTACGCTCAACGTACAGGCTGCCGGGAATACTGCAGCGCTAGGGAGTGGGAGAGGTAGACGGTACTCGGTAGGAAGGGGTAAAATCCTTTGATCTATTGATGACCACCTGTGGCGAAGGCGGTCTACCAGAACACGTCCGACGGTGAGGGATGAAAGCTGGGGGAGCAAACCGG	ASV_16156	Archaea	Thermoproteota	Nitrososphaeria	Nitrosopumilales	Nitrosopumilaceae	Candidatus Nitrosopumilus	OASW3	766	Aquarium	Seawater	Direct	253
AACCAGCACCTCAAGTGGTCAGGATGATTATTGGGCCTAAAGCATCCGTAGCCGGCGCTGTAAGTTTTCGGTTAAATCTGTACGCTCAACGTACAGGCTGCCGGGAATACTGCAGCGCTAGGGAGTGGGAGAGGTAGACGGTACTCGGTAGGAAGGGGTAAAATCCTTTGATCTATTGATGACCACCTGTGGCGAAGGCGGTCTACCAGAACACGTCCGACGGTGAGGGATGAAAGCTGGGGGAGCAAACCGG	ASV_16156	Archaea	Thermoproteota	Nitrososphaeria	Nitrosopumilales	Nitrosopumilaceae	Candidatus Nitrosopumilus	OSED2	47	Aquarium	Sediment	Direct	253
TACGGAGGGTGCGAGCGTTAATCGGAATTACTGGGCGTAAAGCGCATGCAGGCGGCCTGTTAAGTCAGATGTGAAAGCCCGGGGCTTAACCTCGGAATTGCATTTGAAACTGGCAGGCTAGAGTCTTGTAGAGGGGGGTAGAATTTCAGGTGTAGCGGTGAAATGCGTAGAGATCTGAAGGAATACCAGTGGCGAAGGCGGCCCCCTGGACAAAGACTGACGCTCAGATGCGAAAGCGTGGGGAGCAAACAGG	ASV_16148	Bacteria	Pseudomonadota	Gammaproteobacteria	Vibrionales	Vibrionaceae	Photobacterium	OASW1	253	Aquarium	Seawater	Direct	253
TACGGAGGGTGCGAGCGTTAATCGGAATTACTGGGCGTAAAGCGCATGCAGGCGGCCTGTTAAGTCAGATGTGAAAGCCCGGGGCTTAACCTCGGAATTGCATTTGAAACTGGCAGGCTAGAGTCTTGTAGAGGGGGGTAGAATTTCAGGTGTAGCGGTGAAATGCGTAGAGATCTGAAGGAATACCAGTGGCGAAGGCGGCCCCCTGGACAAAGACTGACGCTCAGATGCGAAAGCGTGGGGAGCAAACAGG	ASV_16148	Bacteria	Pseudomonadota	Gammaproteobacteria	Vibrionales	Vibrionaceae	Photobacterium	OASW2	465	Aquarium	Seawater	Direct	253
TACGGAGGGTGCGAGCGTTAATCGGAATTACTGGGCGTAAAGCGCATGCAGGCGGCCTGTTAAGTCAGATGTGAAAGCCCGGGGCTTAACCTCGGAATTGCATTTGAAACTGGCAGGCTAGAGTCTTGTAGAGGGGGGTAGAATTTCAGGTGTAGCGGTGAAATGCGTAGAGATCTGAAGGAATACCAGTGGCGAAGGCGGCCCCCTGGACAAAGACTGACGCTCAGATGCGAAAGCGTGGGGAGCAAACAGG	ASV_16148	Bacteria	Pseudomonadota	Gammaproteobacteria	Vibrionales	Vibrionaceae	Photobacterium	OASW3	674	Aquarium	Seawater	Direct	253
TACGGAGGGTGCGAGCGTTAATCGGAATTACTGGGCGTAAAGCGCATGCAGGCGGCCTGTTAAGTCAGATGTGAAAGCCCGGGGCTTAACCTCGGAATTGCATTTGAAACTGGCAGGCTAGAGTCTTGTAGAGGGGGGTAGAATTTCAGGTGTAGCGGTGAAATGCGTAGAGATCTGAAGGAATACCAGTGGCGAAGGCGGCCCCCTGGACAAAGACTGACGCTCAGATGCGAAAGCGTGGGGAGCAAACAGG	ASV_16148	Bacteria	Pseudomonadota	Gammaproteobacteria	Vibrionales	Vibrionaceae	Photobacterium	OSED3	16	Aquarium	Sediment	Direct	253
TACGGAGGGTGCGAGCGTTAATCGGAATTACTGGGCGTAAAGCGCATGCAGGCGGCCTGTTAAGTCAGATGTGAAAGCCCGGGGCTTAACCTCGGAATTGCATTTGAAACTGGCAGGCTAGAGTCTTGTAGAGGGGGGTAGAATTTCAGGTGTAGCGGTGAAATGCGTAGAGATCTGAAGGAATACCAGTGGCGAAGGCGGCCCCCTGGACAAAGACTGACGCTCAGATGCGAAAGCGTGGGGAGCAAACAGG	ASV_16148	Bacteria	Pseudomonadota	Gammaproteobacteria	Vibrionales	Vibrionaceae	Photobacterium	RSW1	18	Red Sea	Seawater	Direct	253
TACGGAGGGTGCGAGCGTTAATCGGAATTACTGGGCGTAAAGCGCATGCAGGCGGCCTGTTAAGTCAGATGTGAAAGCCCGGGGCTTAACCTCGGAATTGCATTTGAAACTGGCAGGCTAGAGTCTTGTAGAGGGGGGTAGAATTTCAGGTGTAGCGGTGAAATGCGTAGAGATCTGAAGGAATACCAGTGGCGAAGGCGGCCCCCTGGACAAAGACTGACGCTCAGATGCGAAAGCGTGGGGAGCAAACAGG	ASV_16148	Bacteria	Pseudomonadota	Gammaproteobacteria	Vibrionales	Vibrionaceae	Photobacterium	RSW2	50	Red Sea	Seawater	Direct	253
TACGGAGGATCCAAGCGTTATCCGGAATTATTGGGTTTAAAGGGTCCGTAGGCGGTTTTTTAAGTCAGAGGTGAAATCCTGCAGCTCAACTGTAGCATTGCCTTTGATACTGAAAGACTTGAGTTATTGTGAAGTAGTTAGAATGTGTAGTGTAGCGGTGAAATGCATAGATATTACACAGAATACCGATTGCGAAAGCAGATTACTAACAATATACTGACGCTCATGGACGAAAGCGTGGGTAGCGAACAGG	ASV_667	Bacteria	Bacteroidota	Bacteroidia	Flavobacteriales	Flavobacteriaceae	Ns5 Marine Group	RSW1	559	Red Sea	Seawater	Direct	253
TACGGAGGATCCAAGCGTTATCCGGAATTATTGGGTTTAAAGGGTCCGTAGGCGGTTTTTTAAGTCAGAGGTGAAATCCTGCAGCTCAACTGTAGCATTGCCTTTGATACTGAAAGACTTGAGTTATTGTGAAGTAGTTAGAATGTGTAGTGTAGCGGTGAAATGCATAGATATTACACAGAATACCGATTGCGAAAGCAGATTACTAACAATATACTGACGCTCATGGACGAAAGCGTGGGTAGCGAACAGG	ASV_667	Bacteria	Bacteroidota	Bacteroidia	Flavobacteriales	Flavobacteriaceae	Ns5 Marine Group	RSW2	436	Red Sea	Seawater	Direct	253
TACGGAGGATCCAAGCGTTATCCGGAATTATTGGGTTTAAAGGGTCCGTAGGCGGTTTTTTAAGTCAGAGGTGAAATCCTGCAGCTCAACTGTAGCATTGCCTTTGATACTGAAAGACTTGAGTTATTGTGAAGTAGTTAGAATGTGTAGTGTAGCGGTGAAATGCATAGATATTACACAGAATACCGATTGCGAAAGCAGATTACTAACAATATACTGACGCTCATGGACGAAAGCGTGGGTAGCGAACAGG	ASV_667	Bacteria	Bacteroidota	Bacteroidia	Flavobacteriales	Flavobacteriaceae	Ns5 Marine Group	RSW3	466	Red Sea	Seawater	Direct	253
TACGGAGGGTGCAAGCGTTAATCGGAATTACTGGGCGTAAAGAGTACGTAGGCGGCTTTGCAAGTCGGGTGTGAAAGCCCTGAGCTTAACTCAGGAACTGCATTCGATACTGCATCGCTAGAGTTTATTAGAGGATAGCGGAATTCCAGGTGTAGCGGTGAAATGCGTAGATATCTGGAGGAACACCAATGGCGAAGGCAGCTATCTGGGATACAACTGACGCTGAGGTACGAAAGCGTGGGGAGCAAACAGG	ASV_658	Bacteria	Pseudomonadota	Gammaproteobacteria	Ectothiorhodospirales	Ectothiorhodospiraceae	NA	RSW1	442	Red Sea	Seawater	Direct	253
TACGGAGGGTGCAAGCGTTAATCGGAATTACTGGGCGTAAAGAGTACGTAGGCGGCTTTGCAAGTCGGGTGTGAAAGCCCTGAGCTTAACTCAGGAACTGCATTCGATACTGCATCGCTAGAGTTTATTAGAGGATAGCGGAATTCCAGGTGTAGCGGTGAAATGCGTAGATATCTGGAGGAACACCAATGGCGAAGGCAGCTATCTGGGATACAACTGACGCTGAGGTACGAAAGCGTGGGGAGCAAACAGG	ASV_658	Bacteria	Pseudomonadota	Gammaproteobacteria	Ectothiorhodospirales	Ectothiorhodospiraceae	NA	RSW2	379	Red Sea	Seawater	Direct	253
TACGGAGGGTGCAAGCGTTAATCGGAATTACTGGGCGTAAAGAGTACGTAGGCGGCTTTGCAAGTCGGGTGTGAAAGCCCTGAGCTTAACTCAGGAACTGCATTCGATACTGCATCGCTAGAGTTTATTAGAGGATAGCGGAATTCCAGGTGTAGCGGTGAAATGCGTAGATATCTGGAGGAACACCAATGGCGAAGGCAGCTATCTGGGATACAACTGACGCTGAGGTACGAAAGCGTGGGGAGCAAACAGG	ASV_658	Bacteria	Pseudomonadota	Gammaproteobacteria	Ectothiorhodospirales	Ectothiorhodospiraceae	NA	RSW3	634	Red Sea	Seawater	Direct	253
TACGAAGGGGGCTAGCGTTGTTCGGAATCACTGGGCGTAAAGCGCACGTAGGCTGACTGGTCAGTTGGGGGTGAAATCCCGGGGCTCAACCTCGGAACTGCCTTCAATACTGCCAGTCTTGAGTCCGAGAGAGGTGAGTGGAATTCCTAGTGTAGAGGTGAAATTCGTAGATATTAGGAAGAACACCAGTGGCGAAGGCGGCTCACTGGCTCGGTACTGACGCTGAGGTGCGAAAGCGTGGGGAGCAAACAGG	ASV_15904	Bacteria	Pseudomonadota	Alphaproteobacteria	Hyphomicrobiales	Hyphomicrobiaceae	Filomicrobium	OASW1	31	Aquarium	Seawater	Direct	253
TACGAAGGGGGCTAGCGTTGTTCGGAATCACTGGGCGTAAAGCGCACGTAGGCTGACTGGTCAGTTGGGGGTGAAATCCCGGGGCTCAACCTCGGAACTGCCTTCAATACTGCCAGTCTTGAGTCCGAGAGAGGTGAGTGGAATTCCTAGTGTAGAGGTGAAATTCGTAGATATTAGGAAGAACACCAGTGGCGAAGGCGGCTCACTGGCTCGGTACTGACGCTGAGGTGCGAAAGCGTGGGGAGCAAACAGG	ASV_15904	Bacteria	Pseudomonadota	Alphaproteobacteria	Hyphomicrobiales	Hyphomicrobiaceae	Filomicrobium	OASW2	34	Aquarium	Seawater	Direct	253
TACGAAGGGGGCTAGCGTTGTTCGGAATCACTGGGCGTAAAGCGCACGTAGGCTGACTGGTCAGTTGGGGGTGAAATCCCGGGGCTCAACCTCGGAACTGCCTTCAATACTGCCAGTCTTGAGTCCGAGAGAGGTGAGTGGAATTCCTAGTGTAGAGGTGAAATTCGTAGATATTAGGAAGAACACCAGTGGCGAAGGCGGCTCACTGGCTCGGTACTGACGCTGAGGTGCGAAAGCGTGGGGAGCAAACAGG	ASV_15904	Bacteria	Pseudomonadota	Alphaproteobacteria	Hyphomicrobiales	Hyphomicrobiaceae	Filomicrobium	OASW3	86	Aquarium	Seawater	Direct	253
TACGAAGGGGGCTAGCGTTGTTCGGAATCACTGGGCGTAAAGCGCACGTAGGCTGACTGGTCAGTTGGGGGTGAAATCCCGGGGCTCAACCTCGGAACTGCCTTCAATACTGCCAGTCTTGAGTCCGAGAGAGGTGAGTGGAATTCCTAGTGTAGAGGTGAAATTCGTAGATATTAGGAAGAACACCAGTGGCGAAGGCGGCTCACTGGCTCGGTACTGACGCTGAGGTGCGAAAGCGTGGGGAGCAAACAGG	ASV_15904	Bacteria	Pseudomonadota	Alphaproteobacteria	Hyphomicrobiales	Hyphomicrobiaceae	Filomicrobium	OSED1	262	Aquarium	Sediment	Direct	253
TACGAAGGGGGCTAGCGTTGTTCGGAATCACTGGGCGTAAAGCGCACGTAGGCTGACTGGTCAGTTGGGGGTGAAATCCCGGGGCTCAACCTCGGAACTGCCTTCAATACTGCCAGTCTTGAGTCCGAGAGAGGTGAGTGGAATTCCTAGTGTAGAGGTGAAATTCGTAGATATTAGGAAGAACACCAGTGGCGAAGGCGGCTCACTGGCTCGGTACTGACGCTGAGGTGCGAAAGCGTGGGGAGCAAACAGG	ASV_15904	Bacteria	Pseudomonadota	Alphaproteobacteria	Hyphomicrobiales	Hyphomicrobiaceae	Filomicrobium	OSED2	232	Aquarium	Sediment	Direct	253
TACGAAGGGGGCTAGCGTTGTTCGGAATCACTGGGCGTAAAGCGCACGTAGGCTGACTGGTCAGTTGGGGGTGAAATCCCGGGGCTCAACCTCGGAACTGCCTTCAATACTGCCAGTCTTGAGTCCGAGAGAGGTGAGTGGAATTCCTAGTGTAGAGGTGAAATTCGTAGATATTAGGAAGAACACCAGTGGCGAAGGCGGCTCACTGGCTCGGTACTGACGCTGAGGTGCGAAAGCGTGGGGAGCAAACAGG	ASV_15904	Bacteria	Pseudomonadota	Alphaproteobacteria	Hyphomicrobiales	Hyphomicrobiaceae	Filomicrobium	OSED3	223	Aquarium	Sediment	Direct	253
TACGAAGGGGGCTAGCGTTGTTCGGAATCACTGGGCGTAAAGCGCACGTAGGCTGACTGGTCAGTTGGGGGTGAAATCCCGGGGCTCAACCTCGGAACTGCCTTCAATACTGCCAGTCTTGAGTCCGAGAGAGGTGAGTGGAATTCCTAGTGTAGAGGTGAAATTCGTAGATATTAGGAAGAACACCAGTGGCGAAGGCGGCTCACTGGCTCGGTACTGACGCTGAGGTGCGAAAGCGTGGGGAGCAAACAGG	ASV_15904	Bacteria	Pseudomonadota	Alphaproteobacteria	Hyphomicrobiales	Hyphomicrobiaceae	Filomicrobium	RSED1	225	Red Sea	Sediment	Direct	253
TACGAAGGGGGCTAGCGTTGTTCGGAATCACTGGGCGTAAAGCGCACGTAGGCTGACTGGTCAGTTGGGGGTGAAATCCCGGGGCTCAACCTCGGAACTGCCTTCAATACTGCCAGTCTTGAGTCCGAGAGAGGTGAGTGGAATTCCTAGTGTAGAGGTGAAATTCGTAGATATTAGGAAGAACACCAGTGGCGAAGGCGGCTCACTGGCTCGGTACTGACGCTGAGGTGCGAAAGCGTGGGGAGCAAACAGG	ASV_15904	Bacteria	Pseudomonadota	Alphaproteobacteria	Hyphomicrobiales	Hyphomicrobiaceae	Filomicrobium	RSED2	185	Red Sea	Sediment	Direct	253
TACGAAGGGGGCTAGCGTTGTTCGGAATCACTGGGCGTAAAGCGCACGTAGGCTGACTGGTCAGTTGGGGGTGAAATCCCGGGGCTCAACCTCGGAACTGCCTTCAATACTGCCAGTCTTGAGTCCGAGAGAGGTGAGTGGAATTCCTAGTGTAGAGGTGAAATTCGTAGATATTAGGAAGAACACCAGTGGCGAAGGCGGCTCACTGGCTCGGTACTGACGCTGAGGTGCGAAAGCGTGGGGAGCAAACAGG	ASV_15904	Bacteria	Pseudomonadota	Alphaproteobacteria	Hyphomicrobiales	Hyphomicrobiaceae	Filomicrobium	RSED3	172	Red Sea	Sediment	Direct	253
TACGAAGGGGGCGAGCGTTATTCGGAATTATTGGGCGTAAAGGGCTCGCAGGCTGCTTGAACAGTTAGACGTGAAATCCCCGGGCTCAACCTGGGAACTGCGTTTAATACTAGCAAGCTAGAGAGATAGAGAGGAAAGTGGAACTCCCAGTGTAGAGGTGAAATTCGTAGATATTGGGAAGAACACCAGTGGCGAAAGCGACTTTCTGGCTATTTTCTGACGCTGAGGAGCGAAAGCGTGGGGAGCAAACAGG	ASV_668	Bacteria	Pseudomonadota	Alphaproteobacteria	Puniceispirillales	SAR116 clade	NA	RSW1	571	Red Sea	Seawater	Direct	253
TACGAAGGGGGCGAGCGTTATTCGGAATTATTGGGCGTAAAGGGCTCGCAGGCTGCTTGAACAGTTAGACGTGAAATCCCCGGGCTCAACCTGGGAACTGCGTTTAATACTAGCAAGCTAGAGAGATAGAGAGGAAAGTGGAACTCCCAGTGTAGAGGTGAAATTCGTAGATATTGGGAAGAACACCAGTGGCGAAAGCGACTTTCTGGCTATTTTCTGACGCTGAGGAGCGAAAGCGTGGGGAGCAAACAGG	ASV_668	Bacteria	Pseudomonadota	Alphaproteobacteria	Puniceispirillales	SAR116 clade	NA	RSW2	461	Red Sea	Seawater	Direct	253
TACGAAGGGGGCGAGCGTTATTCGGAATTATTGGGCGTAAAGGGCTCGCAGGCTGCTTGAACAGTTAGACGTGAAATCCCCGGGCTCAACCTGGGAACTGCGTTTAATACTAGCAAGCTAGAGAGATAGAGAGGAAAGTGGAACTCCCAGTGTAGAGGTGAAATTCGTAGATATTGGGAAGAACACCAGTGGCGAAAGCGACTTTCTGGCTATTTTCTGACGCTGAGGAGCGAAAGCGTGGGGAGCAAACAGG	ASV_668	Bacteria	Pseudomonadota	Alphaproteobacteria	Puniceispirillales	SAR116 clade	NA	RSW3	406	Red Sea	Seawater	Direct	253
TACGGAGGGTCCAAGCGTTAATCGGAATTACTGGGCGTAAAGCGCGCGTAGGCGGTTTAGCAAGTTGTATGTGAAAGCCCTGGGCTCAACCTAGGAACTGCATTCAAAACTACTAAGCTAGAGTACGAGAGAGGAGAGTAGAATTTCTGGTGTAGCGGTGAAATGCGTAGATATCAGAAGGAATACCAATGGCGAAGGCAGCTCTCTGGCTCGTCACTGACGCTGAGGTGCGAAAGCGTGGGTAGCAAACAGG	ASV_659	Bacteria	Pseudomonadota	Gammaproteobacteria	Pseudomonadales	SAR86 clade	NA	RSW1	461	Red Sea	Seawater	Direct	253
TACGGAGGGTCCAAGCGTTAATCGGAATTACTGGGCGTAAAGCGCGCGTAGGCGGTTTAGCAAGTTGTATGTGAAAGCCCTGGGCTCAACCTAGGAACTGCATTCAAAACTACTAAGCTAGAGTACGAGAGAGGAGAGTAGAATTTCTGGTGTAGCGGTGAAATGCGTAGATATCAGAAGGAATACCAATGGCGAAGGCAGCTCTCTGGCTCGTCACTGACGCTGAGGTGCGAAAGCGTGGGTAGCAAACAGG	ASV_659	Bacteria	Pseudomonadota	Gammaproteobacteria	Pseudomonadales	SAR86 clade	NA	RSW2	494	Red Sea	Seawater	Direct	253
TACGGAGGGTCCAAGCGTTAATCGGAATTACTGGGCGTAAAGCGCGCGTAGGCGGTTTAGCAAGTTGTATGTGAAAGCCCTGGGCTCAACCTAGGAACTGCATTCAAAACTACTAAGCTAGAGTACGAGAGAGGAGAGTAGAATTTCTGGTGTAGCGGTGAAATGCGTAGATATCAGAAGGAATACCAATGGCGAAGGCAGCTCTCTGGCTCGTCACTGACGCTGAGGTGCGAAAGCGTGGGTAGCAAACAGG	ASV_659	Bacteria	Pseudomonadota	Gammaproteobacteria	Pseudomonadales	SAR86 clade	NA	RSW3	459	Red Sea	Seawater	Direct	253
AACCAGCACCTCAAGTGGTCAGGATGATTATTGGGCCTAAAGCATCCGTAGCCTGTTCTATAAGTTTCCGGTTAAATCCATTAGCTCAACTAATGGGCTGCCGAAAATACTGTAGAACTAGGAAGTGGGAGAGGTAGACGGTACTCGGTAGGAAGGGGTAAAATCCTTTGATCTATTGATGACCACCTGTGGCGAAGGCGGTCTACCAGAACACGTTCGACGGTGAGGGATGAAAGCTGGGGGAGCAAACCGG	ASV_11279	Archaea	Thermoproteota	Nitrososphaeria	Nitrosopumilales	Nitrosopumilaceae	NA	OSED1	436	Aquarium	Sediment	Direct	253
AACCAGCACCTCAAGTGGTCAGGATGATTATTGGGCCTAAAGCATCCGTAGCCTGTTCTATAAGTTTCCGGTTAAATCCATTAGCTCAACTAATGGGCTGCCGAAAATACTGTAGAACTAGGAAGTGGGAGAGGTAGACGGTACTCGGTAGGAAGGGGTAAAATCCTTTGATCTATTGATGACCACCTGTGGCGAAGGCGGTCTACCAGAACACGTTCGACGGTGAGGGATGAAAGCTGGGGGAGCAAACCGG	ASV_11279	Archaea	Thermoproteota	Nitrososphaeria	Nitrosopumilales	Nitrosopumilaceae	NA	OSED2	530	Aquarium	Sediment	Direct	253
AACCAGCACCTCAAGTGGTCAGGATGATTATTGGGCCTAAAGCATCCGTAGCCTGTTCTATAAGTTTCCGGTTAAATCCATTAGCTCAACTAATGGGCTGCCGAAAATACTGTAGAACTAGGAAGTGGGAGAGGTAGACGGTACTCGGTAGGAAGGGGTAAAATCCTTTGATCTATTGATGACCACCTGTGGCGAAGGCGGTCTACCAGAACACGTTCGACGGTGAGGGATGAAAGCTGGGGGAGCAAACCGG	ASV_11279	Archaea	Thermoproteota	Nitrososphaeria	Nitrosopumilales	Nitrosopumilaceae	NA	OSED3	363	Aquarium	Sediment	Direct	253
AACCAGCACCTCAAGTGGTCAGGATGATTATTGGGCCTAAAGCATCCGTAGCCTGTTCTATAAGTTTCCGGTTAAATCCATTAGCTCAACTAATGGGCTGCCGAAAATACTGTAGAACTAGGAAGTGGGAGAGGTAGACGGTACTCGGTAGGAAGGGGTAAAATCCTTTGATCTATTGATGACCACCTGTGGCGAAGGCGGTCTACCAGAACACGTTCGACGGTGAGGGATGAAAGCTGGGGGAGCAAACCGG	ASV_11279	Archaea	Thermoproteota	Nitrososphaeria	Nitrosopumilales	Nitrosopumilaceae	NA	RSED1	77	Red Sea	Sediment	Direct	253
TACGGAGGGTGCGAGCGTTAATCGGAATTACTGGGCGTAAAGAGTACGTAGGCGGCTTGGTCAGTCGGATGTGAAAGCCCCGGGCTTAACCTGGGAATTGCACTCGATACTGCCAAGCTAGAGTTTAGTAGAGGAATGCGGAATTCCGGGTGTAGCGGTGAAATGCGTAGAGATCCGGAGGAACATCAATGGCGAAGGCAGCATTCTGGGCTAAAACTGACGCTGAGGTACGAAAGCGTGGGGAGCAAACAGG	ASV_15991	Bacteria	Pseudomonadota	Gammaproteobacteria	D90	NA	NA	OASW1	43	Aquarium	Seawater	Direct	253
TACGGAGGGTGCGAGCGTTAATCGGAATTACTGGGCGTAAAGAGTACGTAGGCGGCTTGGTCAGTCGGATGTGAAAGCCCCGGGCTTAACCTGGGAATTGCACTCGATACTGCCAAGCTAGAGTTTAGTAGAGGAATGCGGAATTCCGGGTGTAGCGGTGAAATGCGTAGAGATCCGGAGGAACATCAATGGCGAAGGCAGCATTCTGGGCTAAAACTGACGCTGAGGTACGAAAGCGTGGGGAGCAAACAGG	ASV_15991	Bacteria	Pseudomonadota	Gammaproteobacteria	D90	NA	NA	OASW2	40	Aquarium	Seawater	Direct	253
TACGGAGGGTGCGAGCGTTAATCGGAATTACTGGGCGTAAAGAGTACGTAGGCGGCTTGGTCAGTCGGATGTGAAAGCCCCGGGCTTAACCTGGGAATTGCACTCGATACTGCCAAGCTAGAGTTTAGTAGAGGAATGCGGAATTCCGGGTGTAGCGGTGAAATGCGTAGAGATCCGGAGGAACATCAATGGCGAAGGCAGCATTCTGGGCTAAAACTGACGCTGAGGTACGAAAGCGTGGGGAGCAAACAGG	ASV_15991	Bacteria	Pseudomonadota	Gammaproteobacteria	D90	NA	NA	OASW3	111	Aquarium	Seawater	Direct	253
TACGGAGGGTGCGAGCGTTAATCGGAATTACTGGGCGTAAAGAGTACGTAGGCGGCTTGGTCAGTCGGATGTGAAAGCCCCGGGCTTAACCTGGGAATTGCACTCGATACTGCCAAGCTAGAGTTTAGTAGAGGAATGCGGAATTCCGGGTGTAGCGGTGAAATGCGTAGAGATCCGGAGGAACATCAATGGCGAAGGCAGCATTCTGGGCTAAAACTGACGCTGAGGTACGAAAGCGTGGGGAGCAAACAGG	ASV_15991	Bacteria	Pseudomonadota	Gammaproteobacteria	D90	NA	NA	OSED1	368	Aquarium	Sediment	Direct	253
TACGGAGGGTGCGAGCGTTAATCGGAATTACTGGGCGTAAAGAGTACGTAGGCGGCTTGGTCAGTCGGATGTGAAAGCCCCGGGCTTAACCTGGGAATTGCACTCGATACTGCCAAGCTAGAGTTTAGTAGAGGAATGCGGAATTCCGGGTGTAGCGGTGAAATGCGTAGAGATCCGGAGGAACATCAATGGCGAAGGCAGCATTCTGGGCTAAAACTGACGCTGAGGTACGAAAGCGTGGGGAGCAAACAGG	ASV_15991	Bacteria	Pseudomonadota	Gammaproteobacteria	D90	NA	NA	OSED2	422	Aquarium	Sediment	Direct	253
TACGGAGGGTGCGAGCGTTAATCGGAATTACTGGGCGTAAAGAGTACGTAGGCGGCTTGGTCAGTCGGATGTGAAAGCCCCGGGCTTAACCTGGGAATTGCACTCGATACTGCCAAGCTAGAGTTTAGTAGAGGAATGCGGAATTCCGGGTGTAGCGGTGAAATGCGTAGAGATCCGGAGGAACATCAATGGCGAAGGCAGCATTCTGGGCTAAAACTGACGCTGAGGTACGAAAGCGTGGGGAGCAAACAGG	ASV_15991	Bacteria	Pseudomonadota	Gammaproteobacteria	D90	NA	NA	OSED3	302	Aquarium	Sediment	Direct	253
TACGGAGGGTGCGAGCGTTAATCGGAATTACTGGGCGTAAAGAGTACGTAGGCGGCTTGGTCAGTCGGATGTGAAAGCCCCGGGCTTAACCTGGGAATTGCACTCGATACTGCCAAGCTAGAGTTTAGTAGAGGAATGCGGAATTCCGGGTGTAGCGGTGAAATGCGTAGAGATCCGGAGGAACATCAATGGCGAAGGCAGCATTCTGGGCTAAAACTGACGCTGAGGTACGAAAGCGTGGGGAGCAAACAGG	ASV_15991	Bacteria	Pseudomonadota	Gammaproteobacteria	D90	NA	NA	RSED1	21	Red Sea	Sediment	Direct	253
TACGGAGGGTGCGAGCGTTAATCGGAATTACTGGGCGTAAAGAGTACGTAGGCGGCTTGGTCAGTCGGATGTGAAAGCCCCGGGCTTAACCTGGGAATTGCACTCGATACTGCCAAGCTAGAGTTTAGTAGAGGAATGCGGAATTCCGGGTGTAGCGGTGAAATGCGTAGAGATCCGGAGGAACATCAATGGCGAAGGCAGCATTCTGGGCTAAAACTGACGCTGAGGTACGAAAGCGTGGGGAGCAAACAGG	ASV_15991	Bacteria	Pseudomonadota	Gammaproteobacteria	D90	NA	NA	RSED2	26	Red Sea	Sediment	Direct	253
TACGGAGGGTGCGAGCGTTAATCGGAATTACTGGGCGTAAAGAGTACGTAGGCGGCTTGGTCAGTCGGATGTGAAAGCCCCGGGCTTAACCTGGGAATTGCACTCGATACTGCCAAGCTAGAGTTTAGTAGAGGAATGCGGAATTCCGGGTGTAGCGGTGAAATGCGTAGAGATCCGGAGGAACATCAATGGCGAAGGCAGCATTCTGGGCTAAAACTGACGCTGAGGTACGAAAGCGTGGGGAGCAAACAGG	ASV_15991	Bacteria	Pseudomonadota	Gammaproteobacteria	D90	NA	NA	RSED3	67	Red Sea	Sediment	Direct	253
TACGGAGGGTACGAACGTTAATCGGAATTACTGGGCGTAAAGCGCGCGTAGGCGGTTTGATAAGTGGGATGTGAAAGCCCCGGGCTCAACCTGGGAACTGCATTCCAAACTGTCAGACTAGAGTGTGGTAGAGGGAGGTAGAATTTCCTGTGTAGCGGTGAAATGCGTAGATATAGGAAGGAATACCGATGGCGAAGGCAGCCTCCTGGACCAACACTGACGCTGAGGTGCGAAAGCGTGGGGAGCAAACAGG	ASV_664	Bacteria	Pseudomonadota	Gammaproteobacteria	Pseudomonadales	KI89A clade	NA	RSW1	528	Red Sea	Seawater	Direct	253
TACGGAGGGTACGAACGTTAATCGGAATTACTGGGCGTAAAGCGCGCGTAGGCGGTTTGATAAGTGGGATGTGAAAGCCCCGGGCTCAACCTGGGAACTGCATTCCAAACTGTCAGACTAGAGTGTGGTAGAGGGAGGTAGAATTTCCTGTGTAGCGGTGAAATGCGTAGATATAGGAAGGAATACCGATGGCGAAGGCAGCCTCCTGGACCAACACTGACGCTGAGGTGCGAAAGCGTGGGGAGCAAACAGG	ASV_664	Bacteria	Pseudomonadota	Gammaproteobacteria	Pseudomonadales	KI89A clade	NA	RSW2	498	Red Sea	Seawater	Direct	253
TACGGAGGGTACGAACGTTAATCGGAATTACTGGGCGTAAAGCGCGCGTAGGCGGTTTGATAAGTGGGATGTGAAAGCCCCGGGCTCAACCTGGGAACTGCATTCCAAACTGTCAGACTAGAGTGTGGTAGAGGGAGGTAGAATTTCCTGTGTAGCGGTGAAATGCGTAGATATAGGAAGGAATACCGATGGCGAAGGCAGCCTCCTGGACCAACACTGACGCTGAGGTGCGAAAGCGTGGGGAGCAAACAGG	ASV_664	Bacteria	Pseudomonadota	Gammaproteobacteria	Pseudomonadales	KI89A clade	NA	RSW3	368	Red Sea	Seawater	Direct	253
TACGGAGGGTGCAAGCGTTATCCGGAATCATTGGGTTTAAAGGGTCCGTAGGCGGATTAATAAGTCAGAGGTGAAATCCCACAGCTTAACTGTGGAACTGCCTTTGATACTGTTAGTCTTGAGTAGCATAGAAGTAGATAGAATGTGTAGTGTAGCGGTGAAATGCATAGATATTACACAGAATACCGATAGCGAAGGCAATCTACTATGTGTTAACTGACGCTAATGGACGAAAGCGTGGGTAGCGAACGGG	ASV_17712	Bacteria	Bacteroidota	Bacteroidia	Flavobacteriales	Flavobacteriaceae	NA	OASW1	142	Aquarium	Seawater	Direct	253
TACGGAGGGTGCAAGCGTTATCCGGAATCATTGGGTTTAAAGGGTCCGTAGGCGGATTAATAAGTCAGAGGTGAAATCCCACAGCTTAACTGTGGAACTGCCTTTGATACTGTTAGTCTTGAGTAGCATAGAAGTAGATAGAATGTGTAGTGTAGCGGTGAAATGCATAGATATTACACAGAATACCGATAGCGAAGGCAATCTACTATGTGTTAACTGACGCTAATGGACGAAAGCGTGGGTAGCGAACGGG	ASV_17712	Bacteria	Bacteroidota	Bacteroidia	Flavobacteriales	Flavobacteriaceae	NA	OASW2	119	Aquarium	Seawater	Direct	253
TACGGAGGGTGCAAGCGTTATCCGGAATCATTGGGTTTAAAGGGTCCGTAGGCGGATTAATAAGTCAGAGGTGAAATCCCACAGCTTAACTGTGGAACTGCCTTTGATACTGTTAGTCTTGAGTAGCATAGAAGTAGATAGAATGTGTAGTGTAGCGGTGAAATGCATAGATATTACACAGAATACCGATAGCGAAGGCAATCTACTATGTGTTAACTGACGCTAATGGACGAAAGCGTGGGTAGCGAACGGG	ASV_17712	Bacteria	Bacteroidota	Bacteroidia	Flavobacteriales	Flavobacteriaceae	NA	OASW3	279	Aquarium	Seawater	Direct	253
TACGGAGGGTGCAAGCGTTATCCGGAATCATTGGGTTTAAAGGGTCCGTAGGCGGATTAATAAGTCAGAGGTGAAATCCCACAGCTTAACTGTGGAACTGCCTTTGATACTGTTAGTCTTGAGTAGCATAGAAGTAGATAGAATGTGTAGTGTAGCGGTGAAATGCATAGATATTACACAGAATACCGATAGCGAAGGCAATCTACTATGTGTTAACTGACGCTAATGGACGAAAGCGTGGGTAGCGAACGGG	ASV_17712	Bacteria	Bacteroidota	Bacteroidia	Flavobacteriales	Flavobacteriaceae	NA	OLIT1	97	Aquarium	Litophyton	Direct	253
TACGGAGGGTGCAAGCGTTATCCGGAATCATTGGGTTTAAAGGGTCCGTAGGCGGATTAATAAGTCAGAGGTGAAATCCCACAGCTTAACTGTGGAACTGCCTTTGATACTGTTAGTCTTGAGTAGCATAGAAGTAGATAGAATGTGTAGTGTAGCGGTGAAATGCATAGATATTACACAGAATACCGATAGCGAAGGCAATCTACTATGTGTTAACTGACGCTAATGGACGAAAGCGTGGGTAGCGAACGGG	ASV_17712	Bacteria	Bacteroidota	Bacteroidia	Flavobacteriales	Flavobacteriaceae	NA	OLIT2	57	Aquarium	Litophyton	Direct	253
TACGGAGGGTGCAAGCGTTATCCGGAATCATTGGGTTTAAAGGGTCCGTAGGCGGATTAATAAGTCAGAGGTGAAATCCCACAGCTTAACTGTGGAACTGCCTTTGATACTGTTAGTCTTGAGTAGCATAGAAGTAGATAGAATGTGTAGTGTAGCGGTGAAATGCATAGATATTACACAGAATACCGATAGCGAAGGCAATCTACTATGTGTTAACTGACGCTAATGGACGAAAGCGTGGGTAGCGAACGGG	ASV_17712	Bacteria	Bacteroidota	Bacteroidia	Flavobacteriales	Flavobacteriaceae	NA	OLIT3	16	Aquarium	Litophyton	Direct	253
TACGGAGGGTGCAAGCGTTATCCGGAATCATTGGGTTTAAAGGGTCCGTAGGCGGATTAATAAGTCAGAGGTGAAATCCCACAGCTTAACTGTGGAACTGCCTTTGATACTGTTAGTCTTGAGTAGCATAGAAGTAGATAGAATGTGTAGTGTAGCGGTGAAATGCATAGATATTACACAGAATACCGATAGCGAAGGCAATCTACTATGTGTTAACTGACGCTAATGGACGAAAGCGTGGGTAGCGAACGGG	ASV_17712	Bacteria	Bacteroidota	Bacteroidia	Flavobacteriales	Flavobacteriaceae	NA	RLIT2	182	Red Sea	Litophyton	Direct	253
TACGGAGGGTGCAAGCGTTATCCGGAATCATTGGGTTTAAAGGGTCCGTAGGCGGATTAATAAGTCAGAGGTGAAATCCCACAGCTTAACTGTGGAACTGCCTTTGATACTGTTAGTCTTGAGTAGCATAGAAGTAGATAGAATGTGTAGTGTAGCGGTGAAATGCATAGATATTACACAGAATACCGATAGCGAAGGCAATCTACTATGTGTTAACTGACGCTAATGGACGAAAGCGTGGGTAGCGAACGGG	ASV_17712	Bacteria	Bacteroidota	Bacteroidia	Flavobacteriales	Flavobacteriaceae	NA	RLIT3	8	Red Sea	Litophyton	Direct	253
TACGGAGGGTGCAAGCGTTATCCGGAATCATTGGGTTTAAAGGGTCCGTAGGCGGATTAATAAGTCAGAGGTGAAATCCCACAGCTTAACTGTGGAACTGCCTTTGATACTGTTAGTCTTGAGTAGCATAGAAGTAGATAGAATGTGTAGTGTAGCGGTGAAATGCATAGATATTACACAGAATACCGATAGCGAAGGCAATCTACTATGTGTTAACTGACGCTAATGGACGAAAGCGTGGGTAGCGAACGGG	ASV_17712	Bacteria	Bacteroidota	Bacteroidia	Flavobacteriales	Flavobacteriaceae	NA	MPOLIT1	21	Aquarium	Litophyton	Microbial Pellet	253
TACGGAGGGTGCAAGCGTTATCCGGAATCATTGGGTTTAAAGGGTCCGTAGGCGGATTAATAAGTCAGAGGTGAAATCCCACAGCTTAACTGTGGAACTGCCTTTGATACTGTTAGTCTTGAGTAGCATAGAAGTAGATAGAATGTGTAGTGTAGCGGTGAAATGCATAGATATTACACAGAATACCGATAGCGAAGGCAATCTACTATGTGTTAACTGACGCTAATGGACGAAAGCGTGGGTAGCGAACGGG	ASV_17712	Bacteria	Bacteroidota	Bacteroidia	Flavobacteriales	Flavobacteriaceae	NA	MPOLIT3	71	Aquarium	Litophyton	Microbial Pellet	253
TACGGAGGGTGCAAGCGTTATCCGGAATCATTGGGTTTAAAGGGTCCGTAGGCGGATTAATAAGTCAGAGGTGAAATCCCACAGCTTAACTGTGGAACTGCCTTTGATACTGTTAGTCTTGAGTAGCATAGAAGTAGATAGAATGTGTAGTGTAGCGGTGAAATGCATAGATATTACACAGAATACCGATAGCGAAGGCAATCTACTATGTGTTAACTGACGCTAATGGACGAAAGCGTGGGTAGCGAACGGG	ASV_17712	Bacteria	Bacteroidota	Bacteroidia	Flavobacteriales	Flavobacteriaceae	NA	MPRLIT1	99	Red Sea	Litophyton	Microbial Pellet	253
TACGGAGGGTGCAAGCGTTATCCGGAATCATTGGGTTTAAAGGGTCCGTAGGCGGATTAATAAGTCAGAGGTGAAATCCCACAGCTTAACTGTGGAACTGCCTTTGATACTGTTAGTCTTGAGTAGCATAGAAGTAGATAGAATGTGTAGTGTAGCGGTGAAATGCATAGATATTACACAGAATACCGATAGCGAAGGCAATCTACTATGTGTTAACTGACGCTAATGGACGAAAGCGTGGGTAGCGAACGGG	ASV_17712	Bacteria	Bacteroidota	Bacteroidia	Flavobacteriales	Flavobacteriaceae	NA	MPRLIT2	298	Red Sea	Litophyton	Microbial Pellet	253
TACGAAGGGACCTAGCGTAGTTCGGAATTACTGGGCTTAAAGAGTTCGTAGGTGGTTGAAAAAGTTGGTGGTGAAATCCCAGAGCTTAACTCTGGAACTGCCATCAAAACTTTTCAGCTAGAGTTTGATAGAGGAAAGCAGAATTTCTAGTGTAGAGGTGAAATTCGTAGATATTAGAAAGAATACCAATTGCGAAGGCAGCTTTCTGGATCATTACTGACACTGAGGAACGAAAGCATGGGTAGCGAAGAGG	ASV_662	Bacteria	Pseudomonadota	Alphaproteobacteria	Pelagibacterales	Clade I	Clade Ia	RSW1	509	Red Sea	Seawater	Direct	253
TACGAAGGGACCTAGCGTAGTTCGGAATTACTGGGCTTAAAGAGTTCGTAGGTGGTTGAAAAAGTTGGTGGTGAAATCCCAGAGCTTAACTCTGGAACTGCCATCAAAACTTTTCAGCTAGAGTTTGATAGAGGAAAGCAGAATTTCTAGTGTAGAGGTGAAATTCGTAGATATTAGAAAGAATACCAATTGCGAAGGCAGCTTTCTGGATCATTACTGACACTGAGGAACGAAAGCATGGGTAGCGAAGAGG	ASV_662	Bacteria	Pseudomonadota	Alphaproteobacteria	Pelagibacterales	Clade I	Clade Ia	RSW2	334	Red Sea	Seawater	Direct	253
TACGAAGGGACCTAGCGTAGTTCGGAATTACTGGGCTTAAAGAGTTCGTAGGTGGTTGAAAAAGTTGGTGGTGAAATCCCAGAGCTTAACTCTGGAACTGCCATCAAAACTTTTCAGCTAGAGTTTGATAGAGGAAAGCAGAATTTCTAGTGTAGAGGTGAAATTCGTAGATATTAGAAAGAATACCAATTGCGAAGGCAGCTTTCTGGATCATTACTGACACTGAGGAACGAAAGCATGGGTAGCGAAGAGG	ASV_662	Bacteria	Pseudomonadota	Alphaproteobacteria	Pelagibacterales	Clade I	Clade Ia	RSW3	542	Red Sea	Seawater	Direct	253
TACAGAGGTGGCGAACGTTGTTCGGATTTACTGGGCGTAAAGGGTCCGTAGGCGGTCTAGTGTGTCGGATGTGAAAGCTCACAGCTCAACTGTGGAATTGCATTCGAAACTGCTAGACTAGAGTACTGGAGGGGTGAAGGGAACACTTGGTGTAGCGGTGAAATGCGTAGATATCAAGTGGAACACCGGAGGCGAAGGCGCTTCACTGGACAGATACTGACGCTCATGGACGAAAGTTAGGGTAGCGAAAGGG	ASV_663	Bacteria	Verrucomicrobiota	Kiritimatiellia	Kiritimatiellales	Kiritimatiellaceae	R76-B128	RSW1	514	Red Sea	Seawater	Direct	253
TACAGAGGTGGCGAACGTTGTTCGGATTTACTGGGCGTAAAGGGTCCGTAGGCGGTCTAGTGTGTCGGATGTGAAAGCTCACAGCTCAACTGTGGAATTGCATTCGAAACTGCTAGACTAGAGTACTGGAGGGGTGAAGGGAACACTTGGTGTAGCGGTGAAATGCGTAGATATCAAGTGGAACACCGGAGGCGAAGGCGCTTCACTGGACAGATACTGACGCTCATGGACGAAAGTTAGGGTAGCGAAAGGG	ASV_663	Bacteria	Verrucomicrobiota	Kiritimatiellia	Kiritimatiellales	Kiritimatiellaceae	R76-B128	RSW2	443	Red Sea	Seawater	Direct	253
TACAGAGGTGGCGAACGTTGTTCGGATTTACTGGGCGTAAAGGGTCCGTAGGCGGTCTAGTGTGTCGGATGTGAAAGCTCACAGCTCAACTGTGGAATTGCATTCGAAACTGCTAGACTAGAGTACTGGAGGGGTGAAGGGAACACTTGGTGTAGCGGTGAAATGCGTAGATATCAAGTGGAACACCGGAGGCGAAGGCGCTTCACTGGACAGATACTGACGCTCATGGACGAAAGTTAGGGTAGCGAAAGGG	ASV_663	Bacteria	Verrucomicrobiota	Kiritimatiellia	Kiritimatiellales	Kiritimatiellaceae	R76-B128	RSW3	411	Red Sea	Seawater	Direct	253
TACGGGAGTGGCAAGCGTTATCCGGAATTATTGGGCGTAAAGCGTCCGCAGGCGGCCCTTCAAGTCTGCTGTTAAAACGTGGAGCTTAACTCCATCATGGCAGTGGAAACTGTTGGGCTTGAGTGTGGTAGGGGCAGAGGGAATTCCCGGTGTAGCGGTGAAATGCGTAGATATCGGGAAGAACACCAGTGGCGAAGGCGCTCTGCTGGGCCATCACTGACGCTCATGGACGAAAGCCAGGGGAGCGAAAGGG	ASV_16437	Bacteria	Cyanobacteriota	Cyanophyceae	Synechococcales	Synechococcaceae	Synechococcus Cc9902	RSW1	507	Red Sea	Seawater	Direct	253
TACGGGAGTGGCAAGCGTTATCCGGAATTATTGGGCGTAAAGCGTCCGCAGGCGGCCCTTCAAGTCTGCTGTTAAAACGTGGAGCTTAACTCCATCATGGCAGTGGAAACTGTTGGGCTTGAGTGTGGTAGGGGCAGAGGGAATTCCCGGTGTAGCGGTGAAATGCGTAGATATCGGGAAGAACACCAGTGGCGAAGGCGCTCTGCTGGGCCATCACTGACGCTCATGGACGAAAGCCAGGGGAGCGAAAGGG	ASV_16437	Bacteria	Cyanobacteriota	Cyanophyceae	Synechococcales	Synechococcaceae	Synechococcus Cc9902	RSW2	521	Red Sea	Seawater	Direct	253
TACGGGAGTGGCAAGCGTTATCCGGAATTATTGGGCGTAAAGCGTCCGCAGGCGGCCCTTCAAGTCTGCTGTTAAAACGTGGAGCTTAACTCCATCATGGCAGTGGAAACTGTTGGGCTTGAGTGTGGTAGGGGCAGAGGGAATTCCCGGTGTAGCGGTGAAATGCGTAGATATCGGGAAGAACACCAGTGGCGAAGGCGCTCTGCTGGGCCATCACTGACGCTCATGGACGAAAGCCAGGGGAGCGAAAGGG	ASV_16437	Bacteria	Cyanobacteriota	Cyanophyceae	Synechococcales	Synechococcaceae	Synechococcus Cc9902	RSW3	316	Red Sea	Seawater	Direct	253
TACGGGAGTGGCAAGCGTTATCCGGAATTATTGGGCGTAAAGCGTCCGCAGGCGGCCCTTCAAGTCTGCTGTTAAAACGTGGAGCTTAACTCCATCATGGCAGTGGAAACTGTTGGGCTTGAGTGTGGTAGGGGCAGAGGGAATTCCCGGTGTAGCGGTGAAATGCGTAGATATCGGGAAGAACACCAGTGGCGAAGGCGCTCTGCTGGGCCATCACTGACGCTCATGGACGAAAGCCAGGGGAGCGAAAGGG	ASV_16437	Bacteria	Cyanobacteriota	Cyanophyceae	Synechococcales	Synechococcaceae	Synechococcus Cc9902	MPRLIT3	21	Red Sea	Litophyton	Microbial Pellet	253
TACGGAGGGGACTAGCGTTGTTCGGAATTACTGGGCGTAAAGCGCGCGTAGGCGGGCTGGTCAGTTGGGGGTGAAATCCCGAGGCTTAACCTCGGAACTGCCTTCAATACTGCCAGTCTTGAGTTCGGAAGAGGTGAGTGGAATTCCTAGTGTAGAGGTGAAATTCGTAGATATTAGGAAGAACACCAGTGGCGAAGGCGGCTCACTGGTCCGATACTGACGCTGAGGTGCGAAAGCGTGGGGAGCGAACAGG	ASV_17788	Bacteria	Pseudomonadota	Alphaproteobacteria	Hyphomicrobiales	Methyloligellaceae	NA	OASW1	199	Aquarium	Seawater	Direct	253
TACGGAGGGGACTAGCGTTGTTCGGAATTACTGGGCGTAAAGCGCGCGTAGGCGGGCTGGTCAGTTGGGGGTGAAATCCCGAGGCTTAACCTCGGAACTGCCTTCAATACTGCCAGTCTTGAGTTCGGAAGAGGTGAGTGGAATTCCTAGTGTAGAGGTGAAATTCGTAGATATTAGGAAGAACACCAGTGGCGAAGGCGGCTCACTGGTCCGATACTGACGCTGAGGTGCGAAAGCGTGGGGAGCGAACAGG	ASV_17788	Bacteria	Pseudomonadota	Alphaproteobacteria	Hyphomicrobiales	Methyloligellaceae	NA	OASW2	121	Aquarium	Seawater	Direct	253
TACGGAGGGGACTAGCGTTGTTCGGAATTACTGGGCGTAAAGCGCGCGTAGGCGGGCTGGTCAGTTGGGGGTGAAATCCCGAGGCTTAACCTCGGAACTGCCTTCAATACTGCCAGTCTTGAGTTCGGAAGAGGTGAGTGGAATTCCTAGTGTAGAGGTGAAATTCGTAGATATTAGGAAGAACACCAGTGGCGAAGGCGGCTCACTGGTCCGATACTGACGCTGAGGTGCGAAAGCGTGGGGAGCGAACAGG	ASV_17788	Bacteria	Pseudomonadota	Alphaproteobacteria	Hyphomicrobiales	Methyloligellaceae	NA	OASW3	188	Aquarium	Seawater	Direct	253
TACGGAGGGGACTAGCGTTGTTCGGAATTACTGGGCGTAAAGCGCGCGTAGGCGGGCTGGTCAGTTGGGGGTGAAATCCCGAGGCTTAACCTCGGAACTGCCTTCAATACTGCCAGTCTTGAGTTCGGAAGAGGTGAGTGGAATTCCTAGTGTAGAGGTGAAATTCGTAGATATTAGGAAGAACACCAGTGGCGAAGGCGGCTCACTGGTCCGATACTGACGCTGAGGTGCGAAAGCGTGGGGAGCGAACAGG	ASV_17788	Bacteria	Pseudomonadota	Alphaproteobacteria	Hyphomicrobiales	Methyloligellaceae	NA	OSED1	329	Aquarium	Sediment	Direct	253
TACGGAGGGGACTAGCGTTGTTCGGAATTACTGGGCGTAAAGCGCGCGTAGGCGGGCTGGTCAGTTGGGGGTGAAATCCCGAGGCTTAACCTCGGAACTGCCTTCAATACTGCCAGTCTTGAGTTCGGAAGAGGTGAGTGGAATTCCTAGTGTAGAGGTGAAATTCGTAGATATTAGGAAGAACACCAGTGGCGAAGGCGGCTCACTGGTCCGATACTGACGCTGAGGTGCGAAAGCGTGGGGAGCGAACAGG	ASV_17788	Bacteria	Pseudomonadota	Alphaproteobacteria	Hyphomicrobiales	Methyloligellaceae	NA	OSED2	327	Aquarium	Sediment	Direct	253
TACGGAGGGGACTAGCGTTGTTCGGAATTACTGGGCGTAAAGCGCGCGTAGGCGGGCTGGTCAGTTGGGGGTGAAATCCCGAGGCTTAACCTCGGAACTGCCTTCAATACTGCCAGTCTTGAGTTCGGAAGAGGTGAGTGGAATTCCTAGTGTAGAGGTGAAATTCGTAGATATTAGGAAGAACACCAGTGGCGAAGGCGGCTCACTGGTCCGATACTGACGCTGAGGTGCGAAAGCGTGGGGAGCGAACAGG	ASV_17788	Bacteria	Pseudomonadota	Alphaproteobacteria	Hyphomicrobiales	Methyloligellaceae	NA	OSED3	167	Aquarium	Sediment	Direct	253
TACGAAGGGGGCTAGCGTTGTTCGGAATTACTGGGCGTAAAGCGCATGTAGGCGGATATTTAAGTCAGGGGTGAAATCCCGCAGCTCAACTGCGGAACTGCCTTTGATACTGGGTATCTTGAGTATGGAAGAGGTGAGTGGAATTCCGAGTGTAGAGGTGAAATTCGTAGATATTCGGAGGAACACCAGTGGCGAAGGCGGCTCACTGGTCCATTACTGACGCTGAGGTGCGAAAGCGTGGGGAGCAAACAGG	ASV_11284	Bacteria	Pseudomonadota	Alphaproteobacteria	Hyphomicrobiales	Rhizobiaceae	NA	OSED1	745	Aquarium	Sediment	Direct	253
TACGAAGGGGGCTAGCGTTGTTCGGAATTACTGGGCGTAAAGCGCATGTAGGCGGATATTTAAGTCAGGGGTGAAATCCCGCAGCTCAACTGCGGAACTGCCTTTGATACTGGGTATCTTGAGTATGGAAGAGGTGAGTGGAATTCCGAGTGTAGAGGTGAAATTCGTAGATATTCGGAGGAACACCAGTGGCGAAGGCGGCTCACTGGTCCATTACTGACGCTGAGGTGCGAAAGCGTGGGGAGCAAACAGG	ASV_11284	Bacteria	Pseudomonadota	Alphaproteobacteria	Hyphomicrobiales	Rhizobiaceae	NA	OSED2	512	Aquarium	Sediment	Direct	253
TACGAAGGGGGCTAGCGTTGTTCGGAATTACTGGGCGTAAAGCGCATGTAGGCGGATATTTAAGTCAGGGGTGAAATCCCGCAGCTCAACTGCGGAACTGCCTTTGATACTGGGTATCTTGAGTATGGAAGAGGTGAGTGGAATTCCGAGTGTAGAGGTGAAATTCGTAGATATTCGGAGGAACACCAGTGGCGAAGGCGGCTCACTGGTCCATTACTGACGCTGAGGTGCGAAAGCGTGGGGAGCAAACAGG	ASV_11284	Bacteria	Pseudomonadota	Alphaproteobacteria	Hyphomicrobiales	Rhizobiaceae	NA	OSED3	87	Aquarium	Sediment	Direct	253
TACGGAGGGTCCGAGCGTTATCCGGAATCATTGGGTTTAAAGGGTCCGCAGGCGGGCCGTTAAGTCAGGGGTGAAAGTCCACGGCTCAACCGTGGGACTGCCCTTGATACTGGCGGTCTTGAGTTGCGGTGGAGTGGCCGGAACATGTGGTGTAGCGGTGAAATGCATAGATATCACATAGAACACCGATCGCGAAGGCAGGTCACTAACCGTATACTGACGCTGATGGACGAAAGCGTGGGGAGCGAACGGG	ASV_14815	Bacteria	Bacteroidota	Bacteroidia	Flavobacteriales	Flavobacteriaceae	NA	OASW1	6	Aquarium	Seawater	Direct	253
TACGGAGGGTCCGAGCGTTATCCGGAATCATTGGGTTTAAAGGGTCCGCAGGCGGGCCGTTAAGTCAGGGGTGAAAGTCCACGGCTCAACCGTGGGACTGCCCTTGATACTGGCGGTCTTGAGTTGCGGTGGAGTGGCCGGAACATGTGGTGTAGCGGTGAAATGCATAGATATCACATAGAACACCGATCGCGAAGGCAGGTCACTAACCGTATACTGACGCTGATGGACGAAAGCGTGGGGAGCGAACGGG	ASV_14815	Bacteria	Bacteroidota	Bacteroidia	Flavobacteriales	Flavobacteriaceae	NA	OASW2	6	Aquarium	Seawater	Direct	253
TACGGAGGGTCCGAGCGTTATCCGGAATCATTGGGTTTAAAGGGTCCGCAGGCGGGCCGTTAAGTCAGGGGTGAAAGTCCACGGCTCAACCGTGGGACTGCCCTTGATACTGGCGGTCTTGAGTTGCGGTGGAGTGGCCGGAACATGTGGTGTAGCGGTGAAATGCATAGATATCACATAGAACACCGATCGCGAAGGCAGGTCACTAACCGTATACTGACGCTGATGGACGAAAGCGTGGGGAGCGAACGGG	ASV_14815	Bacteria	Bacteroidota	Bacteroidia	Flavobacteriales	Flavobacteriaceae	NA	OASW3	8	Aquarium	Seawater	Direct	253
TACGGAGGGTCCGAGCGTTATCCGGAATCATTGGGTTTAAAGGGTCCGCAGGCGGGCCGTTAAGTCAGGGGTGAAAGTCCACGGCTCAACCGTGGGACTGCCCTTGATACTGGCGGTCTTGAGTTGCGGTGGAGTGGCCGGAACATGTGGTGTAGCGGTGAAATGCATAGATATCACATAGAACACCGATCGCGAAGGCAGGTCACTAACCGTATACTGACGCTGATGGACGAAAGCGTGGGGAGCGAACGGG	ASV_14815	Bacteria	Bacteroidota	Bacteroidia	Flavobacteriales	Flavobacteriaceae	NA	OSED1	614	Aquarium	Sediment	Direct	253
TACGGAGGGTCCGAGCGTTATCCGGAATCATTGGGTTTAAAGGGTCCGCAGGCGGGCCGTTAAGTCAGGGGTGAAAGTCCACGGCTCAACCGTGGGACTGCCCTTGATACTGGCGGTCTTGAGTTGCGGTGGAGTGGCCGGAACATGTGGTGTAGCGGTGAAATGCATAGATATCACATAGAACACCGATCGCGAAGGCAGGTCACTAACCGTATACTGACGCTGATGGACGAAAGCGTGGGGAGCGAACGGG	ASV_14815	Bacteria	Bacteroidota	Bacteroidia	Flavobacteriales	Flavobacteriaceae	NA	OSED2	656	Aquarium	Sediment	Direct	253
TACGGAGGGTCCGAGCGTTATCCGGAATCATTGGGTTTAAAGGGTCCGCAGGCGGGCCGTTAAGTCAGGGGTGAAAGTCCACGGCTCAACCGTGGGACTGCCCTTGATACTGGCGGTCTTGAGTTGCGGTGGAGTGGCCGGAACATGTGGTGTAGCGGTGAAATGCATAGATATCACATAGAACACCGATCGCGAAGGCAGGTCACTAACCGTATACTGACGCTGATGGACGAAAGCGTGGGGAGCGAACGGG	ASV_14815	Bacteria	Bacteroidota	Bacteroidia	Flavobacteriales	Flavobacteriaceae	NA	OSED3	53	Aquarium	Sediment	Direct	253
TACCGGCGCCTCGAGTGGTAGTCGATTTTATTGGGCCTAAAACGTCCGTCGCCGGTCTGGTGCATTCGTGGGTAAATCAACCCGCTCAACGGGTTGAATTCTGCGAGCACGGCCAGACTAGGGACCGGGAGAGGTGTGGGGTACGCTCGGGGTAGGGGTAAAATCCTGTCATCCCGAGCGGACCACCTGTTGCGAAGGCGCCACACTAGAACGGATCCGACGGTCAGGGACGAAGCCTAGGGGCACGAACCGG	ASV_642	Archaea	Thermoplasmatota	Thermoplasmata	Marine Group II	NA	NA	RSW1	314	Red Sea	Seawater	Direct	253
TACCGGCGCCTCGAGTGGTAGTCGATTTTATTGGGCCTAAAACGTCCGTCGCCGGTCTGGTGCATTCGTGGGTAAATCAACCCGCTCAACGGGTTGAATTCTGCGAGCACGGCCAGACTAGGGACCGGGAGAGGTGTGGGGTACGCTCGGGGTAGGGGTAAAATCCTGTCATCCCGAGCGGACCACCTGTTGCGAAGGCGCCACACTAGAACGGATCCGACGGTCAGGGACGAAGCCTAGGGGCACGAACCGG	ASV_642	Archaea	Thermoplasmatota	Thermoplasmata	Marine Group II	NA	NA	RSW2	859	Red Sea	Seawater	Direct	253
TACCGGCGCCTCGAGTGGTAGTCGATTTTATTGGGCCTAAAACGTCCGTCGCCGGTCTGGTGCATTCGTGGGTAAATCAACCCGCTCAACGGGTTGAATTCTGCGAGCACGGCCAGACTAGGGACCGGGAGAGGTGTGGGGTACGCTCGGGGTAGGGGTAAAATCCTGTCATCCCGAGCGGACCACCTGTTGCGAAGGCGCCACACTAGAACGGATCCGACGGTCAGGGACGAAGCCTAGGGGCACGAACCGG	ASV_642	Archaea	Thermoplasmatota	Thermoplasmata	Marine Group II	NA	NA	RSW3	168	Red Sea	Seawater	Direct	253
TACGGAGGGTGCAAGCGTTAATCGGAATTACTGGGCGTAAAGCGCGCGTAGGCGGCTTTGTAAGTCGGATGTGAAATCCCCGGGCTTAACCTGGGAACTGCATTCGATACTGCATAACTAGAGTATGGTAGAGGGAAGTGGAATTTCCGGTGTAGCGGTGAAATGCGTAGATATCGGAAGGAACACCAGTGGCGAAGGCGACTTCCTGGGCCAATACTGACGCTGAGGTGCGAAAGCGTGGGGAGCAAACAGG	ASV_11225	Bacteria	Pseudomonadota	Gammaproteobacteria	Chromatiales	Woeseiaceae	Woeseia	OSED1	94	Aquarium	Sediment	Direct	253
TACGGAGGGTGCAAGCGTTAATCGGAATTACTGGGCGTAAAGCGCGCGTAGGCGGCTTTGTAAGTCGGATGTGAAATCCCCGGGCTTAACCTGGGAACTGCATTCGATACTGCATAACTAGAGTATGGTAGAGGGAAGTGGAATTTCCGGTGTAGCGGTGAAATGCGTAGATATCGGAAGGAACACCAGTGGCGAAGGCGACTTCCTGGGCCAATACTGACGCTGAGGTGCGAAAGCGTGGGGAGCAAACAGG	ASV_11225	Bacteria	Pseudomonadota	Gammaproteobacteria	Chromatiales	Woeseiaceae	Woeseia	OSED2	98	Aquarium	Sediment	Direct	253
TACGGAGGGTGCAAGCGTTAATCGGAATTACTGGGCGTAAAGCGCGCGTAGGCGGCTTTGTAAGTCGGATGTGAAATCCCCGGGCTTAACCTGGGAACTGCATTCGATACTGCATAACTAGAGTATGGTAGAGGGAAGTGGAATTTCCGGTGTAGCGGTGAAATGCGTAGATATCGGAAGGAACACCAGTGGCGAAGGCGACTTCCTGGGCCAATACTGACGCTGAGGTGCGAAAGCGTGGGGAGCAAACAGG	ASV_11225	Bacteria	Pseudomonadota	Gammaproteobacteria	Chromatiales	Woeseiaceae	Woeseia	OSED3	150	Aquarium	Sediment	Direct	253
TACGGAGGGTGCAAGCGTTAATCGGAATTACTGGGCGTAAAGCGCGCGTAGGCGGCTTTGTAAGTCGGATGTGAAATCCCCGGGCTTAACCTGGGAACTGCATTCGATACTGCATAACTAGAGTATGGTAGAGGGAAGTGGAATTTCCGGTGTAGCGGTGAAATGCGTAGATATCGGAAGGAACACCAGTGGCGAAGGCGACTTCCTGGGCCAATACTGACGCTGAGGTGCGAAAGCGTGGGGAGCAAACAGG	ASV_11225	Bacteria	Pseudomonadota	Gammaproteobacteria	Chromatiales	Woeseiaceae	Woeseia	RSED2	804	Red Sea	Sediment	Direct	253
TACGGAGGGTGCAAGCGTTAATCGGAATTACTGGGCGTAAAGCGCGCGTAGGCGGCTTTGTAAGTCGGATGTGAAATCCCCGGGCTTAACCTGGGAACTGCATTCGATACTGCATAACTAGAGTATGGTAGAGGGAAGTGGAATTTCCGGTGTAGCGGTGAAATGCGTAGATATCGGAAGGAACACCAGTGGCGAAGGCGACTTCCTGGGCCAATACTGACGCTGAGGTGCGAAAGCGTGGGGAGCAAACAGG	ASV_11225	Bacteria	Pseudomonadota	Gammaproteobacteria	Chromatiales	Woeseiaceae	Woeseia	RSED3	179	Red Sea	Sediment	Direct	253
TACGGAGGATCCAAGCGTTATCCGGAATTACTGGGCGTAAAGAGTTGCGTAGGTGGCATAGTAAGTAGATAGTGAAAGCGTTCGGCTCAACCGGATATCCATTATCTAAACTGCTAAGCTTGAGGACGAGAGAGGTGATTGGAATTCCCTGTGTAGGAGTGAAATCCGTAGATATAGGGAGGAACACCGATGGCGTAGGCAGATCACTGGCTCGTTCCTGACACTAAGGCACGAAAGCGTGGGTAGCAAACGGG	ASV_16166	Bacteria	Patescibacteria	Saccharimonadia	Saccharimonadales	LWQ8	NA	OASW1	794	Aquarium	Seawater	Direct	254
TACGGAGGATCCAAGCGTTATCCGGAATTACTGGGCGTAAAGAGTTGCGTAGGTGGCATAGTAAGTAGATAGTGAAAGCGTTCGGCTCAACCGGATATCCATTATCTAAACTGCTAAGCTTGAGGACGAGAGAGGTGATTGGAATTCCCTGTGTAGGAGTGAAATCCGTAGATATAGGGAGGAACACCGATGGCGTAGGCAGATCACTGGCTCGTTCCTGACACTAAGGCACGAAAGCGTGGGTAGCAAACGGG	ASV_16166	Bacteria	Patescibacteria	Saccharimonadia	Saccharimonadales	LWQ8	NA	OASW2	267	Aquarium	Seawater	Direct	254
TACGGAGGATCCAAGCGTTATCCGGAATTACTGGGCGTAAAGAGTTGCGTAGGTGGCATAGTAAGTAGATAGTGAAAGCGTTCGGCTCAACCGGATATCCATTATCTAAACTGCTAAGCTTGAGGACGAGAGAGGTGATTGGAATTCCCTGTGTAGGAGTGAAATCCGTAGATATAGGGAGGAACACCGATGGCGTAGGCAGATCACTGGCTCGTTCCTGACACTAAGGCACGAAAGCGTGGGTAGCAAACGGG	ASV_16166	Bacteria	Patescibacteria	Saccharimonadia	Saccharimonadales	LWQ8	NA	OASW3	251	Aquarium	Seawater	Direct	254
TACGTAGGTGGCGAGCGTTATTCGGATTTATTGGGCGTAAAGGGTCCGCAGGGGGTTAGATAAGTTTGGTGTGAAATCTCGAGGCTCAACCTCGAAACTGCACTGGATACTGTCTGACTAGAGTACTGGAGAGGTAAGCGGAATTCCTGGTGTAGCGGTGGAATGCGTAGATATCAGGAAGAACACCGATGGCGAAGGCAGCTTACTGGACAGTTACTGACCCTCATGGACGAAAGCCGGGGTAGCGAAAAGG	ASV_15545	Bacteria	Verrucomicrobiota	Lentisphaeria	SS1-B-02-17	NA	NA	OASW1	14	Aquarium	Seawater	Direct	253
TACGTAGGTGGCGAGCGTTATTCGGATTTATTGGGCGTAAAGGGTCCGCAGGGGGTTAGATAAGTTTGGTGTGAAATCTCGAGGCTCAACCTCGAAACTGCACTGGATACTGTCTGACTAGAGTACTGGAGAGGTAAGCGGAATTCCTGGTGTAGCGGTGGAATGCGTAGATATCAGGAAGAACACCGATGGCGAAGGCAGCTTACTGGACAGTTACTGACCCTCATGGACGAAAGCCGGGGTAGCGAAAAGG	ASV_15545	Bacteria	Verrucomicrobiota	Lentisphaeria	SS1-B-02-17	NA	NA	OASW2	7	Aquarium	Seawater	Direct	253
TACGTAGGTGGCGAGCGTTATTCGGATTTATTGGGCGTAAAGGGTCCGCAGGGGGTTAGATAAGTTTGGTGTGAAATCTCGAGGCTCAACCTCGAAACTGCACTGGATACTGTCTGACTAGAGTACTGGAGAGGTAAGCGGAATTCCTGGTGTAGCGGTGGAATGCGTAGATATCAGGAAGAACACCGATGGCGAAGGCAGCTTACTGGACAGTTACTGACCCTCATGGACGAAAGCCGGGGTAGCGAAAAGG	ASV_15545	Bacteria	Verrucomicrobiota	Lentisphaeria	SS1-B-02-17	NA	NA	OSED1	245	Aquarium	Sediment	Direct	253
TACGTAGGTGGCGAGCGTTATTCGGATTTATTGGGCGTAAAGGGTCCGCAGGGGGTTAGATAAGTTTGGTGTGAAATCTCGAGGCTCAACCTCGAAACTGCACTGGATACTGTCTGACTAGAGTACTGGAGAGGTAAGCGGAATTCCTGGTGTAGCGGTGGAATGCGTAGATATCAGGAAGAACACCGATGGCGAAGGCAGCTTACTGGACAGTTACTGACCCTCATGGACGAAAGCCGGGGTAGCGAAAAGG	ASV_15545	Bacteria	Verrucomicrobiota	Lentisphaeria	SS1-B-02-17	NA	NA	OSED2	271	Aquarium	Sediment	Direct	253
TACGTAGGTGGCGAGCGTTATTCGGATTTATTGGGCGTAAAGGGTCCGCAGGGGGTTAGATAAGTTTGGTGTGAAATCTCGAGGCTCAACCTCGAAACTGCACTGGATACTGTCTGACTAGAGTACTGGAGAGGTAAGCGGAATTCCTGGTGTAGCGGTGGAATGCGTAGATATCAGGAAGAACACCGATGGCGAAGGCAGCTTACTGGACAGTTACTGACCCTCATGGACGAAAGCCGGGGTAGCGAAAAGG	ASV_15545	Bacteria	Verrucomicrobiota	Lentisphaeria	SS1-B-02-17	NA	NA	OSED3	774	Aquarium	Sediment	Direct	253
AACCAGCACCTCAAGTGGTCAGGATGATTATTGGGCCTAAAGCATCCGTAGCCTGCTTTGTTAGTTTTCGGTTAAATCTGTACGCTCAACGTACAGGCTGCCGGGAATACTGCAAAGCTAGGGAGTGGGAGAGGTAGACGGTACTCGGTAGGAAGGGGTAAAATCCTTTGATCTATTGATGACCACCTGTGGCGAAGGCGGTCTACCAGAACACGTCCGACGGTGAGGGATGAAAGCTGGGGGAGCAAACCGG	ASV_13944	Archaea	Thermoproteota	Nitrososphaeria	Nitrosopumilales	Nitrosopumilaceae	Candidatus Nitrosopumilus	OASW2	45	Aquarium	Seawater	Direct	253
AACCAGCACCTCAAGTGGTCAGGATGATTATTGGGCCTAAAGCATCCGTAGCCTGCTTTGTTAGTTTTCGGTTAAATCTGTACGCTCAACGTACAGGCTGCCGGGAATACTGCAAAGCTAGGGAGTGGGAGAGGTAGACGGTACTCGGTAGGAAGGGGTAAAATCCTTTGATCTATTGATGACCACCTGTGGCGAAGGCGGTCTACCAGAACACGTCCGACGGTGAGGGATGAAAGCTGGGGGAGCAAACCGG	ASV_13944	Archaea	Thermoproteota	Nitrososphaeria	Nitrosopumilales	Nitrosopumilaceae	Candidatus Nitrosopumilus	OASW3	119	Aquarium	Seawater	Direct	253
AACCAGCACCTCAAGTGGTCAGGATGATTATTGGGCCTAAAGCATCCGTAGCCTGCTTTGTTAGTTTTCGGTTAAATCTGTACGCTCAACGTACAGGCTGCCGGGAATACTGCAAAGCTAGGGAGTGGGAGAGGTAGACGGTACTCGGTAGGAAGGGGTAAAATCCTTTGATCTATTGATGACCACCTGTGGCGAAGGCGGTCTACCAGAACACGTCCGACGGTGAGGGATGAAAGCTGGGGGAGCAAACCGG	ASV_13944	Archaea	Thermoproteota	Nitrososphaeria	Nitrosopumilales	Nitrosopumilaceae	Candidatus Nitrosopumilus	RSED1	497	Red Sea	Sediment	Direct	253
AACCAGCACCTCAAGTGGTCAGGATGATTATTGGGCCTAAAGCATCCGTAGCCTGCTTTGTTAGTTTTCGGTTAAATCTGTACGCTCAACGTACAGGCTGCCGGGAATACTGCAAAGCTAGGGAGTGGGAGAGGTAGACGGTACTCGGTAGGAAGGGGTAAAATCCTTTGATCTATTGATGACCACCTGTGGCGAAGGCGGTCTACCAGAACACGTCCGACGGTGAGGGATGAAAGCTGGGGGAGCAAACCGG	ASV_13944	Archaea	Thermoproteota	Nitrososphaeria	Nitrosopumilales	Nitrosopumilaceae	Candidatus Nitrosopumilus	RSED2	244	Red Sea	Sediment	Direct	253
AACCAGCACCTCAAGTGGTCAGGATGATTATTGGGCCTAAAGCATCCGTAGCCTGCTTTGTTAGTTTTCGGTTAAATCTGTACGCTCAACGTACAGGCTGCCGGGAATACTGCAAAGCTAGGGAGTGGGAGAGGTAGACGGTACTCGGTAGGAAGGGGTAAAATCCTTTGATCTATTGATGACCACCTGTGGCGAAGGCGGTCTACCAGAACACGTCCGACGGTGAGGGATGAAAGCTGGGGGAGCAAACCGG	ASV_13944	Archaea	Thermoproteota	Nitrososphaeria	Nitrosopumilales	Nitrosopumilaceae	Candidatus Nitrosopumilus	RSED3	386	Red Sea	Sediment	Direct	253
TACGGAGGGGGCAAGCGTTGCTCGGAATTACTGGGCGTAAAGCGAGCGTAGGCGGTTAGTCAAGTTGGTGGTGAAAGCCCGGAGCTCAACTCCGGAACTGCCATCAAAACTGACTTACTTGAGATTGGTAGAGGAAAATGGAATTCCTAGTGTAGAGGTGAAATTCGTAGATATTGGGAAGAACATCGGTGGCGAAGGCGATTTTCTGGGCCATATCTGACGCTGAGGTTCGAAAGCGTGGGTAGCAAACAGG	ASV_2754	Bacteria	Pseudomonadota	Alphaproteobacteria	Defluviicoccales	NA	NA	RSED2	5	Red Sea	Sediment	Direct	253
TACGGAGGGGGCAAGCGTTGCTCGGAATTACTGGGCGTAAAGCGAGCGTAGGCGGTTAGTCAAGTTGGTGGTGAAAGCCCGGAGCTCAACTCCGGAACTGCCATCAAAACTGACTTACTTGAGATTGGTAGAGGAAAATGGAATTCCTAGTGTAGAGGTGAAATTCGTAGATATTGGGAAGAACATCGGTGGCGAAGGCGATTTTCTGGGCCATATCTGACGCTGAGGTTCGAAAGCGTGGGTAGCAAACAGG	ASV_2754	Bacteria	Pseudomonadota	Alphaproteobacteria	Defluviicoccales	NA	NA	RSW1	488	Red Sea	Seawater	Direct	253
TACGGAGGGGGCAAGCGTTGCTCGGAATTACTGGGCGTAAAGCGAGCGTAGGCGGTTAGTCAAGTTGGTGGTGAAAGCCCGGAGCTCAACTCCGGAACTGCCATCAAAACTGACTTACTTGAGATTGGTAGAGGAAAATGGAATTCCTAGTGTAGAGGTGAAATTCGTAGATATTGGGAAGAACATCGGTGGCGAAGGCGATTTTCTGGGCCATATCTGACGCTGAGGTTCGAAAGCGTGGGTAGCAAACAGG	ASV_2754	Bacteria	Pseudomonadota	Alphaproteobacteria	Defluviicoccales	NA	NA	RSW2	408	Red Sea	Seawater	Direct	253
TACGGAGGGGGCAAGCGTTGCTCGGAATTACTGGGCGTAAAGCGAGCGTAGGCGGTTAGTCAAGTTGGTGGTGAAAGCCCGGAGCTCAACTCCGGAACTGCCATCAAAACTGACTTACTTGAGATTGGTAGAGGAAAATGGAATTCCTAGTGTAGAGGTGAAATTCGTAGATATTGGGAAGAACATCGGTGGCGAAGGCGATTTTCTGGGCCATATCTGACGCTGAGGTTCGAAAGCGTGGGTAGCAAACAGG	ASV_2754	Bacteria	Pseudomonadota	Alphaproteobacteria	Defluviicoccales	NA	NA	RSW3	382	Red Sea	Seawater	Direct	253
TACCGGCAGCTCAAGTGGTCGTCGCTTTTATTGGGCCTAAAACGTCCGTAGCCTGTTTGGTAAATCTGTGGGTAAATCAACCAGCTTAACTGGTTGAATTCTGCAGAGACTGCCAGACTAGGGACCGGGAGAGGTGTGGGGTACTCTAGGGGTAGGGGTAAAATCCTGTCATCCTTAGAGGACCACCAGTTGCGAAGGCGCCACACTGGAACGGATTCGACGGTCAGGGACGAAGCCTAGGGGCACGAACCGG	ASV_634	Archaea	Thermoplasmatota	Thermoplasmata	Marine Group II	NA	NA	RSW1	276	Red Sea	Seawater	Direct	253
TACCGGCAGCTCAAGTGGTCGTCGCTTTTATTGGGCCTAAAACGTCCGTAGCCTGTTTGGTAAATCTGTGGGTAAATCAACCAGCTTAACTGGTTGAATTCTGCAGAGACTGCCAGACTAGGGACCGGGAGAGGTGTGGGGTACTCTAGGGGTAGGGGTAAAATCCTGTCATCCTTAGAGGACCACCAGTTGCGAAGGCGCCACACTGGAACGGATTCGACGGTCAGGGACGAAGCCTAGGGGCACGAACCGG	ASV_634	Archaea	Thermoplasmatota	Thermoplasmata	Marine Group II	NA	NA	RSW2	843	Red Sea	Seawater	Direct	253
TACCGGCAGCTCAAGTGGTCGTCGCTTTTATTGGGCCTAAAACGTCCGTAGCCTGTTTGGTAAATCTGTGGGTAAATCAACCAGCTTAACTGGTTGAATTCTGCAGAGACTGCCAGACTAGGGACCGGGAGAGGTGTGGGGTACTCTAGGGGTAGGGGTAAAATCCTGTCATCCTTAGAGGACCACCAGTTGCGAAGGCGCCACACTGGAACGGATTCGACGGTCAGGGACGAAGCCTAGGGGCACGAACCGG	ASV_634	Archaea	Thermoplasmatota	Thermoplasmata	Marine Group II	NA	NA	RSW3	157	Red Sea	Seawater	Direct	253
GACGAACCGTACGAACGTTATTCGGAATCACTGGGCTTAAAGAGTCCGTAGGCGGCCGTGTAGGTGGGATGTGAAAGCCCTCGTCTCAACCGAGGAATTGCGTTCCAAACCACATGGCTTGAGGAGGATAGAGGTGAGCGGAACTGATGGTGGAGCGGTGAAATGCGTTGATATCATCAGGAACACCAGAGGCGAAGGCGGCTCACTGGGTCCTTTCTGACGCTGAGGGACGAAAGCTAGGGGAGCAAACGGG	ASV_16657	Bacteria	Planctomycetota	Planctomycetia	Pirellulales	Pirellulaceae	Pirellula	RSW1	569	Red Sea	Seawater	Direct	253
GACGAACCGTACGAACGTTATTCGGAATCACTGGGCTTAAAGAGTCCGTAGGCGGCCGTGTAGGTGGGATGTGAAAGCCCTCGTCTCAACCGAGGAATTGCGTTCCAAACCACATGGCTTGAGGAGGATAGAGGTGAGCGGAACTGATGGTGGAGCGGTGAAATGCGTTGATATCATCAGGAACACCAGAGGCGAAGGCGGCTCACTGGGTCCTTTCTGACGCTGAGGGACGAAAGCTAGGGGAGCAAACGGG	ASV_16657	Bacteria	Planctomycetota	Planctomycetia	Pirellulales	Pirellulaceae	Pirellula	RSW2	415	Red Sea	Seawater	Direct	253
GACGAACCGTACGAACGTTATTCGGAATCACTGGGCTTAAAGAGTCCGTAGGCGGCCGTGTAGGTGGGATGTGAAAGCCCTCGTCTCAACCGAGGAATTGCGTTCCAAACCACATGGCTTGAGGAGGATAGAGGTGAGCGGAACTGATGGTGGAGCGGTGAAATGCGTTGATATCATCAGGAACACCAGAGGCGAAGGCGGCTCACTGGGTCCTTTCTGACGCTGAGGGACGAAAGCTAGGGGAGCAAACGGG	ASV_16657	Bacteria	Planctomycetota	Planctomycetia	Pirellulales	Pirellulaceae	Pirellula	RSW3	267	Red Sea	Seawater	Direct	253
GACGAACCGTACGAACGTTATTCGGAATCACTGGGCTTAAAGAGTCCGTAGGCGGCCGTGTAGGTGGGATGTGAAAGCCCTCGTCTCAACCGAGGAATTGCGTTCCAAACCACATGGCTTGAGGAGGATAGAGGTGAGCGGAACTGATGGTGGAGCGGTGAAATGCGTTGATATCATCAGGAACACCAGAGGCGAAGGCGGCTCACTGGGTCCTTTCTGACGCTGAGGGACGAAAGCTAGGGGAGCAAACGGG	ASV_16657	Bacteria	Planctomycetota	Planctomycetia	Pirellulales	Pirellulaceae	Pirellula	MPRLIT1	3	Red Sea	Litophyton	Microbial Pellet	253
GACGAACCGTACGAACGTTATTCGGAATCACTGGGCTTAAAGAGTCCGTAGGCGGCCGTGTAGGTGGGATGTGAAAGCCCTCGTCTCAACCGAGGAATTGCGTTCCAAACCACATGGCTTGAGGAGGATAGAGGTGAGCGGAACTGATGGTGGAGCGGTGAAATGCGTTGATATCATCAGGAACACCAGAGGCGAAGGCGGCTCACTGGGTCCTTTCTGACGCTGAGGGACGAAAGCTAGGGGAGCAAACGGG	ASV_16657	Bacteria	Planctomycetota	Planctomycetia	Pirellulales	Pirellulaceae	Pirellula	MPRLIT3	3	Red Sea	Litophyton	Microbial Pellet	253
TACGGAGGGTGCAAGCGTTATCCGGAATCATTGGGTTTAAAGGGTCCGCAGGCGGTTTAATAAGTCAGAGGTGAAATCGTATAGCTTAACTATGCCATTGCCTTTGATACTGTTAGACTTGAGTGATATAGAAGTAAATAGAATGTGTAGTGTAGCGGTGAAATGCATAGATATTACACAGAATACCGATTGCGAAGGCAGTTTACTATGTATTTACTGACGCTGATGGACGAAAGCGTAGGTAGCGAACGGG	ASV_16147	Bacteria	Bacteroidota	Bacteroidia	Flavobacteriales	Flavobacteriaceae	NA	OASW1	246	Aquarium	Seawater	Direct	253
TACGGAGGGTGCAAGCGTTATCCGGAATCATTGGGTTTAAAGGGTCCGCAGGCGGTTTAATAAGTCAGAGGTGAAATCGTATAGCTTAACTATGCCATTGCCTTTGATACTGTTAGACTTGAGTGATATAGAAGTAAATAGAATGTGTAGTGTAGCGGTGAAATGCATAGATATTACACAGAATACCGATTGCGAAGGCAGTTTACTATGTATTTACTGACGCTGATGGACGAAAGCGTAGGTAGCGAACGGG	ASV_16147	Bacteria	Bacteroidota	Bacteroidia	Flavobacteriales	Flavobacteriaceae	NA	OASW2	259	Aquarium	Seawater	Direct	253
TACGGAGGGTGCAAGCGTTATCCGGAATCATTGGGTTTAAAGGGTCCGCAGGCGGTTTAATAAGTCAGAGGTGAAATCGTATAGCTTAACTATGCCATTGCCTTTGATACTGTTAGACTTGAGTGATATAGAAGTAAATAGAATGTGTAGTGTAGCGGTGAAATGCATAGATATTACACAGAATACCGATTGCGAAGGCAGTTTACTATGTATTTACTGACGCTGATGGACGAAAGCGTAGGTAGCGAACGGG	ASV_16147	Bacteria	Bacteroidota	Bacteroidia	Flavobacteriales	Flavobacteriaceae	NA	OASW3	749	Aquarium	Seawater	Direct	253
AACCAGCACCTCAAGTGGTCAGGATGATTATTGGGCCTAAAGCATCCGTAGCCGGCTCTATTAGTTTTCGGTTAAATCTGTACGCTCAACGTACAGGCTGCCGGGAATACTGTAGAGCTAGGGAGTGGGAGAGGTAGACGGTACTCGGTAGGAAGGGGTAAAATCCTTTGATCTATTGATGACCACCTGTGGCGAAGGCGGTCTACCAGAACACGTCCGACGGTGAGGGATGAAAGCTGGGGGAGCAAACCGG	ASV_16116	Archaea	Thermoproteota	Nitrososphaeria	Nitrosopumilales	Nitrosopumilaceae	Candidatus Nitrosopumilus	OASW1	129	Aquarium	Seawater	Direct	253
AACCAGCACCTCAAGTGGTCAGGATGATTATTGGGCCTAAAGCATCCGTAGCCGGCTCTATTAGTTTTCGGTTAAATCTGTACGCTCAACGTACAGGCTGCCGGGAATACTGTAGAGCTAGGGAGTGGGAGAGGTAGACGGTACTCGGTAGGAAGGGGTAAAATCCTTTGATCTATTGATGACCACCTGTGGCGAAGGCGGTCTACCAGAACACGTCCGACGGTGAGGGATGAAAGCTGGGGGAGCAAACCGG	ASV_16116	Archaea	Thermoproteota	Nitrososphaeria	Nitrosopumilales	Nitrosopumilaceae	Candidatus Nitrosopumilus	OASW2	144	Aquarium	Seawater	Direct	253
AACCAGCACCTCAAGTGGTCAGGATGATTATTGGGCCTAAAGCATCCGTAGCCGGCTCTATTAGTTTTCGGTTAAATCTGTACGCTCAACGTACAGGCTGCCGGGAATACTGTAGAGCTAGGGAGTGGGAGAGGTAGACGGTACTCGGTAGGAAGGGGTAAAATCCTTTGATCTATTGATGACCACCTGTGGCGAAGGCGGTCTACCAGAACACGTCCGACGGTGAGGGATGAAAGCTGGGGGAGCAAACCGG	ASV_16116	Archaea	Thermoproteota	Nitrososphaeria	Nitrosopumilales	Nitrosopumilaceae	Candidatus Nitrosopumilus	OASW3	619	Aquarium	Seawater	Direct	253
AACCAGCACCTCAAGTGGTCAGGATGATTATTGGGCCTAAAGCATCCGTAGCCGGCTCTATTAGTTTTCGGTTAAATCTGTACGCTCAACGTACAGGCTGCCGGGAATACTGTAGAGCTAGGGAGTGGGAGAGGTAGACGGTACTCGGTAGGAAGGGGTAAAATCCTTTGATCTATTGATGACCACCTGTGGCGAAGGCGGTCTACCAGAACACGTCCGACGGTGAGGGATGAAAGCTGGGGGAGCAAACCGG	ASV_16116	Archaea	Thermoproteota	Nitrososphaeria	Nitrosopumilales	Nitrosopumilaceae	Candidatus Nitrosopumilus	OSED1	71	Aquarium	Sediment	Direct	253
AACCAGCACCTCAAGTGGTCAGGATGATTATTGGGCCTAAAGCATCCGTAGCCGGCTCTATTAGTTTTCGGTTAAATCTGTACGCTCAACGTACAGGCTGCCGGGAATACTGTAGAGCTAGGGAGTGGGAGAGGTAGACGGTACTCGGTAGGAAGGGGTAAAATCCTTTGATCTATTGATGACCACCTGTGGCGAAGGCGGTCTACCAGAACACGTCCGACGGTGAGGGATGAAAGCTGGGGGAGCAAACCGG	ASV_16116	Archaea	Thermoproteota	Nitrososphaeria	Nitrosopumilales	Nitrosopumilaceae	Candidatus Nitrosopumilus	OSED2	51	Aquarium	Sediment	Direct	253
AACCAGCACCTCAAGTGGTCAGGATGATTATTGGGCCTAAAGCATCCGTAGCCGGCTCTATTAGTTTTCGGTTAAATCTGTACGCTCAACGTACAGGCTGCCGGGAATACTGTAGAGCTAGGGAGTGGGAGAGGTAGACGGTACTCGGTAGGAAGGGGTAAAATCCTTTGATCTATTGATGACCACCTGTGGCGAAGGCGGTCTACCAGAACACGTCCGACGGTGAGGGATGAAAGCTGGGGGAGCAAACCGG	ASV_16116	Archaea	Thermoproteota	Nitrososphaeria	Nitrosopumilales	Nitrosopumilaceae	Candidatus Nitrosopumilus	OSED3	31	Aquarium	Sediment	Direct	253
AACCAGCACCTCAAGTGGTCAGGATGATTATTGGGCCTAAAGCATCCGTAGCCGGCTCTATTAGTTTTCGGTTAAATCTGTACGCTCAACGTACAGGCTGCCGGGAATACTGTAGAGCTAGGGAGTGGGAGAGGTAGACGGTACTCGGTAGGAAGGGGTAAAATCCTTTGATCTATTGATGACCACCTGTGGCGAAGGCGGTCTACCAGAACACGTCCGACGGTGAGGGATGAAAGCTGGGGGAGCAAACCGG	ASV_16116	Archaea	Thermoproteota	Nitrososphaeria	Nitrosopumilales	Nitrosopumilaceae	Candidatus Nitrosopumilus	RSED2	106	Red Sea	Sediment	Direct	253
AACCAGCACCTCAAGTGGTCAGGATGATTATTGGGCCTAAAGCATCCGTAGCCGGCTCTATTAGTTTTCGGTTAAATCTGTACGCTCAACGTACAGGCTGCCGGGAATACTGTAGAGCTAGGGAGTGGGAGAGGTAGACGGTACTCGGTAGGAAGGGGTAAAATCCTTTGATCTATTGATGACCACCTGTGGCGAAGGCGGTCTACCAGAACACGTCCGACGGTGAGGGATGAAAGCTGGGGGAGCAAACCGG	ASV_16116	Archaea	Thermoproteota	Nitrososphaeria	Nitrosopumilales	Nitrosopumilaceae	Candidatus Nitrosopumilus	RSED3	103	Red Sea	Sediment	Direct	253
TACGAAGGGGGCGAGCGTTGTTCGGAATTACTGGGCGTAAAGGGAGCGCAGGCGGTTCATTCAGTTAGGCGTGAAAGCCCCGGGCTCAACCTGGGAACTGCGCTTAATACTGATGAGCTAGAAAACAGGAGAGGGTAGTGGAATTTCCAGTGTAGAGGTGAAATTCGTAGATATTGGAAAGAACACCGGTGGCGAAAGCGGCTACCTGGCCTGGTTTTGACGCTGAGGCTCGAAAGCGTGGGGAGCAAACAGG	ASV_661	Bacteria	Pseudomonadota	Alphaproteobacteria	Puniceispirillales	SAR116 clade	NA	RSW1	492	Red Sea	Seawater	Direct	253
TACGAAGGGGGCGAGCGTTGTTCGGAATTACTGGGCGTAAAGGGAGCGCAGGCGGTTCATTCAGTTAGGCGTGAAAGCCCCGGGCTCAACCTGGGAACTGCGCTTAATACTGATGAGCTAGAAAACAGGAGAGGGTAGTGGAATTTCCAGTGTAGAGGTGAAATTCGTAGATATTGGAAAGAACACCGGTGGCGAAAGCGGCTACCTGGCCTGGTTTTGACGCTGAGGCTCGAAAGCGTGGGGAGCAAACAGG	ASV_661	Bacteria	Pseudomonadota	Alphaproteobacteria	Puniceispirillales	SAR116 clade	NA	RSW2	362	Red Sea	Seawater	Direct	253
TACGAAGGGGGCGAGCGTTGTTCGGAATTACTGGGCGTAAAGGGAGCGCAGGCGGTTCATTCAGTTAGGCGTGAAAGCCCCGGGCTCAACCTGGGAACTGCGCTTAATACTGATGAGCTAGAAAACAGGAGAGGGTAGTGGAATTTCCAGTGTAGAGGTGAAATTCGTAGATATTGGAAAGAACACCGGTGGCGAAAGCGGCTACCTGGCCTGGTTTTGACGCTGAGGCTCGAAAGCGTGGGGAGCAAACAGG	ASV_661	Bacteria	Pseudomonadota	Alphaproteobacteria	Puniceispirillales	SAR116 clade	NA	RSW3	382	Red Sea	Seawater	Direct	253
GACGAACCGTACGAACGTTATTCGGAATTACTGGGCTTAAAGGGTGCGTAGGCTGCACGGAAAGTTGGGTGTGAAAGCCCTCAGCTCAACTGAGGAATTGCATCCAAAACTGCCGTGCTAGAGGGAGACAGAGGTGAGCGGAACTCAAGGTGGAGCGGTGAAATGCGTTGATATCTTGAGGAACACCGGTGGCGAAAGCGGCTCACTGGGTCTCTTCTGACGCTGAGGCACGAAAGCTAAGGTAGCAAACGGG	ASV_16529	Bacteria	Planctomycetota	Planctomycetes	Pirellulales	Pirellulaceae	NA	RLIT2	11	Red Sea	Litophyton	Direct	253
GACGAACCGTACGAACGTTATTCGGAATTACTGGGCTTAAAGGGTGCGTAGGCTGCACGGAAAGTTGGGTGTGAAAGCCCTCAGCTCAACTGAGGAATTGCATCCAAAACTGCCGTGCTAGAGGGAGACAGAGGTGAGCGGAACTCAAGGTGGAGCGGTGAAATGCGTTGATATCTTGAGGAACACCGGTGGCGAAAGCGGCTCACTGGGTCTCTTCTGACGCTGAGGCACGAAAGCTAAGGTAGCAAACGGG	ASV_16529	Bacteria	Planctomycetota	Planctomycetes	Pirellulales	Pirellulaceae	NA	RLIT3	25	Red Sea	Litophyton	Direct	253
GACGAACCGTACGAACGTTATTCGGAATTACTGGGCTTAAAGGGTGCGTAGGCTGCACGGAAAGTTGGGTGTGAAAGCCCTCAGCTCAACTGAGGAATTGCATCCAAAACTGCCGTGCTAGAGGGAGACAGAGGTGAGCGGAACTCAAGGTGGAGCGGTGAAATGCGTTGATATCTTGAGGAACACCGGTGGCGAAAGCGGCTCACTGGGTCTCTTCTGACGCTGAGGCACGAAAGCTAAGGTAGCAAACGGG	ASV_16529	Bacteria	Planctomycetota	Planctomycetes	Pirellulales	Pirellulaceae	NA	RSED2	18	Red Sea	Sediment	Direct	253
GACGAACCGTACGAACGTTATTCGGAATTACTGGGCTTAAAGGGTGCGTAGGCTGCACGGAAAGTTGGGTGTGAAAGCCCTCAGCTCAACTGAGGAATTGCATCCAAAACTGCCGTGCTAGAGGGAGACAGAGGTGAGCGGAACTCAAGGTGGAGCGGTGAAATGCGTTGATATCTTGAGGAACACCGGTGGCGAAAGCGGCTCACTGGGTCTCTTCTGACGCTGAGGCACGAAAGCTAAGGTAGCAAACGGG	ASV_16529	Bacteria	Planctomycetota	Planctomycetes	Pirellulales	Pirellulaceae	NA	RSED3	9	Red Sea	Sediment	Direct	253
GACGAACCGTACGAACGTTATTCGGAATTACTGGGCTTAAAGGGTGCGTAGGCTGCACGGAAAGTTGGGTGTGAAAGCCCTCAGCTCAACTGAGGAATTGCATCCAAAACTGCCGTGCTAGAGGGAGACAGAGGTGAGCGGAACTCAAGGTGGAGCGGTGAAATGCGTTGATATCTTGAGGAACACCGGTGGCGAAAGCGGCTCACTGGGTCTCTTCTGACGCTGAGGCACGAAAGCTAAGGTAGCAAACGGG	ASV_16529	Bacteria	Planctomycetota	Planctomycetes	Pirellulales	Pirellulaceae	NA	RSW1	470	Red Sea	Seawater	Direct	253
GACGAACCGTACGAACGTTATTCGGAATTACTGGGCTTAAAGGGTGCGTAGGCTGCACGGAAAGTTGGGTGTGAAAGCCCTCAGCTCAACTGAGGAATTGCATCCAAAACTGCCGTGCTAGAGGGAGACAGAGGTGAGCGGAACTCAAGGTGGAGCGGTGAAATGCGTTGATATCTTGAGGAACACCGGTGGCGAAAGCGGCTCACTGGGTCTCTTCTGACGCTGAGGCACGAAAGCTAAGGTAGCAAACGGG	ASV_16529	Bacteria	Planctomycetota	Planctomycetes	Pirellulales	Pirellulaceae	NA	RSW2	395	Red Sea	Seawater	Direct	253
GACGAACCGTACGAACGTTATTCGGAATTACTGGGCTTAAAGGGTGCGTAGGCTGCACGGAAAGTTGGGTGTGAAAGCCCTCAGCTCAACTGAGGAATTGCATCCAAAACTGCCGTGCTAGAGGGAGACAGAGGTGAGCGGAACTCAAGGTGGAGCGGTGAAATGCGTTGATATCTTGAGGAACACCGGTGGCGAAAGCGGCTCACTGGGTCTCTTCTGACGCTGAGGCACGAAAGCTAAGGTAGCAAACGGG	ASV_16529	Bacteria	Planctomycetota	Planctomycetes	Pirellulales	Pirellulaceae	NA	RSW3	287	Red Sea	Seawater	Direct	253
GACGAACCGTACGAACGTTATTCGGAATTACTGGGCTTAAAGGGTGCGTAGGCTGCACGGAAAGTTGGGTGTGAAAGCCCTCAGCTCAACTGAGGAATTGCATCCAAAACTGCCGTGCTAGAGGGAGACAGAGGTGAGCGGAACTCAAGGTGGAGCGGTGAAATGCGTTGATATCTTGAGGAACACCGGTGGCGAAAGCGGCTCACTGGGTCTCTTCTGACGCTGAGGCACGAAAGCTAAGGTAGCAAACGGG	ASV_16529	Bacteria	Planctomycetota	Planctomycetes	Pirellulales	Pirellulaceae	NA	MPRLIT2	6	Red Sea	Litophyton	Microbial Pellet	253
GACGAACCGTACGAACGTTATTCGGAATTACTGGGCTTAAAGGGTGCGTAGGCTGCACGGAAAGTTGGGTGTGAAAGCCCTCAGCTCAACTGAGGAATTGCATCCAAAACTGCCGTGCTAGAGGGAGACAGAGGTGAGCGGAACTCAAGGTGGAGCGGTGAAATGCGTTGATATCTTGAGGAACACCGGTGGCGAAAGCGGCTCACTGGGTCTCTTCTGACGCTGAGGCACGAAAGCTAAGGTAGCAAACGGG	ASV_16529	Bacteria	Planctomycetota	Planctomycetes	Pirellulales	Pirellulaceae	NA	MPRLIT3	14	Red Sea	Litophyton	Microbial Pellet	253
TACGAAGGGGGCGAGCGTTGTTCGGAATTACTGGGCGTAAAGGGCGCGTAGGCGGTCTATCCAGTTGGGCGTGAAAGCCCTGGGCTCAACCCAGGAATTGCGTCCAATACTAATAGACTAGAGACCGAGAGAGGATAGTGGAATTTCCAGTGTAGAGGTGAAATTCGTAGATATTGGAAAGAACACCAGTGGCGAAAGCGACTATCTGGCTCGGTTCTGACGCTGAGGCGCGAAAGCGTGGGGAGCAAACAGG	ASV_660	Bacteria	Pseudomonadota	Alphaproteobacteria	Puniceispirillales	SAR116 clade	NA	RSW1	486	Red Sea	Seawater	Direct	253
TACGAAGGGGGCGAGCGTTGTTCGGAATTACTGGGCGTAAAGGGCGCGTAGGCGGTCTATCCAGTTGGGCGTGAAAGCCCTGGGCTCAACCCAGGAATTGCGTCCAATACTAATAGACTAGAGACCGAGAGAGGATAGTGGAATTTCCAGTGTAGAGGTGAAATTCGTAGATATTGGAAAGAACACCAGTGGCGAAAGCGACTATCTGGCTCGGTTCTGACGCTGAGGCGCGAAAGCGTGGGGAGCAAACAGG	ASV_660	Bacteria	Pseudomonadota	Alphaproteobacteria	Puniceispirillales	SAR116 clade	NA	RSW2	424	Red Sea	Seawater	Direct	253
TACGAAGGGGGCGAGCGTTGTTCGGAATTACTGGGCGTAAAGGGCGCGTAGGCGGTCTATCCAGTTGGGCGTGAAAGCCCTGGGCTCAACCCAGGAATTGCGTCCAATACTAATAGACTAGAGACCGAGAGAGGATAGTGGAATTTCCAGTGTAGAGGTGAAATTCGTAGATATTGGAAAGAACACCAGTGGCGAAAGCGACTATCTGGCTCGGTTCTGACGCTGAGGCGCGAAAGCGTGGGGAGCAAACAGG	ASV_660	Bacteria	Pseudomonadota	Alphaproteobacteria	Puniceispirillales	SAR116 clade	NA	RSW3	283	Red Sea	Seawater	Direct	253
TACGGAGGGTGCGAGCGTTAATCGGAATTACTGGGCGTAAAGCGCATGCAGGTGGTTCATTAAGTCAGATGTGAAAGCCCGGGGCTCAACCTCGGAACTGCATTTGAAACTGGTGAACTAGAGTACTGTAGAGGGGGGTAGAATTTCAGGTGTAGCGGTGAAATGCGTAGAGATCTGAAGGAATACCAGTGGCGAAGGCGGCCCCCTGGACAGATACTGACACTCAGATGCGAAAGCGTGGGGAGCAAACAGG	ASV_17698	Bacteria	Pseudomonadota	Gammaproteobacteria	Vibrionales	Vibrionaceae	Vibrio	OASW1	332	Aquarium	Seawater	Direct	253
TACGGAGGGTGCGAGCGTTAATCGGAATTACTGGGCGTAAAGCGCATGCAGGTGGTTCATTAAGTCAGATGTGAAAGCCCGGGGCTCAACCTCGGAACTGCATTTGAAACTGGTGAACTAGAGTACTGTAGAGGGGGGTAGAATTTCAGGTGTAGCGGTGAAATGCGTAGAGATCTGAAGGAATACCAGTGGCGAAGGCGGCCCCCTGGACAGATACTGACACTCAGATGCGAAAGCGTGGGGAGCAAACAGG	ASV_17698	Bacteria	Pseudomonadota	Gammaproteobacteria	Vibrionales	Vibrionaceae	Vibrio	OASW2	279	Aquarium	Seawater	Direct	253
TACGGAGGGTGCGAGCGTTAATCGGAATTACTGGGCGTAAAGCGCATGCAGGTGGTTCATTAAGTCAGATGTGAAAGCCCGGGGCTCAACCTCGGAACTGCATTTGAAACTGGTGAACTAGAGTACTGTAGAGGGGGGTAGAATTTCAGGTGTAGCGGTGAAATGCGTAGAGATCTGAAGGAATACCAGTGGCGAAGGCGGCCCCCTGGACAGATACTGACACTCAGATGCGAAAGCGTGGGGAGCAAACAGG	ASV_17698	Bacteria	Pseudomonadota	Gammaproteobacteria	Vibrionales	Vibrionaceae	Vibrio	OASW3	459	Aquarium	Seawater	Direct	253
TACGGAGGGTGCGAGCGTTAATCGGAATTACTGGGCGTAAAGCGCATGCAGGTGGTTCATTAAGTCAGATGTGAAAGCCCGGGGCTCAACCTCGGAACTGCATTTGAAACTGGTGAACTAGAGTACTGTAGAGGGGGGTAGAATTTCAGGTGTAGCGGTGAAATGCGTAGAGATCTGAAGGAATACCAGTGGCGAAGGCGGCCCCCTGGACAGATACTGACACTCAGATGCGAAAGCGTGGGGAGCAAACAGG	ASV_17698	Bacteria	Pseudomonadota	Gammaproteobacteria	Vibrionales	Vibrionaceae	Vibrio	OSED1	43	Aquarium	Sediment	Direct	253
TACGGAGGGTGCGAGCGTTAATCGGAATTACTGGGCGTAAAGCGCATGCAGGTGGTTCATTAAGTCAGATGTGAAAGCCCGGGGCTCAACCTCGGAACTGCATTTGAAACTGGTGAACTAGAGTACTGTAGAGGGGGGTAGAATTTCAGGTGTAGCGGTGAAATGCGTAGAGATCTGAAGGAATACCAGTGGCGAAGGCGGCCCCCTGGACAGATACTGACACTCAGATGCGAAAGCGTGGGGAGCAAACAGG	ASV_17698	Bacteria	Pseudomonadota	Gammaproteobacteria	Vibrionales	Vibrionaceae	Vibrio	OSED2	19	Aquarium	Sediment	Direct	253
TACGGAGGGTGCGAGCGTTAATCGGAATTACTGGGCGTAAAGCGCATGCAGGTGGTTCATTAAGTCAGATGTGAAAGCCCGGGGCTCAACCTCGGAACTGCATTTGAAACTGGTGAACTAGAGTACTGTAGAGGGGGGTAGAATTTCAGGTGTAGCGGTGAAATGCGTAGAGATCTGAAGGAATACCAGTGGCGAAGGCGGCCCCCTGGACAGATACTGACACTCAGATGCGAAAGCGTGGGGAGCAAACAGG	ASV_17698	Bacteria	Pseudomonadota	Gammaproteobacteria	Vibrionales	Vibrionaceae	Vibrio	RSW2	12	Red Sea	Seawater	Direct	253
TACGGAGGGTGCGAGCGTTAATCGGAATTACTGGGCGTAAAGCGCATGCAGGTGGTTCATTAAGTCAGATGTGAAAGCCCGGGGCTCAACCTCGGAACTGCATTTGAAACTGGTGAACTAGAGTACTGTAGAGGGGGGTAGAATTTCAGGTGTAGCGGTGAAATGCGTAGAGATCTGAAGGAATACCAGTGGCGAAGGCGGCCCCCTGGACAGATACTGACACTCAGATGCGAAAGCGTGGGGAGCAAACAGG	ASV_17698	Bacteria	Pseudomonadota	Gammaproteobacteria	Vibrionales	Vibrionaceae	Vibrio	RSW3	10	Red Sea	Seawater	Direct	253
TACGGAGGGTGCGAGCGTTAATCGGAATTACTGGGCGTAAAGCGCATGCAGGTGGTTCATTAAGTCAGATGTGAAAGCCCGGGGCTCAACCTCGGAACTGCATTTGAAACTGGTGAACTAGAGTACTGTAGAGGGGGGTAGAATTTCAGGTGTAGCGGTGAAATGCGTAGAGATCTGAAGGAATACCAGTGGCGAAGGCGGCCCCCTGGACAGATACTGACACTCAGATGCGAAAGCGTGGGGAGCAAACAGG	ASV_17698	Bacteria	Pseudomonadota	Gammaproteobacteria	Vibrionales	Vibrionaceae	Vibrio	MPOLIT1	16	Aquarium	Litophyton	Microbial Pellet	253
TACGGAGGGTGCGAGCGTTAATCGGAATTACTGGGCGTAAAGCGCATGCAGGCGGTTTGTTAAGCAAGATGTGAAAGCCCCGGGCTTAACCTGGGAACAGCATTTTGAACTGGCAGGCTAGAGTCTTGTAGAGGGGGGTAGAATTTCAGGTGTAGCGGTGAAATGCGTAGAGATCTGAAGGAATACCGGTGGCGAAGGCGGCCCCCTGGACAAAGACTGACGCTCAGATGCGAAAGCGTGGGGAGCAAACAGG	ASV_16158	Bacteria	Pseudomonadota	Gammaproteobacteria	Vibrionales	Vibrionaceae	Enterovibrio	OASW1	346	Aquarium	Seawater	Direct	253
TACGGAGGGTGCGAGCGTTAATCGGAATTACTGGGCGTAAAGCGCATGCAGGCGGTTTGTTAAGCAAGATGTGAAAGCCCCGGGCTTAACCTGGGAACAGCATTTTGAACTGGCAGGCTAGAGTCTTGTAGAGGGGGGTAGAATTTCAGGTGTAGCGGTGAAATGCGTAGAGATCTGAAGGAATACCGGTGGCGAAGGCGGCCCCCTGGACAAAGACTGACGCTCAGATGCGAAAGCGTGGGGAGCAAACAGG	ASV_16158	Bacteria	Pseudomonadota	Gammaproteobacteria	Vibrionales	Vibrionaceae	Enterovibrio	OASW2	249	Aquarium	Seawater	Direct	253
TACGGAGGGTGCGAGCGTTAATCGGAATTACTGGGCGTAAAGCGCATGCAGGCGGTTTGTTAAGCAAGATGTGAAAGCCCCGGGCTTAACCTGGGAACAGCATTTTGAACTGGCAGGCTAGAGTCTTGTAGAGGGGGGTAGAATTTCAGGTGTAGCGGTGAAATGCGTAGAGATCTGAAGGAATACCGGTGGCGAAGGCGGCCCCCTGGACAAAGACTGACGCTCAGATGCGAAAGCGTGGGGAGCAAACAGG	ASV_16158	Bacteria	Pseudomonadota	Gammaproteobacteria	Vibrionales	Vibrionaceae	Enterovibrio	OASW3	554	Aquarium	Seawater	Direct	253
TACGGAGGGTGCGAGCGTTAATCGGAATTACTGGGCGTAAAGCGCATGCAGGCGGTTTGTTAAGCAAGATGTGAAAGCCCCGGGCTTAACCTGGGAACAGCATTTTGAACTGGCAGGCTAGAGTCTTGTAGAGGGGGGTAGAATTTCAGGTGTAGCGGTGAAATGCGTAGAGATCTGAAGGAATACCGGTGGCGAAGGCGGCCCCCTGGACAAAGACTGACGCTCAGATGCGAAAGCGTGGGGAGCAAACAGG	ASV_16158	Bacteria	Pseudomonadota	Gammaproteobacteria	Vibrionales	Vibrionaceae	Enterovibrio	RSW2	18	Red Sea	Seawater	Direct	253
TACGTAGGTGGCAAGCGTTATCCGGAATTATTGGGCGTAAAGGGAGCGTAGGCGGATATTTAAGTGGGATGTGAAATACATGAGCTCAACTCGTGTGCTGCATTCCAAACTGGATATCTAGAGTGCAGGAGAGGAGAGTGGAATTCCTAGTGTAGCGGTGAAATGCGTAGAGATTAGGAAGAACACCAGTGGCGAAGGCGACTCTCTGGACTGTAACTGACGCTGAGGCTCGAAAGCGTGGGGAGCGAACAGG	ASV_16119	Bacteria	Bacillota	Clostridia	Eubacteriales	Clostridiaceae	Clostridium	OASW1	135	Aquarium	Seawater	Direct	253
TACGTAGGTGGCAAGCGTTATCCGGAATTATTGGGCGTAAAGGGAGCGTAGGCGGATATTTAAGTGGGATGTGAAATACATGAGCTCAACTCGTGTGCTGCATTCCAAACTGGATATCTAGAGTGCAGGAGAGGAGAGTGGAATTCCTAGTGTAGCGGTGAAATGCGTAGAGATTAGGAAGAACACCAGTGGCGAAGGCGACTCTCTGGACTGTAACTGACGCTGAGGCTCGAAAGCGTGGGGAGCGAACAGG	ASV_16119	Bacteria	Bacillota	Clostridia	Eubacteriales	Clostridiaceae	Clostridium	OASW2	202	Aquarium	Seawater	Direct	253
TACGTAGGTGGCAAGCGTTATCCGGAATTATTGGGCGTAAAGGGAGCGTAGGCGGATATTTAAGTGGGATGTGAAATACATGAGCTCAACTCGTGTGCTGCATTCCAAACTGGATATCTAGAGTGCAGGAGAGGAGAGTGGAATTCCTAGTGTAGCGGTGAAATGCGTAGAGATTAGGAAGAACACCAGTGGCGAAGGCGACTCTCTGGACTGTAACTGACGCTGAGGCTCGAAAGCGTGGGGAGCGAACAGG	ASV_16119	Bacteria	Bacillota	Clostridia	Eubacteriales	Clostridiaceae	Clostridium	OASW3	223	Aquarium	Seawater	Direct	253
TACGTAGGTGGCAAGCGTTATCCGGAATTATTGGGCGTAAAGGGAGCGTAGGCGGATATTTAAGTGGGATGTGAAATACATGAGCTCAACTCGTGTGCTGCATTCCAAACTGGATATCTAGAGTGCAGGAGAGGAGAGTGGAATTCCTAGTGTAGCGGTGAAATGCGTAGAGATTAGGAAGAACACCAGTGGCGAAGGCGACTCTCTGGACTGTAACTGACGCTGAGGCTCGAAAGCGTGGGGAGCGAACAGG	ASV_16119	Bacteria	Bacillota	Clostridia	Eubacteriales	Clostridiaceae	Clostridium	OSED1	65	Aquarium	Sediment	Direct	253
TACGTAGGTGGCAAGCGTTATCCGGAATTATTGGGCGTAAAGGGAGCGTAGGCGGATATTTAAGTGGGATGTGAAATACATGAGCTCAACTCGTGTGCTGCATTCCAAACTGGATATCTAGAGTGCAGGAGAGGAGAGTGGAATTCCTAGTGTAGCGGTGAAATGCGTAGAGATTAGGAAGAACACCAGTGGCGAAGGCGACTCTCTGGACTGTAACTGACGCTGAGGCTCGAAAGCGTGGGGAGCGAACAGG	ASV_16119	Bacteria	Bacillota	Clostridia	Eubacteriales	Clostridiaceae	Clostridium	OSED2	76	Aquarium	Sediment	Direct	253
TACGTAGGTGGCAAGCGTTATCCGGAATTATTGGGCGTAAAGGGAGCGTAGGCGGATATTTAAGTGGGATGTGAAATACATGAGCTCAACTCGTGTGCTGCATTCCAAACTGGATATCTAGAGTGCAGGAGAGGAGAGTGGAATTCCTAGTGTAGCGGTGAAATGCGTAGAGATTAGGAAGAACACCAGTGGCGAAGGCGACTCTCTGGACTGTAACTGACGCTGAGGCTCGAAAGCGTGGGGAGCGAACAGG	ASV_16119	Bacteria	Bacillota	Clostridia	Eubacteriales	Clostridiaceae	Clostridium	OSED3	96	Aquarium	Sediment	Direct	253
TACGTAGGTGGCAAGCGTTATCCGGAATTATTGGGCGTAAAGGGAGCGTAGGCGGATATTTAAGTGGGATGTGAAATACATGAGCTCAACTCGTGTGCTGCATTCCAAACTGGATATCTAGAGTGCAGGAGAGGAGAGTGGAATTCCTAGTGTAGCGGTGAAATGCGTAGAGATTAGGAAGAACACCAGTGGCGAAGGCGACTCTCTGGACTGTAACTGACGCTGAGGCTCGAAAGCGTGGGGAGCGAACAGG	ASV_16119	Bacteria	Bacillota	Clostridia	Eubacteriales	Clostridiaceae	Clostridium	RLIT2	6	Red Sea	Litophyton	Direct	253
TACGTAGGTGGCAAGCGTTATCCGGAATTATTGGGCGTAAAGGGAGCGTAGGCGGATATTTAAGTGGGATGTGAAATACATGAGCTCAACTCGTGTGCTGCATTCCAAACTGGATATCTAGAGTGCAGGAGAGGAGAGTGGAATTCCTAGTGTAGCGGTGAAATGCGTAGAGATTAGGAAGAACACCAGTGGCGAAGGCGACTCTCTGGACTGTAACTGACGCTGAGGCTCGAAAGCGTGGGGAGCGAACAGG	ASV_16119	Bacteria	Bacillota	Clostridia	Eubacteriales	Clostridiaceae	Clostridium	RSED1	59	Red Sea	Sediment	Direct	253
TACGTAGGTGGCAAGCGTTATCCGGAATTATTGGGCGTAAAGGGAGCGTAGGCGGATATTTAAGTGGGATGTGAAATACATGAGCTCAACTCGTGTGCTGCATTCCAAACTGGATATCTAGAGTGCAGGAGAGGAGAGTGGAATTCCTAGTGTAGCGGTGAAATGCGTAGAGATTAGGAAGAACACCAGTGGCGAAGGCGACTCTCTGGACTGTAACTGACGCTGAGGCTCGAAAGCGTGGGGAGCGAACAGG	ASV_16119	Bacteria	Bacillota	Clostridia	Eubacteriales	Clostridiaceae	Clostridium	RSED2	101	Red Sea	Sediment	Direct	253
TACGTAGGTGGCAAGCGTTATCCGGAATTATTGGGCGTAAAGGGAGCGTAGGCGGATATTTAAGTGGGATGTGAAATACATGAGCTCAACTCGTGTGCTGCATTCCAAACTGGATATCTAGAGTGCAGGAGAGGAGAGTGGAATTCCTAGTGTAGCGGTGAAATGCGTAGAGATTAGGAAGAACACCAGTGGCGAAGGCGACTCTCTGGACTGTAACTGACGCTGAGGCTCGAAAGCGTGGGGAGCGAACAGG	ASV_16119	Bacteria	Bacillota	Clostridia	Eubacteriales	Clostridiaceae	Clostridium	RSED3	134	Red Sea	Sediment	Direct	253
TACGTAGGTGGCAAGCGTTATCCGGAATTATTGGGCGTAAAGGGAGCGTAGGCGGATATTTAAGTGGGATGTGAAATACATGAGCTCAACTCGTGTGCTGCATTCCAAACTGGATATCTAGAGTGCAGGAGAGGAGAGTGGAATTCCTAGTGTAGCGGTGAAATGCGTAGAGATTAGGAAGAACACCAGTGGCGAAGGCGACTCTCTGGACTGTAACTGACGCTGAGGCTCGAAAGCGTGGGGAGCGAACAGG	ASV_16119	Bacteria	Bacillota	Clostridia	Eubacteriales	Clostridiaceae	Clostridium	RSW1	13	Red Sea	Seawater	Direct	253
TACGTAGGTGGCAAGCGTTATCCGGAATTATTGGGCGTAAAGGGAGCGTAGGCGGATATTTAAGTGGGATGTGAAATACATGAGCTCAACTCGTGTGCTGCATTCCAAACTGGATATCTAGAGTGCAGGAGAGGAGAGTGGAATTCCTAGTGTAGCGGTGAAATGCGTAGAGATTAGGAAGAACACCAGTGGCGAAGGCGACTCTCTGGACTGTAACTGACGCTGAGGCTCGAAAGCGTGGGGAGCGAACAGG	ASV_16119	Bacteria	Bacillota	Clostridia	Eubacteriales	Clostridiaceae	Clostridium	RSW2	21	Red Sea	Seawater	Direct	253
TACGGAGGGTCCGAGCGTTATCCGGAATCATTGGGTTTAAAGGGTCCGCAGGCGGGCAATTAAGTCAGGGGTGAAATGCTGTGGCTCAACCATAGCACTGCCCTTGATACTGGTTGTCTTGAGTTGTGGTGAAGTGGCCGGAATATGTAGTGTAGCGGTGAAATGCATAGATATTACATAGAACACCGATCGCGAAGGCAGGTCACTAACCACTAACTGACGCTGATGGACGAAAGCGTGGGGAGCGAACGGG	ASV_11046	Bacteria	Bacteroidota	Flavobacteriia	Flavobacteriales	Flavobacteriaceae	Zeaxanthinibacter	OSED1	40	Aquarium	Sediment	Direct	253
TACGGAGGGTCCGAGCGTTATCCGGAATCATTGGGTTTAAAGGGTCCGCAGGCGGGCAATTAAGTCAGGGGTGAAATGCTGTGGCTCAACCATAGCACTGCCCTTGATACTGGTTGTCTTGAGTTGTGGTGAAGTGGCCGGAATATGTAGTGTAGCGGTGAAATGCATAGATATTACATAGAACACCGATCGCGAAGGCAGGTCACTAACCACTAACTGACGCTGATGGACGAAAGCGTGGGGAGCGAACGGG	ASV_11046	Bacteria	Bacteroidota	Flavobacteriia	Flavobacteriales	Flavobacteriaceae	Zeaxanthinibacter	OSED2	45	Aquarium	Sediment	Direct	253
TACGGAGGGTCCGAGCGTTATCCGGAATCATTGGGTTTAAAGGGTCCGCAGGCGGGCAATTAAGTCAGGGGTGAAATGCTGTGGCTCAACCATAGCACTGCCCTTGATACTGGTTGTCTTGAGTTGTGGTGAAGTGGCCGGAATATGTAGTGTAGCGGTGAAATGCATAGATATTACATAGAACACCGATCGCGAAGGCAGGTCACTAACCACTAACTGACGCTGATGGACGAAAGCGTGGGGAGCGAACGGG	ASV_11046	Bacteria	Bacteroidota	Flavobacteriia	Flavobacteriales	Flavobacteriaceae	Zeaxanthinibacter	OSED3	82	Aquarium	Sediment	Direct	253
TACGGAGGGTCCGAGCGTTATCCGGAATCATTGGGTTTAAAGGGTCCGCAGGCGGGCAATTAAGTCAGGGGTGAAATGCTGTGGCTCAACCATAGCACTGCCCTTGATACTGGTTGTCTTGAGTTGTGGTGAAGTGGCCGGAATATGTAGTGTAGCGGTGAAATGCATAGATATTACATAGAACACCGATCGCGAAGGCAGGTCACTAACCACTAACTGACGCTGATGGACGAAAGCGTGGGGAGCGAACGGG	ASV_11046	Bacteria	Bacteroidota	Flavobacteriia	Flavobacteriales	Flavobacteriaceae	Zeaxanthinibacter	RSED1	31	Red Sea	Sediment	Direct	253
TACGGAGGGTCCGAGCGTTATCCGGAATCATTGGGTTTAAAGGGTCCGCAGGCGGGCAATTAAGTCAGGGGTGAAATGCTGTGGCTCAACCATAGCACTGCCCTTGATACTGGTTGTCTTGAGTTGTGGTGAAGTGGCCGGAATATGTAGTGTAGCGGTGAAATGCATAGATATTACATAGAACACCGATCGCGAAGGCAGGTCACTAACCACTAACTGACGCTGATGGACGAAAGCGTGGGGAGCGAACGGG	ASV_11046	Bacteria	Bacteroidota	Flavobacteriia	Flavobacteriales	Flavobacteriaceae	Zeaxanthinibacter	RSED2	591	Red Sea	Sediment	Direct	253
TACGGAGGGTCCGAGCGTTATCCGGAATCATTGGGTTTAAAGGGTCCGCAGGCGGGCAATTAAGTCAGGGGTGAAATGCTGTGGCTCAACCATAGCACTGCCCTTGATACTGGTTGTCTTGAGTTGTGGTGAAGTGGCCGGAATATGTAGTGTAGCGGTGAAATGCATAGATATTACATAGAACACCGATCGCGAAGGCAGGTCACTAACCACTAACTGACGCTGATGGACGAAAGCGTGGGGAGCGAACGGG	ASV_11046	Bacteria	Bacteroidota	Flavobacteriia	Flavobacteriales	Flavobacteriaceae	Zeaxanthinibacter	RSED3	339	Red Sea	Sediment	Direct	253
TACGGAGGATACAAGCGTTATTCGGATTTATTGGGTTTAAAGGGTCTGTAGGCTGTTAATCAAGTCAGTGGTGAAATGCTCCGGCTCAACTGGAAATGTGCCATTGAAACTGATTAGCTGGAGTGTATATGAAGTTGACGGAATGTGTAGTGTAGCGGTGGAATGCATAGATATTACACAGAACACCAATAGCGAAGGCAGTTGGCTAATATATAACTGACGCTGATAGACGAAAGCGTGGGGAGCGAACAGG	ASV_16754	Bacteria	Bacteroidota	Bacteroidia	Flavobacteriales	NA	NA	RLIT1	11	Red Sea	Litophyton	Direct	253
TACGGAGGATACAAGCGTTATTCGGATTTATTGGGTTTAAAGGGTCTGTAGGCTGTTAATCAAGTCAGTGGTGAAATGCTCCGGCTCAACTGGAAATGTGCCATTGAAACTGATTAGCTGGAGTGTATATGAAGTTGACGGAATGTGTAGTGTAGCGGTGGAATGCATAGATATTACACAGAACACCAATAGCGAAGGCAGTTGGCTAATATATAACTGACGCTGATAGACGAAAGCGTGGGGAGCGAACAGG	ASV_16754	Bacteria	Bacteroidota	Bacteroidia	Flavobacteriales	NA	NA	MPRLIT1	1114	Red Sea	Litophyton	Microbial Pellet	253
TACGGAGGGTCCAAGCGTTAATCGGAATTACTGGGCGTAAAGCGCGCGTAGGCGGTACGCTAAGTTGGGTGTGAAATCCCCGGGCTTAACCTGGGAACTGCATTCAAAACTTGTGTACTGGAGTACGAAAGAGGCGAGTAGAATTCATGGTGTAGCGGTGAAATGCGTAGATATCATGAGGAATACCAATGGCGAAGGCAACTCGCTGGTTCGTAACTGACGCTGAGGTGCGAAAGCGTGGGTAGCAAACAGG	ASV_653	Bacteria	Pseudomonadota	Gammaproteobacteria	Pseudomonadales	SAR86 clade	NA	RSW1	392	Red Sea	Seawater	Direct	253
TACGGAGGGTCCAAGCGTTAATCGGAATTACTGGGCGTAAAGCGCGCGTAGGCGGTACGCTAAGTTGGGTGTGAAATCCCCGGGCTTAACCTGGGAACTGCATTCAAAACTTGTGTACTGGAGTACGAAAGAGGCGAGTAGAATTCATGGTGTAGCGGTGAAATGCGTAGATATCATGAGGAATACCAATGGCGAAGGCAACTCGCTGGTTCGTAACTGACGCTGAGGTGCGAAAGCGTGGGTAGCAAACAGG	ASV_653	Bacteria	Pseudomonadota	Gammaproteobacteria	Pseudomonadales	SAR86 clade	NA	RSW2	324	Red Sea	Seawater	Direct	253
TACGGAGGGTCCAAGCGTTAATCGGAATTACTGGGCGTAAAGCGCGCGTAGGCGGTACGCTAAGTTGGGTGTGAAATCCCCGGGCTTAACCTGGGAACTGCATTCAAAACTTGTGTACTGGAGTACGAAAGAGGCGAGTAGAATTCATGGTGTAGCGGTGAAATGCGTAGATATCATGAGGAATACCAATGGCGAAGGCAACTCGCTGGTTCGTAACTGACGCTGAGGTGCGAAAGCGTGGGTAGCAAACAGG	ASV_653	Bacteria	Pseudomonadota	Gammaproteobacteria	Pseudomonadales	SAR86 clade	NA	RSW3	403	Red Sea	Seawater	Direct	253
TACGGAGGATCCAAGCGTTATCCGGAATTATTGGGTTTAAAGGGTCCGTAGGTGGATAAATAAGTCAGAGGTGAAATCCTGCAGCTTAACTGTAGAACTGCCTTTGATACTGTTTATCTTGAGTTATTATGAAGTGGTTAGAATGTGTAGTGTAGCGGTGAAATGCATAGATATTACACAGAATACCAATTGCGAAGGCAGATCACTAATAATCAACTGACACTGATGGACGAAAGCGTGGGTAGCGAACAGG	ASV_654	Bacteria	Bacteroidota	Bacteroidia	Flavobacteriales	Flavobacteriaceae	Ns2b Marine Group	RSW1	408	Red Sea	Seawater	Direct	253
TACGGAGGATCCAAGCGTTATCCGGAATTATTGGGTTTAAAGGGTCCGTAGGTGGATAAATAAGTCAGAGGTGAAATCCTGCAGCTTAACTGTAGAACTGCCTTTGATACTGTTTATCTTGAGTTATTATGAAGTGGTTAGAATGTGTAGTGTAGCGGTGAAATGCATAGATATTACACAGAATACCAATTGCGAAGGCAGATCACTAATAATCAACTGACACTGATGGACGAAAGCGTGGGTAGCGAACAGG	ASV_654	Bacteria	Bacteroidota	Bacteroidia	Flavobacteriales	Flavobacteriaceae	Ns2b Marine Group	RSW2	483	Red Sea	Seawater	Direct	253
TACGGAGGATCCAAGCGTTATCCGGAATTATTGGGTTTAAAGGGTCCGTAGGTGGATAAATAAGTCAGAGGTGAAATCCTGCAGCTTAACTGTAGAACTGCCTTTGATACTGTTTATCTTGAGTTATTATGAAGTGGTTAGAATGTGTAGTGTAGCGGTGAAATGCATAGATATTACACAGAATACCAATTGCGAAGGCAGATCACTAATAATCAACTGACACTGATGGACGAAAGCGTGGGTAGCGAACAGG	ASV_654	Bacteria	Bacteroidota	Bacteroidia	Flavobacteriales	Flavobacteriaceae	Ns2b Marine Group	RSW3	227	Red Sea	Seawater	Direct	253
TACGGAGGGTGCGAGCGTTAATCGGAATTACTGGGCGTAAAGCGCGCGTAGGCGGTTTGATCAGTCGGATGTGAAATCCCTGGGCTTAACCTGGGAACTGCATTCGATACTGTCAGACTAGAGTATGGTAGAGGTAAGTGGAATTCCTGGTGTAGCGGTGAAATGCGTAGATATCAGGAGGAACATCAGTGGCGAAGGCGGCTTACTGGATCAATACTGACGCTGAGGTGCGAAAGCGTGGGGAGCAAACAGG	ASV_15914	Bacteria	Pseudomonadota	Gammaproteobacteria	JTB23	NA	NA	OASW1	32	Aquarium	Seawater	Direct	253
TACGGAGGGTGCGAGCGTTAATCGGAATTACTGGGCGTAAAGCGCGCGTAGGCGGTTTGATCAGTCGGATGTGAAATCCCTGGGCTTAACCTGGGAACTGCATTCGATACTGTCAGACTAGAGTATGGTAGAGGTAAGTGGAATTCCTGGTGTAGCGGTGAAATGCGTAGATATCAGGAGGAACATCAGTGGCGAAGGCGGCTTACTGGATCAATACTGACGCTGAGGTGCGAAAGCGTGGGGAGCAAACAGG	ASV_15914	Bacteria	Pseudomonadota	Gammaproteobacteria	JTB23	NA	NA	OASW2	52	Aquarium	Seawater	Direct	253
TACGGAGGGTGCGAGCGTTAATCGGAATTACTGGGCGTAAAGCGCGCGTAGGCGGTTTGATCAGTCGGATGTGAAATCCCTGGGCTTAACCTGGGAACTGCATTCGATACTGTCAGACTAGAGTATGGTAGAGGTAAGTGGAATTCCTGGTGTAGCGGTGAAATGCGTAGATATCAGGAGGAACATCAGTGGCGAAGGCGGCTTACTGGATCAATACTGACGCTGAGGTGCGAAAGCGTGGGGAGCAAACAGG	ASV_15914	Bacteria	Pseudomonadota	Gammaproteobacteria	JTB23	NA	NA	OASW3	94	Aquarium	Seawater	Direct	253
TACGGAGGGTGCGAGCGTTAATCGGAATTACTGGGCGTAAAGCGCGCGTAGGCGGTTTGATCAGTCGGATGTGAAATCCCTGGGCTTAACCTGGGAACTGCATTCGATACTGTCAGACTAGAGTATGGTAGAGGTAAGTGGAATTCCTGGTGTAGCGGTGAAATGCGTAGATATCAGGAGGAACATCAGTGGCGAAGGCGGCTTACTGGATCAATACTGACGCTGAGGTGCGAAAGCGTGGGGAGCAAACAGG	ASV_15914	Bacteria	Pseudomonadota	Gammaproteobacteria	JTB23	NA	NA	OSED1	405	Aquarium	Sediment	Direct	253
TACGGAGGGTGCGAGCGTTAATCGGAATTACTGGGCGTAAAGCGCGCGTAGGCGGTTTGATCAGTCGGATGTGAAATCCCTGGGCTTAACCTGGGAACTGCATTCGATACTGTCAGACTAGAGTATGGTAGAGGTAAGTGGAATTCCTGGTGTAGCGGTGAAATGCGTAGATATCAGGAGGAACATCAGTGGCGAAGGCGGCTTACTGGATCAATACTGACGCTGAGGTGCGAAAGCGTGGGGAGCAAACAGG	ASV_15914	Bacteria	Pseudomonadota	Gammaproteobacteria	JTB23	NA	NA	OSED2	440	Aquarium	Sediment	Direct	253
TACGGAGGGTGCGAGCGTTAATCGGAATTACTGGGCGTAAAGCGCGCGTAGGCGGTTTGATCAGTCGGATGTGAAATCCCTGGGCTTAACCTGGGAACTGCATTCGATACTGTCAGACTAGAGTATGGTAGAGGTAAGTGGAATTCCTGGTGTAGCGGTGAAATGCGTAGATATCAGGAGGAACATCAGTGGCGAAGGCGGCTTACTGGATCAATACTGACGCTGAGGTGCGAAAGCGTGGGGAGCAAACAGG	ASV_15914	Bacteria	Pseudomonadota	Gammaproteobacteria	JTB23	NA	NA	OSED3	88	Aquarium	Sediment	Direct	253
CACGTAGGCACCAAGCGTTGTCCGGATTTATTGGGCGTAAAGAGCTCGTAGGCGGTTCAGTAAGTCGGGTGTGAAAACTCTGGGCTCAACCCAGAGACGCCACTCGATACTGCTGTGACTCGAGTGCGGTAGGGGAGCGGGGAATTCCTAGTGTAGCGGTGAAATGCGCAGATATTAGGAGGAACACCAGTGGCGAAGGCGCCGCTCTGGGCCGTAACTGACGCTGAGGAGCGAAAGCGTGGGTAGCAAACAGG	ASV_655	Bacteria	Actinomycetota	Acidimicrobiia	Microtrichales	Ilumatobacteraceae	NA	RSW1	410	Red Sea	Seawater	Direct	254
CACGTAGGCACCAAGCGTTGTCCGGATTTATTGGGCGTAAAGAGCTCGTAGGCGGTTCAGTAAGTCGGGTGTGAAAACTCTGGGCTCAACCCAGAGACGCCACTCGATACTGCTGTGACTCGAGTGCGGTAGGGGAGCGGGGAATTCCTAGTGTAGCGGTGAAATGCGCAGATATTAGGAGGAACACCAGTGGCGAAGGCGCCGCTCTGGGCCGTAACTGACGCTGAGGAGCGAAAGCGTGGGTAGCAAACAGG	ASV_655	Bacteria	Actinomycetota	Acidimicrobiia	Microtrichales	Ilumatobacteraceae	NA	RSW2	377	Red Sea	Seawater	Direct	254
CACGTAGGCACCAAGCGTTGTCCGGATTTATTGGGCGTAAAGAGCTCGTAGGCGGTTCAGTAAGTCGGGTGTGAAAACTCTGGGCTCAACCCAGAGACGCCACTCGATACTGCTGTGACTCGAGTGCGGTAGGGGAGCGGGGAATTCCTAGTGTAGCGGTGAAATGCGCAGATATTAGGAGGAACACCAGTGGCGAAGGCGCCGCTCTGGGCCGTAACTGACGCTGAGGAGCGAAAGCGTGGGTAGCAAACAGG	ASV_655	Bacteria	Actinomycetota	Acidimicrobiia	Microtrichales	Ilumatobacteraceae	NA	RSW3	322	Red Sea	Seawater	Direct	254
GACGAACCGTCCGAACGTTATTCGGTATCACTGGGCTTAAAGCGTGCGTAGGCGGCTTGGTAGGTGAGATGTGAAAGCCCACGGCTCAACCGTGGAATTGCGTTTCAAACCCCCAAGCTCGAGGAAGATAGGGGTGATGGGAACTTATGGTGGAGCGGTGAAATGCGTTGATATCATAGGGAACACCGGTGGCGAAAGCGCATCACTGGATCTTTTCTGACGCTGAGGCACGAAAGCTAGGGTAGCGAACGGG	ASV_11160	Bacteria	Planctomycetota	Planctomycetia	Pirellulales	Pirellulaceae	Rubripirellula	OSED1	66	Aquarium	Sediment	Direct	253
GACGAACCGTCCGAACGTTATTCGGTATCACTGGGCTTAAAGCGTGCGTAGGCGGCTTGGTAGGTGAGATGTGAAAGCCCACGGCTCAACCGTGGAATTGCGTTTCAAACCCCCAAGCTCGAGGAAGATAGGGGTGATGGGAACTTATGGTGGAGCGGTGAAATGCGTTGATATCATAGGGAACACCGGTGGCGAAAGCGCATCACTGGATCTTTTCTGACGCTGAGGCACGAAAGCTAGGGTAGCGAACGGG	ASV_11160	Bacteria	Planctomycetota	Planctomycetia	Pirellulales	Pirellulaceae	Rubripirellula	OSED2	71	Aquarium	Sediment	Direct	253
GACGAACCGTCCGAACGTTATTCGGTATCACTGGGCTTAAAGCGTGCGTAGGCGGCTTGGTAGGTGAGATGTGAAAGCCCACGGCTCAACCGTGGAATTGCGTTTCAAACCCCCAAGCTCGAGGAAGATAGGGGTGATGGGAACTTATGGTGGAGCGGTGAAATGCGTTGATATCATAGGGAACACCGGTGGCGAAAGCGCATCACTGGATCTTTTCTGACGCTGAGGCACGAAAGCTAGGGTAGCGAACGGG	ASV_11160	Bacteria	Planctomycetota	Planctomycetia	Pirellulales	Pirellulaceae	Rubripirellula	OSED3	78	Aquarium	Sediment	Direct	253
GACGAACCGTCCGAACGTTATTCGGTATCACTGGGCTTAAAGCGTGCGTAGGCGGCTTGGTAGGTGAGATGTGAAAGCCCACGGCTCAACCGTGGAATTGCGTTTCAAACCCCCAAGCTCGAGGAAGATAGGGGTGATGGGAACTTATGGTGGAGCGGTGAAATGCGTTGATATCATAGGGAACACCGGTGGCGAAAGCGCATCACTGGATCTTTTCTGACGCTGAGGCACGAAAGCTAGGGTAGCGAACGGG	ASV_11160	Bacteria	Planctomycetota	Planctomycetia	Pirellulales	Pirellulaceae	Rubripirellula	RSED1	143	Red Sea	Sediment	Direct	253
GACGAACCGTCCGAACGTTATTCGGTATCACTGGGCTTAAAGCGTGCGTAGGCGGCTTGGTAGGTGAGATGTGAAAGCCCACGGCTCAACCGTGGAATTGCGTTTCAAACCCCCAAGCTCGAGGAAGATAGGGGTGATGGGAACTTATGGTGGAGCGGTGAAATGCGTTGATATCATAGGGAACACCGGTGGCGAAAGCGCATCACTGGATCTTTTCTGACGCTGAGGCACGAAAGCTAGGGTAGCGAACGGG	ASV_11160	Bacteria	Planctomycetota	Planctomycetia	Pirellulales	Pirellulaceae	Rubripirellula	RSED2	383	Red Sea	Sediment	Direct	253
GACGAACCGTCCGAACGTTATTCGGTATCACTGGGCTTAAAGCGTGCGTAGGCGGCTTGGTAGGTGAGATGTGAAAGCCCACGGCTCAACCGTGGAATTGCGTTTCAAACCCCCAAGCTCGAGGAAGATAGGGGTGATGGGAACTTATGGTGGAGCGGTGAAATGCGTTGATATCATAGGGAACACCGGTGGCGAAAGCGCATCACTGGATCTTTTCTGACGCTGAGGCACGAAAGCTAGGGTAGCGAACGGG	ASV_11160	Bacteria	Planctomycetota	Planctomycetia	Pirellulales	Pirellulaceae	Rubripirellula	RSED3	352	Red Sea	Sediment	Direct	253
TACGTAGGGTGCGAGCGTTAATCGGAATTACTGGGCGTAAAGCGTGCGCAGGCGGTTATGTAAGACAGATGTGAAATCCCCGGGCTCAACCTGGGAACTGCATTAGTGACTGCATAGCTGGAGTACGGCAGAGGGGGATGGAATTCCGCGTGTAGCAGTGAAATGCGTAGATATGCGGAGGAACACCGATGGCGAAGGCAATCCCCTGGGCCTGTACTGACGCTCATGCACGAAAGCGTGGGGAGCAAACAGG	ASV_17851	Bacteria	Pseudomonadota	Betaproteobacteria	Burkholderiales	Comamonadaceae	Curvibacter	RLIT1	231	Red Sea	Litophyton	Direct	253
TACGGAGGGTGCAAGCGTTAATCGGAATTACTGGGCGTAAAGCGCGCGTAGGCGGCTTTGTAAGTCGGATGTGAAAGCCCTGGGCTTAACCTGGGAATTGCATTCGATACTGCAGAGCTAGAGTATGGTAGAGGGAAGTGGAATTTCCGGTGTAGCGGTGAAATGCGTAGATATCGGAAGGAACACCAGTGGCGAAGGCGACTTCCTGGGCCAATACTGACGCTGAGGTGCGAAAGCGTGGGGAGCAAACAGG	ASV_11270	Bacteria	Pseudomonadota	Gammaproteobacteria	Chromatiales	Woeseiaceae	Woeseia	OSED1	317	Aquarium	Sediment	Direct	253
TACGGAGGGTGCAAGCGTTAATCGGAATTACTGGGCGTAAAGCGCGCGTAGGCGGCTTTGTAAGTCGGATGTGAAAGCCCTGGGCTTAACCTGGGAATTGCATTCGATACTGCAGAGCTAGAGTATGGTAGAGGGAAGTGGAATTTCCGGTGTAGCGGTGAAATGCGTAGATATCGGAAGGAACACCAGTGGCGAAGGCGACTTCCTGGGCCAATACTGACGCTGAGGTGCGAAAGCGTGGGGAGCAAACAGG	ASV_11270	Bacteria	Pseudomonadota	Gammaproteobacteria	Chromatiales	Woeseiaceae	Woeseia	OSED2	345	Aquarium	Sediment	Direct	253
TACGGAGGGTGCAAGCGTTAATCGGAATTACTGGGCGTAAAGCGCGCGTAGGCGGCTTTGTAAGTCGGATGTGAAAGCCCTGGGCTTAACCTGGGAATTGCATTCGATACTGCAGAGCTAGAGTATGGTAGAGGGAAGTGGAATTTCCGGTGTAGCGGTGAAATGCGTAGATATCGGAAGGAACACCAGTGGCGAAGGCGACTTCCTGGGCCAATACTGACGCTGAGGTGCGAAAGCGTGGGGAGCAAACAGG	ASV_11270	Bacteria	Pseudomonadota	Gammaproteobacteria	Chromatiales	Woeseiaceae	Woeseia	OSED3	325	Aquarium	Sediment	Direct	253
TACGGAGGGTGCAAGCGTTAATCGGAATTACTGGGCGTAAAGCGCGCGTAGGCGGCTTTGTAAGTCGGATGTGAAAGCCCTGGGCTTAACCTGGGAATTGCATTCGATACTGCAGAGCTAGAGTATGGTAGAGGGAAGTGGAATTTCCGGTGTAGCGGTGAAATGCGTAGATATCGGAAGGAACACCAGTGGCGAAGGCGACTTCCTGGGCCAATACTGACGCTGAGGTGCGAAAGCGTGGGGAGCAAACAGG	ASV_11270	Bacteria	Pseudomonadota	Gammaproteobacteria	Chromatiales	Woeseiaceae	Woeseia	RSED3	93	Red Sea	Sediment	Direct	253
CACGTAGGGACCGAGCGTTGTCCGGATTTATTGGGCGTAAAGAGCTCGTAGGCTGTTGTGTAAGTCGGATGTGAAAACTCAGGGCTCAACCCTGAGACGCCATCTGATACTGCACTGACTCGAGTCCGGTAGGGGAGCATGGAATTCCTGGTGTAGCGGTGGAATGCGCAGATATCAGGAGGAACACCAGTGGCGAAGGCGGTGCTCTGGGCCGGTACTGACGCTGAGGAGCGAAAGCGTGGGGAGCAAACAGG	ASV_11263	Bacteria	Actinomycetota	Acidimicrobiia	Microtrichales	Microtrichaceae	Sva0996 Marine Group	OSED1	207	Aquarium	Sediment	Direct	254
CACGTAGGGACCGAGCGTTGTCCGGATTTATTGGGCGTAAAGAGCTCGTAGGCTGTTGTGTAAGTCGGATGTGAAAACTCAGGGCTCAACCCTGAGACGCCATCTGATACTGCACTGACTCGAGTCCGGTAGGGGAGCATGGAATTCCTGGTGTAGCGGTGGAATGCGCAGATATCAGGAGGAACACCAGTGGCGAAGGCGGTGCTCTGGGCCGGTACTGACGCTGAGGAGCGAAAGCGTGGGGAGCAAACAGG	ASV_11263	Bacteria	Actinomycetota	Acidimicrobiia	Microtrichales	Microtrichaceae	Sva0996 Marine Group	OSED2	267	Aquarium	Sediment	Direct	254
CACGTAGGGACCGAGCGTTGTCCGGATTTATTGGGCGTAAAGAGCTCGTAGGCTGTTGTGTAAGTCGGATGTGAAAACTCAGGGCTCAACCCTGAGACGCCATCTGATACTGCACTGACTCGAGTCCGGTAGGGGAGCATGGAATTCCTGGTGTAGCGGTGGAATGCGCAGATATCAGGAGGAACACCAGTGGCGAAGGCGGTGCTCTGGGCCGGTACTGACGCTGAGGAGCGAAAGCGTGGGGAGCAAACAGG	ASV_11263	Bacteria	Actinomycetota	Acidimicrobiia	Microtrichales	Microtrichaceae	Sva0996 Marine Group	OSED3	597	Aquarium	Sediment	Direct	254
AACCAGCACCTCAAGTGGTCAGGATGATTATTGGGCCTAAAGCATCCGTAGCCTGTTCTGTAAGTTTCCGGTTAAATCCATTAGCTCAACTAATGGGCTGCCGAAAATACTGCAGAACTAGGGAGTGGGAGAGGTAGACGGTACTCGGTAGGAAGGGGTAAAATCCTTTGATCTATTGATGACCACCTGTGGCGAAGGCGGTCTACCAGAACACGTTCGACGGTGAGGGATGAAAGCTGGGGGAGCAAACCGG	ASV_16062	Archaea	Thermoproteota	Nitrososphaeria	Nitrosopumilales	Nitrosopumilales-no-family	Candidatus Nitrosopelagicus	OASW1	71	Aquarium	Seawater	Direct	253
AACCAGCACCTCAAGTGGTCAGGATGATTATTGGGCCTAAAGCATCCGTAGCCTGTTCTGTAAGTTTCCGGTTAAATCCATTAGCTCAACTAATGGGCTGCCGAAAATACTGCAGAACTAGGGAGTGGGAGAGGTAGACGGTACTCGGTAGGAAGGGGTAAAATCCTTTGATCTATTGATGACCACCTGTGGCGAAGGCGGTCTACCAGAACACGTTCGACGGTGAGGGATGAAAGCTGGGGGAGCAAACCGG	ASV_16062	Archaea	Thermoproteota	Nitrososphaeria	Nitrosopumilales	Nitrosopumilales-no-family	Candidatus Nitrosopelagicus	OASW2	31	Aquarium	Seawater	Direct	253
AACCAGCACCTCAAGTGGTCAGGATGATTATTGGGCCTAAAGCATCCGTAGCCTGTTCTGTAAGTTTCCGGTTAAATCCATTAGCTCAACTAATGGGCTGCCGAAAATACTGCAGAACTAGGGAGTGGGAGAGGTAGACGGTACTCGGTAGGAAGGGGTAAAATCCTTTGATCTATTGATGACCACCTGTGGCGAAGGCGGTCTACCAGAACACGTTCGACGGTGAGGGATGAAAGCTGGGGGAGCAAACCGG	ASV_16062	Archaea	Thermoproteota	Nitrososphaeria	Nitrosopumilales	Nitrosopumilales-no-family	Candidatus Nitrosopelagicus	OASW3	82	Aquarium	Seawater	Direct	253
AACCAGCACCTCAAGTGGTCAGGATGATTATTGGGCCTAAAGCATCCGTAGCCTGTTCTGTAAGTTTCCGGTTAAATCCATTAGCTCAACTAATGGGCTGCCGAAAATACTGCAGAACTAGGGAGTGGGAGAGGTAGACGGTACTCGGTAGGAAGGGGTAAAATCCTTTGATCTATTGATGACCACCTGTGGCGAAGGCGGTCTACCAGAACACGTTCGACGGTGAGGGATGAAAGCTGGGGGAGCAAACCGG	ASV_16062	Archaea	Thermoproteota	Nitrososphaeria	Nitrosopumilales	Nitrosopumilales-no-family	Candidatus Nitrosopelagicus	OSED1	194	Aquarium	Sediment	Direct	253
AACCAGCACCTCAAGTGGTCAGGATGATTATTGGGCCTAAAGCATCCGTAGCCTGTTCTGTAAGTTTCCGGTTAAATCCATTAGCTCAACTAATGGGCTGCCGAAAATACTGCAGAACTAGGGAGTGGGAGAGGTAGACGGTACTCGGTAGGAAGGGGTAAAATCCTTTGATCTATTGATGACCACCTGTGGCGAAGGCGGTCTACCAGAACACGTTCGACGGTGAGGGATGAAAGCTGGGGGAGCAAACCGG	ASV_16062	Archaea	Thermoproteota	Nitrososphaeria	Nitrosopumilales	Nitrosopumilales-no-family	Candidatus Nitrosopelagicus	OSED2	212	Aquarium	Sediment	Direct	253
AACCAGCACCTCAAGTGGTCAGGATGATTATTGGGCCTAAAGCATCCGTAGCCTGTTCTGTAAGTTTCCGGTTAAATCCATTAGCTCAACTAATGGGCTGCCGAAAATACTGCAGAACTAGGGAGTGGGAGAGGTAGACGGTACTCGGTAGGAAGGGGTAAAATCCTTTGATCTATTGATGACCACCTGTGGCGAAGGCGGTCTACCAGAACACGTTCGACGGTGAGGGATGAAAGCTGGGGGAGCAAACCGG	ASV_16062	Archaea	Thermoproteota	Nitrososphaeria	Nitrosopumilales	Nitrosopumilales-no-family	Candidatus Nitrosopelagicus	OSED3	367	Aquarium	Sediment	Direct	253
AACCAGCACCTCAAGTGGTCAGGATGATTATTGGGCCTAAAGCATCCGTAGCCTGTTCTGTAAGTTTCCGGTTAAATCCATTAGCTCAACTAATGGGCTGCCGAAAATACTGCAGAACTAGGGAGTGGGAGAGGTAGACGGTACTCGGTAGGAAGGGGTAAAATCCTTTGATCTATTGATGACCACCTGTGGCGAAGGCGGTCTACCAGAACACGTTCGACGGTGAGGGATGAAAGCTGGGGGAGCAAACCGG	ASV_16062	Archaea	Thermoproteota	Nitrososphaeria	Nitrosopumilales	Nitrosopumilales-no-family	Candidatus Nitrosopelagicus	RSED1	99	Red Sea	Sediment	Direct	253
AACCAGCACCTCAAGTGGTCAGGATGATTATTGGGCCTAAAGCATCCGTAGCCTGTTCTATAAGTTTCCGGTTAAATCCATTAGCTCAACTAATGGGCTGCCGAAAATACTGTAGAACTAGGGAGTGGGAGAGGTAGACGGTACTCGGTAGGAAGGGGTAAAATCCTTTGATCTATTGATGACCACCTGTGGCGAAGGCGGTCTACCAGAACACGTTCGACGGTGAGGGATGAAAGCTGGGGGAGCAAACCGG	ASV_12921	Archaea	Thermoproteota	Nitrososphaeria	Nitrosopumilales	Nitrosopumilales-no-family	Candidatus Nitrosopelagicus	OASW3	61	Aquarium	Seawater	Direct	253
AACCAGCACCTCAAGTGGTCAGGATGATTATTGGGCCTAAAGCATCCGTAGCCTGTTCTATAAGTTTCCGGTTAAATCCATTAGCTCAACTAATGGGCTGCCGAAAATACTGTAGAACTAGGGAGTGGGAGAGGTAGACGGTACTCGGTAGGAAGGGGTAAAATCCTTTGATCTATTGATGACCACCTGTGGCGAAGGCGGTCTACCAGAACACGTTCGACGGTGAGGGATGAAAGCTGGGGGAGCAAACCGG	ASV_12921	Archaea	Thermoproteota	Nitrososphaeria	Nitrosopumilales	Nitrosopumilales-no-family	Candidatus Nitrosopelagicus	OSED1	123	Aquarium	Sediment	Direct	253
AACCAGCACCTCAAGTGGTCAGGATGATTATTGGGCCTAAAGCATCCGTAGCCTGTTCTATAAGTTTCCGGTTAAATCCATTAGCTCAACTAATGGGCTGCCGAAAATACTGTAGAACTAGGGAGTGGGAGAGGTAGACGGTACTCGGTAGGAAGGGGTAAAATCCTTTGATCTATTGATGACCACCTGTGGCGAAGGCGGTCTACCAGAACACGTTCGACGGTGAGGGATGAAAGCTGGGGGAGCAAACCGG	ASV_12921	Archaea	Thermoproteota	Nitrososphaeria	Nitrosopumilales	Nitrosopumilales-no-family	Candidatus Nitrosopelagicus	OSED2	149	Aquarium	Sediment	Direct	253
AACCAGCACCTCAAGTGGTCAGGATGATTATTGGGCCTAAAGCATCCGTAGCCTGTTCTATAAGTTTCCGGTTAAATCCATTAGCTCAACTAATGGGCTGCCGAAAATACTGTAGAACTAGGGAGTGGGAGAGGTAGACGGTACTCGGTAGGAAGGGGTAAAATCCTTTGATCTATTGATGACCACCTGTGGCGAAGGCGGTCTACCAGAACACGTTCGACGGTGAGGGATGAAAGCTGGGGGAGCAAACCGG	ASV_12921	Archaea	Thermoproteota	Nitrososphaeria	Nitrosopumilales	Nitrosopumilales-no-family	Candidatus Nitrosopelagicus	OSED3	231	Aquarium	Sediment	Direct	253
AACCAGCACCTCAAGTGGTCAGGATGATTATTGGGCCTAAAGCATCCGTAGCCTGTTCTATAAGTTTCCGGTTAAATCCATTAGCTCAACTAATGGGCTGCCGAAAATACTGTAGAACTAGGGAGTGGGAGAGGTAGACGGTACTCGGTAGGAAGGGGTAAAATCCTTTGATCTATTGATGACCACCTGTGGCGAAGGCGGTCTACCAGAACACGTTCGACGGTGAGGGATGAAAGCTGGGGGAGCAAACCGG	ASV_12921	Archaea	Thermoproteota	Nitrososphaeria	Nitrosopumilales	Nitrosopumilales-no-family	Candidatus Nitrosopelagicus	RSED1	449	Red Sea	Sediment	Direct	253
AACCAGCACCTCAAGTGGTCAGGATGATTATTGGGCCTAAAGCATCCGTAGCCTGTTCTATAAGTTTCCGGTTAAATCCATTAGCTCAACTAATGGGCTGCCGAAAATACTGTAGAACTAGGGAGTGGGAGAGGTAGACGGTACTCGGTAGGAAGGGGTAAAATCCTTTGATCTATTGATGACCACCTGTGGCGAAGGCGGTCTACCAGAACACGTTCGACGGTGAGGGATGAAAGCTGGGGGAGCAAACCGG	ASV_12921	Archaea	Thermoproteota	Nitrososphaeria	Nitrosopumilales	Nitrosopumilales-no-family	Candidatus Nitrosopelagicus	RSED3	42	Red Sea	Sediment	Direct	253
TACGGAGGGTGCAAGCGTTATCCGGAATTATTGGGTTTAAAGGGTGCGTAGGCGGAAATTTAAGTCAGTGGTGAAAGCCTGCAGCTCAACTGTAGAATTGCCATTGATACTGAATTTCTTGAATCTAATTGAAGTGGGCGGAATATGACATGTAGCGGTGAAATGCTTAGATATGTCATAGAACACCGATAGCGAAGGCAGCTCACTAAGTTAGTATTGACGCTCATGCACGAAAGCGTGGGGAGCGAACAGG	ASV_657	Bacteria	Bacteroidota	Bacteroidia	Flavobacteriales	NS7 marine group	NA	RSW1	435	Red Sea	Seawater	Direct	253
TACGGAGGGTGCAAGCGTTATCCGGAATTATTGGGTTTAAAGGGTGCGTAGGCGGAAATTTAAGTCAGTGGTGAAAGCCTGCAGCTCAACTGTAGAATTGCCATTGATACTGAATTTCTTGAATCTAATTGAAGTGGGCGGAATATGACATGTAGCGGTGAAATGCTTAGATATGTCATAGAACACCGATAGCGAAGGCAGCTCACTAAGTTAGTATTGACGCTCATGCACGAAAGCGTGGGGAGCGAACAGG	ASV_657	Bacteria	Bacteroidota	Bacteroidia	Flavobacteriales	NS7 marine group	NA	RSW2	477	Red Sea	Seawater	Direct	253
TACGGAGGGTGCAAGCGTTATCCGGAATTATTGGGTTTAAAGGGTGCGTAGGCGGAAATTTAAGTCAGTGGTGAAAGCCTGCAGCTCAACTGTAGAATTGCCATTGATACTGAATTTCTTGAATCTAATTGAAGTGGGCGGAATATGACATGTAGCGGTGAAATGCTTAGATATGTCATAGAACACCGATAGCGAAGGCAGCTCACTAAGTTAGTATTGACGCTCATGCACGAAAGCGTGGGGAGCGAACAGG	ASV_657	Bacteria	Bacteroidota	Bacteroidia	Flavobacteriales	NS7 marine group	NA	RSW3	143	Red Sea	Seawater	Direct	253
TACGAAGGGTGCAAGCGTTAATCGGAATTACTGGGCGTAAAGCGCGCGTAGGTGGTTTGTTAAGTTGAATGTGAAAGCCCCGGGCTCAACCTGGGAACTGCATCCAAAACTGGCAAGCTAGAGTATGGCAGAGGGTGGTGGAATTTCCTGTGTAGCGGTGAAATGCGTAGATATAGGAAGGAACACCAGTGGCGAAGGCGACCACCTGGGCTAATACTGACACTGAGGTGCGAAAGCGTGGGGAGCAAACAGG	ASV_11283	Bacteria	Pseudomonadota	Gammaproteobacteria	Pseudomonadales	Pseudomonadaceae	Pseudomonas	OSED1	674	Aquarium	Sediment	Direct	253
TACGAAGGGTGCAAGCGTTAATCGGAATTACTGGGCGTAAAGCGCGCGTAGGTGGTTTGTTAAGTTGAATGTGAAAGCCCCGGGCTCAACCTGGGAACTGCATCCAAAACTGGCAAGCTAGAGTATGGCAGAGGGTGGTGGAATTTCCTGTGTAGCGGTGAAATGCGTAGATATAGGAAGGAACACCAGTGGCGAAGGCGACCACCTGGGCTAATACTGACACTGAGGTGCGAAAGCGTGGGGAGCAAACAGG	ASV_11283	Bacteria	Pseudomonadota	Gammaproteobacteria	Pseudomonadales	Pseudomonadaceae	Pseudomonas	OSED2	324	Aquarium	Sediment	Direct	253
TACGAAGGGTGCAAGCGTTAATCGGAATTACTGGGCGTAAAGCGCGCGTAGGTGGTTTGTTAAGTTGAATGTGAAAGCCCCGGGCTCAACCTGGGAACTGCATCCAAAACTGGCAAGCTAGAGTATGGCAGAGGGTGGTGGAATTTCCTGTGTAGCGGTGAAATGCGTAGATATAGGAAGGAACACCAGTGGCGAAGGCGACCACCTGGGCTAATACTGACACTGAGGTGCGAAAGCGTGGGGAGCAAACAGG	ASV_11283	Bacteria	Pseudomonadota	Gammaproteobacteria	Pseudomonadales	Pseudomonadaceae	Pseudomonas	OSED3	50	Aquarium	Sediment	Direct	253
AACCAGCACCTCAAGTGGTCAGGAGGATTATTGGGCCTAAAGCATCCGTAGCCGGCTGTGTAAGTTTTCGGTTAAATCTATATGCTCAACATATAGGCTGCCGAGAATACTGTACAGCTAGGGAGTGGGAGAGGTAGACGGTACTCGGTAGGAAGGGGTAAAATCCTTTGATCTATTGATGACCACCTGTGGCGAAGGCGGTCTACTAGAACACGTCCGACGGTGAGGGATGAAAGCTGGGGGAGCAAACCGG	ASV_16036	Archaea	Thermoproteota	Nitrososphaeria	Nitrosopumilales	Nitrosopumilaceae	Cenarchaeum	OASW1	57	Aquarium	Seawater	Direct	253
AACCAGCACCTCAAGTGGTCAGGAGGATTATTGGGCCTAAAGCATCCGTAGCCGGCTGTGTAAGTTTTCGGTTAAATCTATATGCTCAACATATAGGCTGCCGAGAATACTGTACAGCTAGGGAGTGGGAGAGGTAGACGGTACTCGGTAGGAAGGGGTAAAATCCTTTGATCTATTGATGACCACCTGTGGCGAAGGCGGTCTACTAGAACACGTCCGACGGTGAGGGATGAAAGCTGGGGGAGCAAACCGG	ASV_16036	Archaea	Thermoproteota	Nitrososphaeria	Nitrosopumilales	Nitrosopumilaceae	Cenarchaeum	OASW2	104	Aquarium	Seawater	Direct	253
AACCAGCACCTCAAGTGGTCAGGAGGATTATTGGGCCTAAAGCATCCGTAGCCGGCTGTGTAAGTTTTCGGTTAAATCTATATGCTCAACATATAGGCTGCCGAGAATACTGTACAGCTAGGGAGTGGGAGAGGTAGACGGTACTCGGTAGGAAGGGGTAAAATCCTTTGATCTATTGATGACCACCTGTGGCGAAGGCGGTCTACTAGAACACGTCCGACGGTGAGGGATGAAAGCTGGGGGAGCAAACCGG	ASV_16036	Archaea	Thermoproteota	Nitrososphaeria	Nitrosopumilales	Nitrosopumilaceae	Cenarchaeum	OASW3	89	Aquarium	Seawater	Direct	253
AACCAGCACCTCAAGTGGTCAGGAGGATTATTGGGCCTAAAGCATCCGTAGCCGGCTGTGTAAGTTTTCGGTTAAATCTATATGCTCAACATATAGGCTGCCGAGAATACTGTACAGCTAGGGAGTGGGAGAGGTAGACGGTACTCGGTAGGAAGGGGTAAAATCCTTTGATCTATTGATGACCACCTGTGGCGAAGGCGGTCTACTAGAACACGTCCGACGGTGAGGGATGAAAGCTGGGGGAGCAAACCGG	ASV_16036	Archaea	Thermoproteota	Nitrososphaeria	Nitrosopumilales	Nitrosopumilaceae	Cenarchaeum	OSED1	228	Aquarium	Sediment	Direct	253
AACCAGCACCTCAAGTGGTCAGGAGGATTATTGGGCCTAAAGCATCCGTAGCCGGCTGTGTAAGTTTTCGGTTAAATCTATATGCTCAACATATAGGCTGCCGAGAATACTGTACAGCTAGGGAGTGGGAGAGGTAGACGGTACTCGGTAGGAAGGGGTAAAATCCTTTGATCTATTGATGACCACCTGTGGCGAAGGCGGTCTACTAGAACACGTCCGACGGTGAGGGATGAAAGCTGGGGGAGCAAACCGG	ASV_16036	Archaea	Thermoproteota	Nitrososphaeria	Nitrosopumilales	Nitrosopumilaceae	Cenarchaeum	OSED2	272	Aquarium	Sediment	Direct	253
AACCAGCACCTCAAGTGGTCAGGAGGATTATTGGGCCTAAAGCATCCGTAGCCGGCTGTGTAAGTTTTCGGTTAAATCTATATGCTCAACATATAGGCTGCCGAGAATACTGTACAGCTAGGGAGTGGGAGAGGTAGACGGTACTCGGTAGGAAGGGGTAAAATCCTTTGATCTATTGATGACCACCTGTGGCGAAGGCGGTCTACTAGAACACGTCCGACGGTGAGGGATGAAAGCTGGGGGAGCAAACCGG	ASV_16036	Archaea	Thermoproteota	Nitrososphaeria	Nitrosopumilales	Nitrosopumilaceae	Cenarchaeum	OSED3	174	Aquarium	Sediment	Direct	253
AACCAGCACCTCAAGTGGTCAGGAGGATTATTGGGCCTAAAGCATCCGTAGCCGGCTGTGTAAGTTTTCGGTTAAATCTATATGCTCAACATATAGGCTGCCGAGAATACTGTACAGCTAGGGAGTGGGAGAGGTAGACGGTACTCGGTAGGAAGGGGTAAAATCCTTTGATCTATTGATGACCACCTGTGGCGAAGGCGGTCTACTAGAACACGTCCGACGGTGAGGGATGAAAGCTGGGGGAGCAAACCGG	ASV_16036	Archaea	Thermoproteota	Nitrososphaeria	Nitrosopumilales	Nitrosopumilaceae	Cenarchaeum	RSED1	60	Red Sea	Sediment	Direct	253
AACCAGCACCTCAAGTGGTCAGGAGGATTATTGGGCCTAAAGCATCCGTAGCCGGCTGTGTAAGTTTTCGGTTAAATCTATATGCTCAACATATAGGCTGCCGAGAATACTGTACAGCTAGGGAGTGGGAGAGGTAGACGGTACTCGGTAGGAAGGGGTAAAATCCTTTGATCTATTGATGACCACCTGTGGCGAAGGCGGTCTACTAGAACACGTCCGACGGTGAGGGATGAAAGCTGGGGGAGCAAACCGG	ASV_16036	Archaea	Thermoproteota	Nitrososphaeria	Nitrosopumilales	Nitrosopumilaceae	Cenarchaeum	RSED3	60	Red Sea	Sediment	Direct	253
TACGGAGGGTGCAAGCGTTAATCGGAATTACTGGGCGTAAAGCGCGCGTAGGCGGTTTGGTCAGTTGGATGTGAAAGCCCCGGGCTTAACCTGGGAACTGCATTCAATACTGCCAGACTCGAGTACGAGAGAGGGGGGTAGAATTTCTAGTGTAGCGGTGAAATGCGTAGATATTAGAAGGAATACCAGTGGCGAAGGCGGCCCCCTGGCTCGATACTGACGCTGAGGTGCGAAAGCGTGGGGAGCAAACAGG	ASV_16020	Bacteria	Pseudomonadota	Gammaproteobacteria	Pseudomonadales	Spongiibacteraceae	Bd1-7 Clade	OASW1	51	Aquarium	Seawater	Direct	253
TACGGAGGGTGCAAGCGTTAATCGGAATTACTGGGCGTAAAGCGCGCGTAGGCGGTTTGGTCAGTTGGATGTGAAAGCCCCGGGCTTAACCTGGGAACTGCATTCAATACTGCCAGACTCGAGTACGAGAGAGGGGGGTAGAATTTCTAGTGTAGCGGTGAAATGCGTAGATATTAGAAGGAATACCAGTGGCGAAGGCGGCCCCCTGGCTCGATACTGACGCTGAGGTGCGAAAGCGTGGGGAGCAAACAGG	ASV_16020	Bacteria	Pseudomonadota	Gammaproteobacteria	Pseudomonadales	Spongiibacteraceae	Bd1-7 Clade	OASW2	81	Aquarium	Seawater	Direct	253
TACGGAGGGTGCAAGCGTTAATCGGAATTACTGGGCGTAAAGCGCGCGTAGGCGGTTTGGTCAGTTGGATGTGAAAGCCCCGGGCTTAACCTGGGAACTGCATTCAATACTGCCAGACTCGAGTACGAGAGAGGGGGGTAGAATTTCTAGTGTAGCGGTGAAATGCGTAGATATTAGAAGGAATACCAGTGGCGAAGGCGGCCCCCTGGCTCGATACTGACGCTGAGGTGCGAAAGCGTGGGGAGCAAACAGG	ASV_16020	Bacteria	Pseudomonadota	Gammaproteobacteria	Pseudomonadales	Spongiibacteraceae	Bd1-7 Clade	OASW3	126	Aquarium	Seawater	Direct	253
TACGGAGGGTGCAAGCGTTAATCGGAATTACTGGGCGTAAAGCGCGCGTAGGCGGTTTGGTCAGTTGGATGTGAAAGCCCCGGGCTTAACCTGGGAACTGCATTCAATACTGCCAGACTCGAGTACGAGAGAGGGGGGTAGAATTTCTAGTGTAGCGGTGAAATGCGTAGATATTAGAAGGAATACCAGTGGCGAAGGCGGCCCCCTGGCTCGATACTGACGCTGAGGTGCGAAAGCGTGGGGAGCAAACAGG	ASV_16020	Bacteria	Pseudomonadota	Gammaproteobacteria	Pseudomonadales	Spongiibacteraceae	Bd1-7 Clade	OSED1	276	Aquarium	Sediment	Direct	253
TACGGAGGGTGCAAGCGTTAATCGGAATTACTGGGCGTAAAGCGCGCGTAGGCGGTTTGGTCAGTTGGATGTGAAAGCCCCGGGCTTAACCTGGGAACTGCATTCAATACTGCCAGACTCGAGTACGAGAGAGGGGGGTAGAATTTCTAGTGTAGCGGTGAAATGCGTAGATATTAGAAGGAATACCAGTGGCGAAGGCGGCCCCCTGGCTCGATACTGACGCTGAGGTGCGAAAGCGTGGGGAGCAAACAGG	ASV_16020	Bacteria	Pseudomonadota	Gammaproteobacteria	Pseudomonadales	Spongiibacteraceae	Bd1-7 Clade	OSED2	271	Aquarium	Sediment	Direct	253
TACGGAGGGTGCAAGCGTTAATCGGAATTACTGGGCGTAAAGCGCGCGTAGGCGGTTTGGTCAGTTGGATGTGAAAGCCCCGGGCTTAACCTGGGAACTGCATTCAATACTGCCAGACTCGAGTACGAGAGAGGGGGGTAGAATTTCTAGTGTAGCGGTGAAATGCGTAGATATTAGAAGGAATACCAGTGGCGAAGGCGGCCCCCTGGCTCGATACTGACGCTGAGGTGCGAAAGCGTGGGGAGCAAACAGG	ASV_16020	Bacteria	Pseudomonadota	Gammaproteobacteria	Pseudomonadales	Spongiibacteraceae	Bd1-7 Clade	OSED3	109	Aquarium	Sediment	Direct	253
TACGGAGGGTGCAAGCGTTAATCGGAATTACTGGGCGTAAAGCGCGCGTAGGCGGTTTGGTCAGTTGGATGTGAAAGCCCCGGGCTTAACCTGGGAACTGCATTCAATACTGCCAGACTCGAGTACGAGAGAGGGGGGTAGAATTTCTAGTGTAGCGGTGAAATGCGTAGATATTAGAAGGAATACCAGTGGCGAAGGCGGCCCCCTGGCTCGATACTGACGCTGAGGTGCGAAAGCGTGGGGAGCAAACAGG	ASV_16020	Bacteria	Pseudomonadota	Gammaproteobacteria	Pseudomonadales	Spongiibacteraceae	Bd1-7 Clade	RSED1	76	Red Sea	Sediment	Direct	253
TACGGAGGGTGCAAGCGTTAATCGGAATTACTGGGCGTAAAGCGCGCGTAGGCGGTTTGGTCAGTTGGATGTGAAAGCCCCGGGCTTAACCTGGGAACTGCATTCAATACTGCCAGACTCGAGTACGAGAGAGGGGGGTAGAATTTCTAGTGTAGCGGTGAAATGCGTAGATATTAGAAGGAATACCAGTGGCGAAGGCGGCCCCCTGGCTCGATACTGACGCTGAGGTGCGAAAGCGTGGGGAGCAAACAGG	ASV_16020	Bacteria	Pseudomonadota	Gammaproteobacteria	Pseudomonadales	Spongiibacteraceae	Bd1-7 Clade	RSED2	31	Red Sea	Sediment	Direct	253
TACGGAGGGTGCAAGCGTTAATCGGAATTACTGGGCGTAAAGCGCGCGTAGGCGGTTTGGTCAGTTGGATGTGAAAGCCCCGGGCTTAACCTGGGAACTGCATTCAATACTGCCAGACTCGAGTACGAGAGAGGGGGGTAGAATTTCTAGTGTAGCGGTGAAATGCGTAGATATTAGAAGGAATACCAGTGGCGAAGGCGGCCCCCTGGCTCGATACTGACGCTGAGGTGCGAAAGCGTGGGGAGCAAACAGG	ASV_16020	Bacteria	Pseudomonadota	Gammaproteobacteria	Pseudomonadales	Spongiibacteraceae	Bd1-7 Clade	RSW1	12	Red Sea	Seawater	Direct	253
TACGGGAGTGGCAAGCGTTATCCGGAATTATTGGGCGTAAAGCGTCCGCAGGCGGCCTGACAAGTCTGCTGTTAAAGCGTGGAGCTTAACTCCATTTCAGCAGTGGAAACTGTCAGGCTTGAGTGTGGTAGGGGCAGAGGGAATTCCCGGTGTAGCGGTGAAATGCGTAGATATCGGGAAGAACACCAGTGGCGAAAGCGCTCTGCTGGGCCATCACTGACGCTCATGGACGAAAGCCAGGGGAGCGAAAGGG	ASV_16693	Bacteria	Cyanobacteriota	Cyanophyceae	Synechococcales	Synechococcaceae	Cyanobium Pcc-6307	RLIT2	12	Red Sea	Litophyton	Direct	253
TACGGGAGTGGCAAGCGTTATCCGGAATTATTGGGCGTAAAGCGTCCGCAGGCGGCCTGACAAGTCTGCTGTTAAAGCGTGGAGCTTAACTCCATTTCAGCAGTGGAAACTGTCAGGCTTGAGTGTGGTAGGGGCAGAGGGAATTCCCGGTGTAGCGGTGAAATGCGTAGATATCGGGAAGAACACCAGTGGCGAAAGCGCTCTGCTGGGCCATCACTGACGCTCATGGACGAAAGCCAGGGGAGCGAAAGGG	ASV_16693	Bacteria	Cyanobacteriota	Cyanophyceae	Synechococcales	Synechococcaceae	Cyanobium Pcc-6307	RLIT3	39	Red Sea	Litophyton	Direct	253
TACGGGAGTGGCAAGCGTTATCCGGAATTATTGGGCGTAAAGCGTCCGCAGGCGGCCTGACAAGTCTGCTGTTAAAGCGTGGAGCTTAACTCCATTTCAGCAGTGGAAACTGTCAGGCTTGAGTGTGGTAGGGGCAGAGGGAATTCCCGGTGTAGCGGTGAAATGCGTAGATATCGGGAAGAACACCAGTGGCGAAAGCGCTCTGCTGGGCCATCACTGACGCTCATGGACGAAAGCCAGGGGAGCGAAAGGG	ASV_16693	Bacteria	Cyanobacteriota	Cyanophyceae	Synechococcales	Synechococcaceae	Cyanobium Pcc-6307	RSED2	42	Red Sea	Sediment	Direct	253
TACGGGAGTGGCAAGCGTTATCCGGAATTATTGGGCGTAAAGCGTCCGCAGGCGGCCTGACAAGTCTGCTGTTAAAGCGTGGAGCTTAACTCCATTTCAGCAGTGGAAACTGTCAGGCTTGAGTGTGGTAGGGGCAGAGGGAATTCCCGGTGTAGCGGTGAAATGCGTAGATATCGGGAAGAACACCAGTGGCGAAAGCGCTCTGCTGGGCCATCACTGACGCTCATGGACGAAAGCCAGGGGAGCGAAAGGG	ASV_16693	Bacteria	Cyanobacteriota	Cyanophyceae	Synechococcales	Synechococcaceae	Cyanobium Pcc-6307	RSED3	18	Red Sea	Sediment	Direct	253
TACGGGAGTGGCAAGCGTTATCCGGAATTATTGGGCGTAAAGCGTCCGCAGGCGGCCTGACAAGTCTGCTGTTAAAGCGTGGAGCTTAACTCCATTTCAGCAGTGGAAACTGTCAGGCTTGAGTGTGGTAGGGGCAGAGGGAATTCCCGGTGTAGCGGTGAAATGCGTAGATATCGGGAAGAACACCAGTGGCGAAAGCGCTCTGCTGGGCCATCACTGACGCTCATGGACGAAAGCCAGGGGAGCGAAAGGG	ASV_16693	Bacteria	Cyanobacteriota	Cyanophyceae	Synechococcales	Synechococcaceae	Cyanobium Pcc-6307	RSW1	224	Red Sea	Seawater	Direct	253
TACGGGAGTGGCAAGCGTTATCCGGAATTATTGGGCGTAAAGCGTCCGCAGGCGGCCTGACAAGTCTGCTGTTAAAGCGTGGAGCTTAACTCCATTTCAGCAGTGGAAACTGTCAGGCTTGAGTGTGGTAGGGGCAGAGGGAATTCCCGGTGTAGCGGTGAAATGCGTAGATATCGGGAAGAACACCAGTGGCGAAAGCGCTCTGCTGGGCCATCACTGACGCTCATGGACGAAAGCCAGGGGAGCGAAAGGG	ASV_16693	Bacteria	Cyanobacteriota	Cyanophyceae	Synechococcales	Synechococcaceae	Cyanobium Pcc-6307	RSW2	269	Red Sea	Seawater	Direct	253
TACGGGAGTGGCAAGCGTTATCCGGAATTATTGGGCGTAAAGCGTCCGCAGGCGGCCTGACAAGTCTGCTGTTAAAGCGTGGAGCTTAACTCCATTTCAGCAGTGGAAACTGTCAGGCTTGAGTGTGGTAGGGGCAGAGGGAATTCCCGGTGTAGCGGTGAAATGCGTAGATATCGGGAAGAACACCAGTGGCGAAAGCGCTCTGCTGGGCCATCACTGACGCTCATGGACGAAAGCCAGGGGAGCGAAAGGG	ASV_16693	Bacteria	Cyanobacteriota	Cyanophyceae	Synechococcales	Synechococcaceae	Cyanobium Pcc-6307	RSW3	140	Red Sea	Seawater	Direct	253
TACGGGAGTGGCAAGCGTTATCCGGAATTATTGGGCGTAAAGCGTCCGCAGGCGGCCTGACAAGTCTGCTGTTAAAGCGTGGAGCTTAACTCCATTTCAGCAGTGGAAACTGTCAGGCTTGAGTGTGGTAGGGGCAGAGGGAATTCCCGGTGTAGCGGTGAAATGCGTAGATATCGGGAAGAACACCAGTGGCGAAAGCGCTCTGCTGGGCCATCACTGACGCTCATGGACGAAAGCCAGGGGAGCGAAAGGG	ASV_16693	Bacteria	Cyanobacteriota	Cyanophyceae	Synechococcales	Synechococcaceae	Cyanobium Pcc-6307	MPRLIT1	5	Red Sea	Litophyton	Microbial Pellet	253
TACGGGAGTGGCAAGCGTTATCCGGAATTATTGGGCGTAAAGCGTCCGCAGGCGGCCTGACAAGTCTGCTGTTAAAGCGTGGAGCTTAACTCCATTTCAGCAGTGGAAACTGTCAGGCTTGAGTGTGGTAGGGGCAGAGGGAATTCCCGGTGTAGCGGTGAAATGCGTAGATATCGGGAAGAACACCAGTGGCGAAAGCGCTCTGCTGGGCCATCACTGACGCTCATGGACGAAAGCCAGGGGAGCGAAAGGG	ASV_16693	Bacteria	Cyanobacteriota	Cyanophyceae	Synechococcales	Synechococcaceae	Cyanobium Pcc-6307	MPRLIT2	101	Red Sea	Litophyton	Microbial Pellet	253
TACGGGAGTGGCAAGCGTTATCCGGAATTATTGGGCGTAAAGCGTCCGCAGGCGGCCTGACAAGTCTGCTGTTAAAGCGTGGAGCTTAACTCCATTTCAGCAGTGGAAACTGTCAGGCTTGAGTGTGGTAGGGGCAGAGGGAATTCCCGGTGTAGCGGTGAAATGCGTAGATATCGGGAAGAACACCAGTGGCGAAAGCGCTCTGCTGGGCCATCACTGACGCTCATGGACGAAAGCCAGGGGAGCGAAAGGG	ASV_16693	Bacteria	Cyanobacteriota	Cyanophyceae	Synechococcales	Synechococcaceae	Cyanobium Pcc-6307	MPRLIT3	170	Red Sea	Litophyton	Microbial Pellet	253
TACGTAGGTGGCAAGCGTTATCCGGAATTATTGGGCGTAAAGGGAGCGTAGGCGGATATTTAAGTGGGATGTGAAATACCTGAGCTCAACTTGGGTGCTGCATTCCAAACTGGATATCTAGAGTGCAGGAGAGGAGAGTGGAATTCCTAGTGTAGCGGTGAAATGCGTAGAGATTAGGAAGAACACCAGTGGCGAAGGCGACTCTCTGGACTGTAACTGACGCTGAGGCTCGAAAGCGTGGGGAGCGAACAGG	ASV_16128	Bacteria	Bacillota	Clostridia	Eubacteriales	Clostridiaceae	Clostridium	OASW1	156	Aquarium	Seawater	Direct	253
TACGTAGGTGGCAAGCGTTATCCGGAATTATTGGGCGTAAAGGGAGCGTAGGCGGATATTTAAGTGGGATGTGAAATACCTGAGCTCAACTTGGGTGCTGCATTCCAAACTGGATATCTAGAGTGCAGGAGAGGAGAGTGGAATTCCTAGTGTAGCGGTGAAATGCGTAGAGATTAGGAAGAACACCAGTGGCGAAGGCGACTCTCTGGACTGTAACTGACGCTGAGGCTCGAAAGCGTGGGGAGCGAACAGG	ASV_16128	Bacteria	Bacillota	Clostridia	Eubacteriales	Clostridiaceae	Clostridium	OASW2	183	Aquarium	Seawater	Direct	253
TACGTAGGTGGCAAGCGTTATCCGGAATTATTGGGCGTAAAGGGAGCGTAGGCGGATATTTAAGTGGGATGTGAAATACCTGAGCTCAACTTGGGTGCTGCATTCCAAACTGGATATCTAGAGTGCAGGAGAGGAGAGTGGAATTCCTAGTGTAGCGGTGAAATGCGTAGAGATTAGGAAGAACACCAGTGGCGAAGGCGACTCTCTGGACTGTAACTGACGCTGAGGCTCGAAAGCGTGGGGAGCGAACAGG	ASV_16128	Bacteria	Bacillota	Clostridia	Eubacteriales	Clostridiaceae	Clostridium	OASW3	414	Aquarium	Seawater	Direct	253
TACGTAGGTGGCAAGCGTTATCCGGAATTATTGGGCGTAAAGGGAGCGTAGGCGGATATTTAAGTGGGATGTGAAATACCTGAGCTCAACTTGGGTGCTGCATTCCAAACTGGATATCTAGAGTGCAGGAGAGGAGAGTGGAATTCCTAGTGTAGCGGTGAAATGCGTAGAGATTAGGAAGAACACCAGTGGCGAAGGCGACTCTCTGGACTGTAACTGACGCTGAGGCTCGAAAGCGTGGGGAGCGAACAGG	ASV_16128	Bacteria	Bacillota	Clostridia	Eubacteriales	Clostridiaceae	Clostridium	OSED1	73	Aquarium	Sediment	Direct	253
TACGTAGGTGGCAAGCGTTATCCGGAATTATTGGGCGTAAAGGGAGCGTAGGCGGATATTTAAGTGGGATGTGAAATACCTGAGCTCAACTTGGGTGCTGCATTCCAAACTGGATATCTAGAGTGCAGGAGAGGAGAGTGGAATTCCTAGTGTAGCGGTGAAATGCGTAGAGATTAGGAAGAACACCAGTGGCGAAGGCGACTCTCTGGACTGTAACTGACGCTGAGGCTCGAAAGCGTGGGGAGCGAACAGG	ASV_16128	Bacteria	Bacillota	Clostridia	Eubacteriales	Clostridiaceae	Clostridium	OSED2	60	Aquarium	Sediment	Direct	253
TACGTAGGTGGCAAGCGTTATCCGGAATTATTGGGCGTAAAGGGAGCGTAGGCGGATATTTAAGTGGGATGTGAAATACCTGAGCTCAACTTGGGTGCTGCATTCCAAACTGGATATCTAGAGTGCAGGAGAGGAGAGTGGAATTCCTAGTGTAGCGGTGAAATGCGTAGAGATTAGGAAGAACACCAGTGGCGAAGGCGACTCTCTGGACTGTAACTGACGCTGAGGCTCGAAAGCGTGGGGAGCGAACAGG	ASV_16128	Bacteria	Bacillota	Clostridia	Eubacteriales	Clostridiaceae	Clostridium	OSED3	80	Aquarium	Sediment	Direct	253
TACGTAGGTGGCAAGCGTTATCCGGAATTATTGGGCGTAAAGGGAGCGTAGGCGGATATTTAAGTGGGATGTGAAATACCTGAGCTCAACTTGGGTGCTGCATTCCAAACTGGATATCTAGAGTGCAGGAGAGGAGAGTGGAATTCCTAGTGTAGCGGTGAAATGCGTAGAGATTAGGAAGAACACCAGTGGCGAAGGCGACTCTCTGGACTGTAACTGACGCTGAGGCTCGAAAGCGTGGGGAGCGAACAGG	ASV_16128	Bacteria	Bacillota	Clostridia	Eubacteriales	Clostridiaceae	Clostridium	RSED1	16	Red Sea	Sediment	Direct	253
TACGTAGGTGGCAAGCGTTATCCGGAATTATTGGGCGTAAAGGGAGCGTAGGCGGATATTTAAGTGGGATGTGAAATACCTGAGCTCAACTTGGGTGCTGCATTCCAAACTGGATATCTAGAGTGCAGGAGAGGAGAGTGGAATTCCTAGTGTAGCGGTGAAATGCGTAGAGATTAGGAAGAACACCAGTGGCGAAGGCGACTCTCTGGACTGTAACTGACGCTGAGGCTCGAAAGCGTGGGGAGCGAACAGG	ASV_16128	Bacteria	Bacillota	Clostridia	Eubacteriales	Clostridiaceae	Clostridium	RSED3	27	Red Sea	Sediment	Direct	253
TACGTAGGGTGCAAGCGTTGTCCGGATTTATTGGGCGTAAAGAGCTCGTAGGCGGTTAGTCGCGTCGGATGTGAAAACCCAGTGCTTAACACTGGGCCTGCATTCGATACGGGCTGACTAGAGTGTTGTAGGGGAGACTGGAACTCCTGGTGTAGCGGTGAAATGCGCAGATATCAGGAAGAACACCGGTGGCGAAGGCGGGTCTCTGGGCAACTACTGACGCTGAGGAGCGAAAGCGTGGGGAGCAAACAGG	ASV_7862	Bacteria	Actinomycetota	Actinobacteria	PeM15	NA	NA	RLIT3	3	Red Sea	Litophyton	Direct	253
TACGTAGGGTGCAAGCGTTGTCCGGATTTATTGGGCGTAAAGAGCTCGTAGGCGGTTAGTCGCGTCGGATGTGAAAACCCAGTGCTTAACACTGGGCCTGCATTCGATACGGGCTGACTAGAGTGTTGTAGGGGAGACTGGAACTCCTGGTGTAGCGGTGAAATGCGCAGATATCAGGAAGAACACCGGTGGCGAAGGCGGGTCTCTGGGCAACTACTGACGCTGAGGAGCGAAAGCGTGGGGAGCAAACAGG	ASV_7862	Bacteria	Actinomycetota	Actinobacteria	PeM15	NA	NA	RSW1	460	Red Sea	Seawater	Direct	253
TACGTAGGGTGCAAGCGTTGTCCGGATTTATTGGGCGTAAAGAGCTCGTAGGCGGTTAGTCGCGTCGGATGTGAAAACCCAGTGCTTAACACTGGGCCTGCATTCGATACGGGCTGACTAGAGTGTTGTAGGGGAGACTGGAACTCCTGGTGTAGCGGTGAAATGCGCAGATATCAGGAAGAACACCGGTGGCGAAGGCGGGTCTCTGGGCAACTACTGACGCTGAGGAGCGAAAGCGTGGGGAGCAAACAGG	ASV_7862	Bacteria	Actinomycetota	Actinobacteria	PeM15	NA	NA	RSW2	255	Red Sea	Seawater	Direct	253
TACGTAGGGTGCAAGCGTTGTCCGGATTTATTGGGCGTAAAGAGCTCGTAGGCGGTTAGTCGCGTCGGATGTGAAAACCCAGTGCTTAACACTGGGCCTGCATTCGATACGGGCTGACTAGAGTGTTGTAGGGGAGACTGGAACTCCTGGTGTAGCGGTGAAATGCGCAGATATCAGGAAGAACACCGGTGGCGAAGGCGGGTCTCTGGGCAACTACTGACGCTGAGGAGCGAAAGCGTGGGGAGCAAACAGG	ASV_7862	Bacteria	Actinomycetota	Actinobacteria	PeM15	NA	NA	RSW3	283	Red Sea	Seawater	Direct	253
TACCGGCGCCTCAAGTGGTAGTCGCTTTTATTGGGCCTAAAACGTCCGTAGCCGGTCTGGTGCATTCGTGGGTAAATCAACCCGCTCAACGGGTTGAATTCTGCGAGCACGGCCAGACTTGGGACCGGGAGAGGTGTGGGGTACTCTCAGGGTAGGGGTAAAATCCTGTCATCCTGAGAGGACCACCTGTTGCGAAGGCGCCACACTAGAACGGATCCGACGGTCAGGGACGAAACCTAGGGGCACGAACCGG	ASV_595	Archaea	Thermoplasmatota	Thermoplasmata	Marine Group II	NA	NA	RSW1	138	Red Sea	Seawater	Direct	253
TACCGGCGCCTCAAGTGGTAGTCGCTTTTATTGGGCCTAAAACGTCCGTAGCCGGTCTGGTGCATTCGTGGGTAAATCAACCCGCTCAACGGGTTGAATTCTGCGAGCACGGCCAGACTTGGGACCGGGAGAGGTGTGGGGTACTCTCAGGGTAGGGGTAAAATCCTGTCATCCTGAGAGGACCACCTGTTGCGAAGGCGCCACACTAGAACGGATCCGACGGTCAGGGACGAAACCTAGGGGCACGAACCGG	ASV_595	Archaea	Thermoplasmatota	Thermoplasmata	Marine Group II	NA	NA	RSW2	736	Red Sea	Seawater	Direct	253
TACCGGCGCCTCAAGTGGTAGTCGCTTTTATTGGGCCTAAAACGTCCGTAGCCGGTCTGGTGCATTCGTGGGTAAATCAACCCGCTCAACGGGTTGAATTCTGCGAGCACGGCCAGACTTGGGACCGGGAGAGGTGTGGGGTACTCTCAGGGTAGGGGTAAAATCCTGTCATCCTGAGAGGACCACCTGTTGCGAAGGCGCCACACTAGAACGGATCCGACGGTCAGGGACGAAACCTAGGGGCACGAACCGG	ASV_595	Archaea	Thermoplasmatota	Thermoplasmata	Marine Group II	NA	NA	RSW3	114	Red Sea	Seawater	Direct	253
TACGGAGGGTGCAAGCGTTAATCGGAATTACTGGGCGTAAAGCGCTCGTAGGCGGTTTGTTAAGTCGGATGTGAAAGCCCCGGGCTTAACCTGGGAACTGCATTCGATACTGGCAGACTAGAGTATGGTAGAGGCAAGTGGAATTCCGGGTGTAGCGGTGAAATGCGTAGATATCCGGAGGAACATCAGTGGCGAAGGCGACTTGCTGGACCAATACTGACGCTGAGGAGCGAAAGCGTGGGGAGCAAACGGG	ASV_9559	Bacteria	Pseudomonadota	Gammaproteobacteria	BD7-8	NA	NA	OSED2	40	Aquarium	Sediment	Direct	253
TACGGAGGGTGCAAGCGTTAATCGGAATTACTGGGCGTAAAGCGCTCGTAGGCGGTTTGTTAAGTCGGATGTGAAAGCCCCGGGCTTAACCTGGGAACTGCATTCGATACTGGCAGACTAGAGTATGGTAGAGGCAAGTGGAATTCCGGGTGTAGCGGTGAAATGCGTAGATATCCGGAGGAACATCAGTGGCGAAGGCGACTTGCTGGACCAATACTGACGCTGAGGAGCGAAAGCGTGGGGAGCAAACGGG	ASV_9559	Bacteria	Pseudomonadota	Gammaproteobacteria	BD7-8	NA	NA	OSED3	39	Aquarium	Sediment	Direct	253
TACGGAGGGTGCAAGCGTTAATCGGAATTACTGGGCGTAAAGCGCTCGTAGGCGGTTTGTTAAGTCGGATGTGAAAGCCCCGGGCTTAACCTGGGAACTGCATTCGATACTGGCAGACTAGAGTATGGTAGAGGCAAGTGGAATTCCGGGTGTAGCGGTGAAATGCGTAGATATCCGGAGGAACATCAGTGGCGAAGGCGACTTGCTGGACCAATACTGACGCTGAGGAGCGAAAGCGTGGGGAGCAAACGGG	ASV_9559	Bacteria	Pseudomonadota	Gammaproteobacteria	BD7-8	NA	NA	RSED1	113	Red Sea	Sediment	Direct	253
TACGGAGGGTGCAAGCGTTAATCGGAATTACTGGGCGTAAAGCGCTCGTAGGCGGTTTGTTAAGTCGGATGTGAAAGCCCCGGGCTTAACCTGGGAACTGCATTCGATACTGGCAGACTAGAGTATGGTAGAGGCAAGTGGAATTCCGGGTGTAGCGGTGAAATGCGTAGATATCCGGAGGAACATCAGTGGCGAAGGCGACTTGCTGGACCAATACTGACGCTGAGGAGCGAAAGCGTGGGGAGCAAACGGG	ASV_9559	Bacteria	Pseudomonadota	Gammaproteobacteria	BD7-8	NA	NA	RSED2	496	Red Sea	Sediment	Direct	253
TACGGAGGGTGCAAGCGTTAATCGGAATTACTGGGCGTAAAGCGCTCGTAGGCGGTTTGTTAAGTCGGATGTGAAAGCCCCGGGCTTAACCTGGGAACTGCATTCGATACTGGCAGACTAGAGTATGGTAGAGGCAAGTGGAATTCCGGGTGTAGCGGTGAAATGCGTAGATATCCGGAGGAACATCAGTGGCGAAGGCGACTTGCTGGACCAATACTGACGCTGAGGAGCGAAAGCGTGGGGAGCAAACGGG	ASV_9559	Bacteria	Pseudomonadota	Gammaproteobacteria	BD7-8	NA	NA	RSED3	295	Red Sea	Sediment	Direct	253
TACGAAGGGGGCTAGCGTTGTTCGGATTTACTGGGCGTAAAGCGCACGTAGGCGGATCGTTAAGTGAGGGGTGAAATCCCAGGGCTCAACCCTGGAACTGCCTTTCATACTGGCGATCTGGAGTTCGAGAGAGGTGAGTGGAATTCCGAGTGTAGAGGTGAAATTCGTAGATATTCGGAGGAACACCAGTGGCGAAGGCGGCTCACTGGCTCGATACTGACGCTGAGGTGCGAAAGCGTGGGGAGCAAACAGG	ASV_12568	Bacteria	Pseudomonadota	Alphaproteobacteria	Hyphomicrobiales	Rhizobiaceae	Hoeflea	OASW3	25	Aquarium	Seawater	Direct	253
TACGAAGGGGGCTAGCGTTGTTCGGATTTACTGGGCGTAAAGCGCACGTAGGCGGATCGTTAAGTGAGGGGTGAAATCCCAGGGCTCAACCCTGGAACTGCCTTTCATACTGGCGATCTGGAGTTCGAGAGAGGTGAGTGGAATTCCGAGTGTAGAGGTGAAATTCGTAGATATTCGGAGGAACACCAGTGGCGAAGGCGGCTCACTGGCTCGATACTGACGCTGAGGTGCGAAAGCGTGGGGAGCAAACAGG	ASV_12568	Bacteria	Pseudomonadota	Alphaproteobacteria	Hyphomicrobiales	Rhizobiaceae	Hoeflea	OSED1	62	Aquarium	Sediment	Direct	253
TACGAAGGGGGCTAGCGTTGTTCGGATTTACTGGGCGTAAAGCGCACGTAGGCGGATCGTTAAGTGAGGGGTGAAATCCCAGGGCTCAACCCTGGAACTGCCTTTCATACTGGCGATCTGGAGTTCGAGAGAGGTGAGTGGAATTCCGAGTGTAGAGGTGAAATTCGTAGATATTCGGAGGAACACCAGTGGCGAAGGCGGCTCACTGGCTCGATACTGACGCTGAGGTGCGAAAGCGTGGGGAGCAAACAGG	ASV_12568	Bacteria	Pseudomonadota	Alphaproteobacteria	Hyphomicrobiales	Rhizobiaceae	Hoeflea	OSED2	105	Aquarium	Sediment	Direct	253
TACGAAGGGGGCTAGCGTTGTTCGGATTTACTGGGCGTAAAGCGCACGTAGGCGGATCGTTAAGTGAGGGGTGAAATCCCAGGGCTCAACCCTGGAACTGCCTTTCATACTGGCGATCTGGAGTTCGAGAGAGGTGAGTGGAATTCCGAGTGTAGAGGTGAAATTCGTAGATATTCGGAGGAACACCAGTGGCGAAGGCGGCTCACTGGCTCGATACTGACGCTGAGGTGCGAAAGCGTGGGGAGCAAACAGG	ASV_12568	Bacteria	Pseudomonadota	Alphaproteobacteria	Hyphomicrobiales	Rhizobiaceae	Hoeflea	OSED3	82	Aquarium	Sediment	Direct	253
TACGAAGGGGGCTAGCGTTGTTCGGATTTACTGGGCGTAAAGCGCACGTAGGCGGATCGTTAAGTGAGGGGTGAAATCCCAGGGCTCAACCCTGGAACTGCCTTTCATACTGGCGATCTGGAGTTCGAGAGAGGTGAGTGGAATTCCGAGTGTAGAGGTGAAATTCGTAGATATTCGGAGGAACACCAGTGGCGAAGGCGGCTCACTGGCTCGATACTGACGCTGAGGTGCGAAAGCGTGGGGAGCAAACAGG	ASV_12568	Bacteria	Pseudomonadota	Alphaproteobacteria	Hyphomicrobiales	Rhizobiaceae	Hoeflea	RSED1	173	Red Sea	Sediment	Direct	253
TACGAAGGGGGCTAGCGTTGTTCGGATTTACTGGGCGTAAAGCGCACGTAGGCGGATCGTTAAGTGAGGGGTGAAATCCCAGGGCTCAACCCTGGAACTGCCTTTCATACTGGCGATCTGGAGTTCGAGAGAGGTGAGTGGAATTCCGAGTGTAGAGGTGAAATTCGTAGATATTCGGAGGAACACCAGTGGCGAAGGCGGCTCACTGGCTCGATACTGACGCTGAGGTGCGAAAGCGTGGGGAGCAAACAGG	ASV_12568	Bacteria	Pseudomonadota	Alphaproteobacteria	Hyphomicrobiales	Rhizobiaceae	Hoeflea	RSED2	252	Red Sea	Sediment	Direct	253
TACGAAGGGGGCTAGCGTTGTTCGGATTTACTGGGCGTAAAGCGCACGTAGGCGGATCGTTAAGTGAGGGGTGAAATCCCAGGGCTCAACCCTGGAACTGCCTTTCATACTGGCGATCTGGAGTTCGAGAGAGGTGAGTGGAATTCCGAGTGTAGAGGTGAAATTCGTAGATATTCGGAGGAACACCAGTGGCGAAGGCGGCTCACTGGCTCGATACTGACGCTGAGGTGCGAAAGCGTGGGGAGCAAACAGG	ASV_12568	Bacteria	Pseudomonadota	Alphaproteobacteria	Hyphomicrobiales	Rhizobiaceae	Hoeflea	RSED3	275	Red Sea	Sediment	Direct	253
AACCAGCACCTCAAGTGGTCAGGATGATTATTGGGCCTAAAGCATCCGTAGCCGGCTTTGTTAGTTTTCGGTTAAATCTGTACGCTCAACGTACAGGCTGCCGGGAATACTGCAGAGCTAGGGAGTGGGAGAGGTAGACGGTACTCGGTAGGAAGGGGTAAAATCCTTTGATCTATTGATGACCACCTGTGGCGAAGGCGGTCTACCAGAACACGTCCGACGGTGAGGGATGAAAGCTGGGGGAGCAAACCGG	ASV_16139	Archaea	Thermoproteota	Nitrososphaeria	Nitrosopumilales	Nitrosopumilaceae	Candidatus Nitrosopumilus	OASW1	207	Aquarium	Seawater	Direct	253
AACCAGCACCTCAAGTGGTCAGGATGATTATTGGGCCTAAAGCATCCGTAGCCGGCTTTGTTAGTTTTCGGTTAAATCTGTACGCTCAACGTACAGGCTGCCGGGAATACTGCAGAGCTAGGGAGTGGGAGAGGTAGACGGTACTCGGTAGGAAGGGGTAAAATCCTTTGATCTATTGATGACCACCTGTGGCGAAGGCGGTCTACCAGAACACGTCCGACGGTGAGGGATGAAAGCTGGGGGAGCAAACCGG	ASV_16139	Archaea	Thermoproteota	Nitrososphaeria	Nitrosopumilales	Nitrosopumilaceae	Candidatus Nitrosopumilus	OASW2	159	Aquarium	Seawater	Direct	253
AACCAGCACCTCAAGTGGTCAGGATGATTATTGGGCCTAAAGCATCCGTAGCCGGCTTTGTTAGTTTTCGGTTAAATCTGTACGCTCAACGTACAGGCTGCCGGGAATACTGCAGAGCTAGGGAGTGGGAGAGGTAGACGGTACTCGGTAGGAAGGGGTAAAATCCTTTGATCTATTGATGACCACCTGTGGCGAAGGCGGTCTACCAGAACACGTCCGACGGTGAGGGATGAAAGCTGGGGGAGCAAACCGG	ASV_16139	Archaea	Thermoproteota	Nitrososphaeria	Nitrosopumilales	Nitrosopumilaceae	Candidatus Nitrosopumilus	OASW3	372	Aquarium	Seawater	Direct	253
AACCAGCACCTCAAGTGGTCAGGATGATTATTGGGCCTAAAGCATCCGTAGCCGGCTTTGTTAGTTTTCGGTTAAATCTGTACGCTCAACGTACAGGCTGCCGGGAATACTGCAGAGCTAGGGAGTGGGAGAGGTAGACGGTACTCGGTAGGAAGGGGTAAAATCCTTTGATCTATTGATGACCACCTGTGGCGAAGGCGGTCTACCAGAACACGTCCGACGGTGAGGGATGAAAGCTGGGGGAGCAAACCGG	ASV_16139	Archaea	Thermoproteota	Nitrososphaeria	Nitrosopumilales	Nitrosopumilaceae	Candidatus Nitrosopumilus	OSED1	85	Aquarium	Sediment	Direct	253
AACCAGCACCTCAAGTGGTCAGGATGATTATTGGGCCTAAAGCATCCGTAGCCGGCTTTGTTAGTTTTCGGTTAAATCTGTACGCTCAACGTACAGGCTGCCGGGAATACTGCAGAGCTAGGGAGTGGGAGAGGTAGACGGTACTCGGTAGGAAGGGGTAAAATCCTTTGATCTATTGATGACCACCTGTGGCGAAGGCGGTCTACCAGAACACGTCCGACGGTGAGGGATGAAAGCTGGGGGAGCAAACCGG	ASV_16139	Archaea	Thermoproteota	Nitrososphaeria	Nitrosopumilales	Nitrosopumilaceae	Candidatus Nitrosopumilus	OSED2	66	Aquarium	Sediment	Direct	253
AACCAGCACCTCAAGTGGTCAGGATGATTATTGGGCCTAAAGCATCCGTAGCCGGCTTTGTTAGTTTTCGGTTAAATCTGTACGCTCAACGTACAGGCTGCCGGGAATACTGCAGAGCTAGGGAGTGGGAGAGGTAGACGGTACTCGGTAGGAAGGGGTAAAATCCTTTGATCTATTGATGACCACCTGTGGCGAAGGCGGTCTACCAGAACACGTCCGACGGTGAGGGATGAAAGCTGGGGGAGCAAACCGG	ASV_16139	Archaea	Thermoproteota	Nitrososphaeria	Nitrosopumilales	Nitrosopumilaceae	Candidatus Nitrosopumilus	RSED1	74	Red Sea	Sediment	Direct	253
TACGTAAGGGGCGAGCGTTGTTCGGAATTATTGGGCGTAAAGGGTGCGTAGGCGGATTTACAGGCATTATGATAAAGGTCGCAGCTCAACTGTGGTGTATTGTAATGAACCGTGAGTCTAGAGTTACGGAGAAGGAACTGGAATTCCTGGTGTAAGGGTGGAATCTGTAGATATCAGGAAGAACATCAGAGGCGAAAGCGAGTTCCTAGCTGATAACTGACGCTGAGGTGCGAAAGCGTGGGGAGCAAACAGG	ASV_17726	Bacteria	Spirochaetota	Spirochaetia	Spirochaetales	Spirochaetaceae	NA	OLIT1	80	Aquarium	Litophyton	Direct	253
TACGTAAGGGGCGAGCGTTGTTCGGAATTATTGGGCGTAAAGGGTGCGTAGGCGGATTTACAGGCATTATGATAAAGGTCGCAGCTCAACTGTGGTGTATTGTAATGAACCGTGAGTCTAGAGTTACGGAGAAGGAACTGGAATTCCTGGTGTAAGGGTGGAATCTGTAGATATCAGGAAGAACATCAGAGGCGAAAGCGAGTTCCTAGCTGATAACTGACGCTGAGGTGCGAAAGCGTGGGGAGCAAACAGG	ASV_17726	Bacteria	Spirochaetota	Spirochaetia	Spirochaetales	Spirochaetaceae	NA	OLIT2	299	Aquarium	Litophyton	Direct	253
TACGTAAGGGGCGAGCGTTGTTCGGAATTATTGGGCGTAAAGGGTGCGTAGGCGGATTTACAGGCATTATGATAAAGGTCGCAGCTCAACTGTGGTGTATTGTAATGAACCGTGAGTCTAGAGTTACGGAGAAGGAACTGGAATTCCTGGTGTAAGGGTGGAATCTGTAGATATCAGGAAGAACATCAGAGGCGAAAGCGAGTTCCTAGCTGATAACTGACGCTGAGGTGCGAAAGCGTGGGGAGCAAACAGG	ASV_17726	Bacteria	Spirochaetota	Spirochaetia	Spirochaetales	Spirochaetaceae	NA	OLIT3	128	Aquarium	Litophyton	Direct	253
TACGTAAGGGGCGAGCGTTGTTCGGAATTATTGGGCGTAAAGGGTGCGTAGGCGGATTTACAGGCATTATGATAAAGGTCGCAGCTCAACTGTGGTGTATTGTAATGAACCGTGAGTCTAGAGTTACGGAGAAGGAACTGGAATTCCTGGTGTAAGGGTGGAATCTGTAGATATCAGGAAGAACATCAGAGGCGAAAGCGAGTTCCTAGCTGATAACTGACGCTGAGGTGCGAAAGCGTGGGGAGCAAACAGG	ASV_17726	Bacteria	Spirochaetota	Spirochaetia	Spirochaetales	Spirochaetaceae	NA	MPOLIT1	36	Aquarium	Litophyton	Microbial Pellet	253
TACGTAAGGGGCGAGCGTTGTTCGGAATTATTGGGCGTAAAGGGTGCGTAGGCGGATTTACAGGCATTATGATAAAGGTCGCAGCTCAACTGTGGTGTATTGTAATGAACCGTGAGTCTAGAGTTACGGAGAAGGAACTGGAATTCCTGGTGTAAGGGTGGAATCTGTAGATATCAGGAAGAACATCAGAGGCGAAAGCGAGTTCCTAGCTGATAACTGACGCTGAGGTGCGAAAGCGTGGGGAGCAAACAGG	ASV_17726	Bacteria	Spirochaetota	Spirochaetia	Spirochaetales	Spirochaetaceae	NA	MPOLIT2	331	Aquarium	Litophyton	Microbial Pellet	253
TACGTAAGGGGCGAGCGTTGTTCGGAATTATTGGGCGTAAAGGGTGCGTAGGCGGATTTACAGGCATTATGATAAAGGTCGCAGCTCAACTGTGGTGTATTGTAATGAACCGTGAGTCTAGAGTTACGGAGAAGGAACTGGAATTCCTGGTGTAAGGGTGGAATCTGTAGATATCAGGAAGAACATCAGAGGCGAAAGCGAGTTCCTAGCTGATAACTGACGCTGAGGTGCGAAAGCGTGGGGAGCAAACAGG	ASV_17726	Bacteria	Spirochaetota	Spirochaetia	Spirochaetales	Spirochaetaceae	NA	MPOLIT3	75	Aquarium	Litophyton	Microbial Pellet	253
TACTGAAGGTGCAAGCGTTAATCGGAATTACTGGGCGTAAAGCGCGCGTAGGCGGTTTGGTCAGTCAGATGTGAAAGCCCCGGGCTCAACCTGGGAACTGCATTTGATACTGCCAAACTAGAGTATGTTAGAGGGAAGTGGAATTCCGGGTGTAGCGGTGAAATGCGTAGATATCCGGAGGAACACCAATGGCGAAGGCAACTTCCTGGGACAATACTGACGCTGAGGTGCGAAAGCGTGGGGAGCAAACGGG	ASV_16121	Bacteria	Pseudomonadota	Gammaproteobacteria	Arenicellales	Arenicellaceae	Htcc5015	OASW1	140	Aquarium	Seawater	Direct	253
TACTGAAGGTGCAAGCGTTAATCGGAATTACTGGGCGTAAAGCGCGCGTAGGCGGTTTGGTCAGTCAGATGTGAAAGCCCCGGGCTCAACCTGGGAACTGCATTTGATACTGCCAAACTAGAGTATGTTAGAGGGAAGTGGAATTCCGGGTGTAGCGGTGAAATGCGTAGATATCCGGAGGAACACCAATGGCGAAGGCAACTTCCTGGGACAATACTGACGCTGAGGTGCGAAAGCGTGGGGAGCAAACGGG	ASV_16121	Bacteria	Pseudomonadota	Gammaproteobacteria	Arenicellales	Arenicellaceae	Htcc5015	OASW2	103	Aquarium	Seawater	Direct	253
TACTGAAGGTGCAAGCGTTAATCGGAATTACTGGGCGTAAAGCGCGCGTAGGCGGTTTGGTCAGTCAGATGTGAAAGCCCCGGGCTCAACCTGGGAACTGCATTTGATACTGCCAAACTAGAGTATGTTAGAGGGAAGTGGAATTCCGGGTGTAGCGGTGAAATGCGTAGATATCCGGAGGAACACCAATGGCGAAGGCAACTTCCTGGGACAATACTGACGCTGAGGTGCGAAAGCGTGGGGAGCAAACGGG	ASV_16121	Bacteria	Pseudomonadota	Gammaproteobacteria	Arenicellales	Arenicellaceae	Htcc5015	OASW3	361	Aquarium	Seawater	Direct	253
TACTGAAGGTGCAAGCGTTAATCGGAATTACTGGGCGTAAAGCGCGCGTAGGCGGTTTGGTCAGTCAGATGTGAAAGCCCCGGGCTCAACCTGGGAACTGCATTTGATACTGCCAAACTAGAGTATGTTAGAGGGAAGTGGAATTCCGGGTGTAGCGGTGAAATGCGTAGATATCCGGAGGAACACCAATGGCGAAGGCAACTTCCTGGGACAATACTGACGCTGAGGTGCGAAAGCGTGGGGAGCAAACGGG	ASV_16121	Bacteria	Pseudomonadota	Gammaproteobacteria	Arenicellales	Arenicellaceae	Htcc5015	OSED1	172	Aquarium	Sediment	Direct	253
TACTGAAGGTGCAAGCGTTAATCGGAATTACTGGGCGTAAAGCGCGCGTAGGCGGTTTGGTCAGTCAGATGTGAAAGCCCCGGGCTCAACCTGGGAACTGCATTTGATACTGCCAAACTAGAGTATGTTAGAGGGAAGTGGAATTCCGGGTGTAGCGGTGAAATGCGTAGATATCCGGAGGAACACCAATGGCGAAGGCAACTTCCTGGGACAATACTGACGCTGAGGTGCGAAAGCGTGGGGAGCAAACGGG	ASV_16121	Bacteria	Pseudomonadota	Gammaproteobacteria	Arenicellales	Arenicellaceae	Htcc5015	OSED2	119	Aquarium	Sediment	Direct	253
TACTGAAGGTGCAAGCGTTAATCGGAATTACTGGGCGTAAAGCGCGCGTAGGCGGTTTGGTCAGTCAGATGTGAAAGCCCCGGGCTCAACCTGGGAACTGCATTTGATACTGCCAAACTAGAGTATGTTAGAGGGAAGTGGAATTCCGGGTGTAGCGGTGAAATGCGTAGATATCCGGAGGAACACCAATGGCGAAGGCAACTTCCTGGGACAATACTGACGCTGAGGTGCGAAAGCGTGGGGAGCAAACGGG	ASV_16121	Bacteria	Pseudomonadota	Gammaproteobacteria	Arenicellales	Arenicellaceae	Htcc5015	OSED3	51	Aquarium	Sediment	Direct	253
TACGAAGGGTGCAAGCGTTAATCGGAATTACTGGGCGTAAAGCGCGCGTAGGTGGTTCGTTAAGTTGGATGTGAAAGCCCCGGGCTCAACCTGGGAACTGCATCCAAAACTGGCGAGCTAGAGTACGGTAGAGGGTGGTGGAATTTCCTGTGTAGCGGTGAAATGCGTAGATATAGGAAGGAACACCAGTGGCGAAGGCGACCACCTGGACTGATACTGACACTGAGGTGCGAAAGCGTGGGGAGCAAACAGG	ASV_11281	Bacteria	Pseudomonadota	Gammaproteobacteria	Pseudomonadales	Pseudomonadaceae	Pseudomonas	OSED1	538	Aquarium	Sediment	Direct	253
TACGAAGGGTGCAAGCGTTAATCGGAATTACTGGGCGTAAAGCGCGCGTAGGTGGTTCGTTAAGTTGGATGTGAAAGCCCCGGGCTCAACCTGGGAACTGCATCCAAAACTGGCGAGCTAGAGTACGGTAGAGGGTGGTGGAATTTCCTGTGTAGCGGTGAAATGCGTAGATATAGGAAGGAACACCAGTGGCGAAGGCGACCACCTGGACTGATACTGACACTGAGGTGCGAAAGCGTGGGGAGCAAACAGG	ASV_11281	Bacteria	Pseudomonadota	Gammaproteobacteria	Pseudomonadales	Pseudomonadaceae	Pseudomonas	OSED2	363	Aquarium	Sediment	Direct	253
TACGAAGGGTGCAAGCGTTAATCGGAATTACTGGGCGTAAAGCGCGCGTAGGTGGTTCGTTAAGTTGGATGTGAAAGCCCCGGGCTCAACCTGGGAACTGCATCCAAAACTGGCGAGCTAGAGTACGGTAGAGGGTGGTGGAATTTCCTGTGTAGCGGTGAAATGCGTAGATATAGGAAGGAACACCAGTGGCGAAGGCGACCACCTGGACTGATACTGACACTGAGGTGCGAAAGCGTGGGGAGCAAACAGG	ASV_11281	Bacteria	Pseudomonadota	Gammaproteobacteria	Pseudomonadales	Pseudomonadaceae	Pseudomonas	OSED3	44	Aquarium	Sediment	Direct	253
TACGGAGGGTGCAAGCGTTAATCGGAATTACTGGGCGTAAAGCGCGCGTAGGCGGCTACGTAAGTTGGATGTGAAAGCCCCGGGCTTAACCTGGGAATTGCATCCAAAACTGCGTGACTAGAGTATGTGAGAGGGAAGGGGAATTCCGGGTGTAGCGGTGAAATGCGTAGATATCCGGAGGAACACCAGTGGCGAAGGCGCCTTCCTGGCACAATACTGACGCTGAGGTGCGAAAGCGTGGGGAGCGAACAGG	ASV_11247	Bacteria	Pseudomonadota	Gammaproteobacteria	SZB50	NA	NA	OSED1	132	Aquarium	Sediment	Direct	253
TACGGAGGGTGCAAGCGTTAATCGGAATTACTGGGCGTAAAGCGCGCGTAGGCGGCTACGTAAGTTGGATGTGAAAGCCCCGGGCTTAACCTGGGAATTGCATCCAAAACTGCGTGACTAGAGTATGTGAGAGGGAAGGGGAATTCCGGGTGTAGCGGTGAAATGCGTAGATATCCGGAGGAACACCAGTGGCGAAGGCGCCTTCCTGGCACAATACTGACGCTGAGGTGCGAAAGCGTGGGGAGCGAACAGG	ASV_11247	Bacteria	Pseudomonadota	Gammaproteobacteria	SZB50	NA	NA	OSED2	269	Aquarium	Sediment	Direct	253
TACGGAGGGTGCAAGCGTTAATCGGAATTACTGGGCGTAAAGCGCGCGTAGGCGGCTACGTAAGTTGGATGTGAAAGCCCCGGGCTTAACCTGGGAATTGCATCCAAAACTGCGTGACTAGAGTATGTGAGAGGGAAGGGGAATTCCGGGTGTAGCGGTGAAATGCGTAGATATCCGGAGGAACACCAGTGGCGAAGGCGCCTTCCTGGCACAATACTGACGCTGAGGTGCGAAAGCGTGGGGAGCGAACAGG	ASV_11247	Bacteria	Pseudomonadota	Gammaproteobacteria	SZB50	NA	NA	OSED3	535	Aquarium	Sediment	Direct	253
TACGGAGGATCCAAGCGTTATCCGGAATCATTGGGTTTAAAGGGTCCGTAGGTGGACAAATAAGTCAGAGGTGAAATCCTGCAGCTTAACTGTAGAACTGCCTTTGATACTGTTTGTCTTGAGTTATTATGAAGTGGTTAGAATGTGTAGTGTAGCGGTGAAATGCATAGATATTACACAGAATACCGATTGCGAAGGCAGATCACTAATAATTAACTGACACTGAGGGACGAAAGCGTGGGTAGCGAACAGG	ASV_651	Bacteria	Bacteroidota	Bacteroidia	Flavobacteriales	Flavobacteriaceae	Ns2b Marine Group	RSW1	351	Red Sea	Seawater	Direct	253
TACGGAGGATCCAAGCGTTATCCGGAATCATTGGGTTTAAAGGGTCCGTAGGTGGACAAATAAGTCAGAGGTGAAATCCTGCAGCTTAACTGTAGAACTGCCTTTGATACTGTTTGTCTTGAGTTATTATGAAGTGGTTAGAATGTGTAGTGTAGCGGTGAAATGCATAGATATTACACAGAATACCGATTGCGAAGGCAGATCACTAATAATTAACTGACACTGAGGGACGAAAGCGTGGGTAGCGAACAGG	ASV_651	Bacteria	Bacteroidota	Bacteroidia	Flavobacteriales	Flavobacteriaceae	Ns2b Marine Group	RSW2	319	Red Sea	Seawater	Direct	253
TACGGAGGATCCAAGCGTTATCCGGAATCATTGGGTTTAAAGGGTCCGTAGGTGGACAAATAAGTCAGAGGTGAAATCCTGCAGCTTAACTGTAGAACTGCCTTTGATACTGTTTGTCTTGAGTTATTATGAAGTGGTTAGAATGTGTAGTGTAGCGGTGAAATGCATAGATATTACACAGAATACCGATTGCGAAGGCAGATCACTAATAATTAACTGACACTGAGGGACGAAAGCGTGGGTAGCGAACAGG	ASV_651	Bacteria	Bacteroidota	Bacteroidia	Flavobacteriales	Flavobacteriaceae	Ns2b Marine Group	RSW3	263	Red Sea	Seawater	Direct	253
TACGGAAGGTGCAAGCGTTATCCGGAATCACTGGGTTTAAAGGGTGCGTAGGCGGCGCAACCAGTCAGAGGTGAAAGCTCACGGCTCAACCGTGGAATTGCCTTTGATACTGTTGTGCTTGAATTAGGTTGAGGTTAGCGGAATGTGGCATGTAGCGGTGAAATGCATAGATATGCCATAGAACACCAATTGCGAAGGCAGCTGGCTAGACCTATATTGACGCTGAGGCACGAAAGCGTGGGGAGCGAACAGG	ASV_11265	Bacteria	Bacteroidota	Bacteroidia	Chitinophagales	Saprospiraceae	NA	OSED1	221	Aquarium	Sediment	Direct	253
TACGGAAGGTGCAAGCGTTATCCGGAATCACTGGGTTTAAAGGGTGCGTAGGCGGCGCAACCAGTCAGAGGTGAAAGCTCACGGCTCAACCGTGGAATTGCCTTTGATACTGTTGTGCTTGAATTAGGTTGAGGTTAGCGGAATGTGGCATGTAGCGGTGAAATGCATAGATATGCCATAGAACACCAATTGCGAAGGCAGCTGGCTAGACCTATATTGACGCTGAGGCACGAAAGCGTGGGGAGCGAACAGG	ASV_11265	Bacteria	Bacteroidota	Bacteroidia	Chitinophagales	Saprospiraceae	NA	OSED2	346	Aquarium	Sediment	Direct	253
TACGGAAGGTGCAAGCGTTATCCGGAATCACTGGGTTTAAAGGGTGCGTAGGCGGCGCAACCAGTCAGAGGTGAAAGCTCACGGCTCAACCGTGGAATTGCCTTTGATACTGTTGTGCTTGAATTAGGTTGAGGTTAGCGGAATGTGGCATGTAGCGGTGAAATGCATAGATATGCCATAGAACACCAATTGCGAAGGCAGCTGGCTAGACCTATATTGACGCTGAGGCACGAAAGCGTGGGGAGCGAACAGG	ASV_11265	Bacteria	Bacteroidota	Bacteroidia	Chitinophagales	Saprospiraceae	NA	OSED3	364	Aquarium	Sediment	Direct	253
AACCAGCACCTCAAGTGGTCAGGATGATTATTGGGCCTAAAGCATCCGTAGCCGGCTTTGTTAGTTTTCGGTTAAATCTGTACGCTTAACGTACAGGCTGCCGGGAATACTGCAGAGCTAGGGAGTGGGAGAGGTAGACGGTACTCGGTAGGAAGGGGTAAAATCCTTTGATCTATTGATGACCACCTGTGGCGAAGGCGGTCTACCAGAACACGTCCGACGGTGAGGGATGAAAGCTGGGGGAGCAAACCGG	ASV_16071	Archaea	Thermoproteota	Nitrososphaeria	Nitrosopumilales	Nitrosopumilaceae	Candidatus Nitrosopumilus	OASW1	77	Aquarium	Seawater	Direct	253
AACCAGCACCTCAAGTGGTCAGGATGATTATTGGGCCTAAAGCATCCGTAGCCGGCTTTGTTAGTTTTCGGTTAAATCTGTACGCTTAACGTACAGGCTGCCGGGAATACTGCAGAGCTAGGGAGTGGGAGAGGTAGACGGTACTCGGTAGGAAGGGGTAAAATCCTTTGATCTATTGATGACCACCTGTGGCGAAGGCGGTCTACCAGAACACGTCCGACGGTGAGGGATGAAAGCTGGGGGAGCAAACCGG	ASV_16071	Archaea	Thermoproteota	Nitrososphaeria	Nitrosopumilales	Nitrosopumilaceae	Candidatus Nitrosopumilus	OASW2	37	Aquarium	Seawater	Direct	253
AACCAGCACCTCAAGTGGTCAGGATGATTATTGGGCCTAAAGCATCCGTAGCCGGCTTTGTTAGTTTTCGGTTAAATCTGTACGCTTAACGTACAGGCTGCCGGGAATACTGCAGAGCTAGGGAGTGGGAGAGGTAGACGGTACTCGGTAGGAAGGGGTAAAATCCTTTGATCTATTGATGACCACCTGTGGCGAAGGCGGTCTACCAGAACACGTCCGACGGTGAGGGATGAAAGCTGGGGGAGCAAACCGG	ASV_16071	Archaea	Thermoproteota	Nitrososphaeria	Nitrosopumilales	Nitrosopumilaceae	Candidatus Nitrosopumilus	OASW3	74	Aquarium	Seawater	Direct	253
AACCAGCACCTCAAGTGGTCAGGATGATTATTGGGCCTAAAGCATCCGTAGCCGGCTTTGTTAGTTTTCGGTTAAATCTGTACGCTTAACGTACAGGCTGCCGGGAATACTGCAGAGCTAGGGAGTGGGAGAGGTAGACGGTACTCGGTAGGAAGGGGTAAAATCCTTTGATCTATTGATGACCACCTGTGGCGAAGGCGGTCTACCAGAACACGTCCGACGGTGAGGGATGAAAGCTGGGGGAGCAAACCGG	ASV_16071	Archaea	Thermoproteota	Nitrososphaeria	Nitrosopumilales	Nitrosopumilaceae	Candidatus Nitrosopumilus	OSED1	123	Aquarium	Sediment	Direct	253
AACCAGCACCTCAAGTGGTCAGGATGATTATTGGGCCTAAAGCATCCGTAGCCGGCTTTGTTAGTTTTCGGTTAAATCTGTACGCTTAACGTACAGGCTGCCGGGAATACTGCAGAGCTAGGGAGTGGGAGAGGTAGACGGTACTCGGTAGGAAGGGGTAAAATCCTTTGATCTATTGATGACCACCTGTGGCGAAGGCGGTCTACCAGAACACGTCCGACGGTGAGGGATGAAAGCTGGGGGAGCAAACCGG	ASV_16071	Archaea	Thermoproteota	Nitrososphaeria	Nitrosopumilales	Nitrosopumilaceae	Candidatus Nitrosopumilus	OSED2	130	Aquarium	Sediment	Direct	253
AACCAGCACCTCAAGTGGTCAGGATGATTATTGGGCCTAAAGCATCCGTAGCCGGCTTTGTTAGTTTTCGGTTAAATCTGTACGCTTAACGTACAGGCTGCCGGGAATACTGCAGAGCTAGGGAGTGGGAGAGGTAGACGGTACTCGGTAGGAAGGGGTAAAATCCTTTGATCTATTGATGACCACCTGTGGCGAAGGCGGTCTACCAGAACACGTCCGACGGTGAGGGATGAAAGCTGGGGGAGCAAACCGG	ASV_16071	Archaea	Thermoproteota	Nitrososphaeria	Nitrosopumilales	Nitrosopumilaceae	Candidatus Nitrosopumilus	OSED3	168	Aquarium	Sediment	Direct	253
AACCAGCACCTCAAGTGGTCAGGATGATTATTGGGCCTAAAGCATCCGTAGCCGGCTTTGTTAGTTTTCGGTTAAATCTGTACGCTTAACGTACAGGCTGCCGGGAATACTGCAGAGCTAGGGAGTGGGAGAGGTAGACGGTACTCGGTAGGAAGGGGTAAAATCCTTTGATCTATTGATGACCACCTGTGGCGAAGGCGGTCTACCAGAACACGTCCGACGGTGAGGGATGAAAGCTGGGGGAGCAAACCGG	ASV_16071	Archaea	Thermoproteota	Nitrososphaeria	Nitrosopumilales	Nitrosopumilaceae	Candidatus Nitrosopumilus	RSED1	40	Red Sea	Sediment	Direct	253
AACCAGCACCTCAAGTGGTCAGGATGATTATTGGGCCTAAAGCATCCGTAGCCGGCTTTGTTAGTTTTCGGTTAAATCTGTACGCTTAACGTACAGGCTGCCGGGAATACTGCAGAGCTAGGGAGTGGGAGAGGTAGACGGTACTCGGTAGGAAGGGGTAAAATCCTTTGATCTATTGATGACCACCTGTGGCGAAGGCGGTCTACCAGAACACGTCCGACGGTGAGGGATGAAAGCTGGGGGAGCAAACCGG	ASV_16071	Archaea	Thermoproteota	Nitrososphaeria	Nitrosopumilales	Nitrosopumilaceae	Candidatus Nitrosopumilus	RSED2	136	Red Sea	Sediment	Direct	253
AACCAGCACCTCAAGTGGTCAGGATGATTATTGGGCCTAAAGCATCCGTAGCCGGCTTTGTTAGTTTTCGGTTAAATCTGTACGCTTAACGTACAGGCTGCCGGGAATACTGCAGAGCTAGGGAGTGGGAGAGGTAGACGGTACTCGGTAGGAAGGGGTAAAATCCTTTGATCTATTGATGACCACCTGTGGCGAAGGCGGTCTACCAGAACACGTCCGACGGTGAGGGATGAAAGCTGGGGGAGCAAACCGG	ASV_16071	Archaea	Thermoproteota	Nitrososphaeria	Nitrosopumilales	Nitrosopumilaceae	Candidatus Nitrosopumilus	RSED3	142	Red Sea	Sediment	Direct	253
TACGAAGGGGGCGAGCGTTATTCGGAATTATTGGGCGTAAAGGGCTCGCAGGCTGCTTGAACAGTTAGACGTGAAATCCCCGGGCTCAACCTGGGAACTGCGTTTAATACTAGCAAGCTAGAGAAATAGAGAGGAAAGTGGAACTCCCAGTGTAGAGGTGAAATTCGTAGATATTGGGAAGAACACCAGTGGCGAAAGCGACTTTCTGGCTATTTTCTGACGCTGAGGAGCGAAAGCGTGGGGAGCAAACAGG	ASV_652	Bacteria	Pseudomonadota	Alphaproteobacteria	Puniceispirillales	SAR116 clade	NA	RSW1	363	Red Sea	Seawater	Direct	253
TACGAAGGGGGCGAGCGTTATTCGGAATTATTGGGCGTAAAGGGCTCGCAGGCTGCTTGAACAGTTAGACGTGAAATCCCCGGGCTCAACCTGGGAACTGCGTTTAATACTAGCAAGCTAGAGAAATAGAGAGGAAAGTGGAACTCCCAGTGTAGAGGTGAAATTCGTAGATATTGGGAAGAACACCAGTGGCGAAAGCGACTTTCTGGCTATTTTCTGACGCTGAGGAGCGAAAGCGTGGGGAGCAAACAGG	ASV_652	Bacteria	Pseudomonadota	Alphaproteobacteria	Puniceispirillales	SAR116 clade	NA	RSW2	316	Red Sea	Seawater	Direct	253
TACGAAGGGGGCGAGCGTTATTCGGAATTATTGGGCGTAAAGGGCTCGCAGGCTGCTTGAACAGTTAGACGTGAAATCCCCGGGCTCAACCTGGGAACTGCGTTTAATACTAGCAAGCTAGAGAAATAGAGAGGAAAGTGGAACTCCCAGTGTAGAGGTGAAATTCGTAGATATTGGGAAGAACACCAGTGGCGAAAGCGACTTTCTGGCTATTTTCTGACGCTGAGGAGCGAAAGCGTGGGGAGCAAACAGG	ASV_652	Bacteria	Pseudomonadota	Alphaproteobacteria	Puniceispirillales	SAR116 clade	NA	RSW3	228	Red Sea	Seawater	Direct	253
TACGGAGGGTGCAAGCGTTAATCGGAATTACTGGGCGTAAAGCGCGCGTAGGCGGAATGTTAAGTCTCATGTGAAAGCCCTGGGCTCAACCTGGGAACTGCATGGGATACTGGCATTCTAGAATACAGTAGAGGGAGGTGGAATTTCAGGTGTAGCGGTGAAATGCGTAGAGATCTGAAGGAACATCAGTGGCGAAGGCGACCTCCTGGACTGATATTGACGCTGAGGTGCGAAAGCGTGGGGAGCAAACAGG	ASV_15944	Bacteria	Pseudomonadota	Gammaproteobacteria	Oceanospirillales	Kangiellaceae	Aliikangiella	OASW1	35	Aquarium	Seawater	Direct	253
TACGGAGGGTGCAAGCGTTAATCGGAATTACTGGGCGTAAAGCGCGCGTAGGCGGAATGTTAAGTCTCATGTGAAAGCCCTGGGCTCAACCTGGGAACTGCATGGGATACTGGCATTCTAGAATACAGTAGAGGGAGGTGGAATTTCAGGTGTAGCGGTGAAATGCGTAGAGATCTGAAGGAACATCAGTGGCGAAGGCGACCTCCTGGACTGATATTGACGCTGAGGTGCGAAAGCGTGGGGAGCAAACAGG	ASV_15944	Bacteria	Pseudomonadota	Gammaproteobacteria	Oceanospirillales	Kangiellaceae	Aliikangiella	OASW2	45	Aquarium	Seawater	Direct	253
TACGGAGGGTGCAAGCGTTAATCGGAATTACTGGGCGTAAAGCGCGCGTAGGCGGAATGTTAAGTCTCATGTGAAAGCCCTGGGCTCAACCTGGGAACTGCATGGGATACTGGCATTCTAGAATACAGTAGAGGGAGGTGGAATTTCAGGTGTAGCGGTGAAATGCGTAGAGATCTGAAGGAACATCAGTGGCGAAGGCGACCTCCTGGACTGATATTGACGCTGAGGTGCGAAAGCGTGGGGAGCAAACAGG	ASV_15944	Bacteria	Pseudomonadota	Gammaproteobacteria	Oceanospirillales	Kangiellaceae	Aliikangiella	OASW3	71	Aquarium	Seawater	Direct	253
TACGGAGGGTGCAAGCGTTAATCGGAATTACTGGGCGTAAAGCGCGCGTAGGCGGAATGTTAAGTCTCATGTGAAAGCCCTGGGCTCAACCTGGGAACTGCATGGGATACTGGCATTCTAGAATACAGTAGAGGGAGGTGGAATTTCAGGTGTAGCGGTGAAATGCGTAGAGATCTGAAGGAACATCAGTGGCGAAGGCGACCTCCTGGACTGATATTGACGCTGAGGTGCGAAAGCGTGGGGAGCAAACAGG	ASV_15944	Bacteria	Pseudomonadota	Gammaproteobacteria	Oceanospirillales	Kangiellaceae	Aliikangiella	OSED1	387	Aquarium	Sediment	Direct	253
TACGGAGGGTGCAAGCGTTAATCGGAATTACTGGGCGTAAAGCGCGCGTAGGCGGAATGTTAAGTCTCATGTGAAAGCCCTGGGCTCAACCTGGGAACTGCATGGGATACTGGCATTCTAGAATACAGTAGAGGGAGGTGGAATTTCAGGTGTAGCGGTGAAATGCGTAGAGATCTGAAGGAACATCAGTGGCGAAGGCGACCTCCTGGACTGATATTGACGCTGAGGTGCGAAAGCGTGGGGAGCAAACAGG	ASV_15944	Bacteria	Pseudomonadota	Gammaproteobacteria	Oceanospirillales	Kangiellaceae	Aliikangiella	OSED2	190	Aquarium	Sediment	Direct	253
TACGGAGGGTGCAAGCGTTAATCGGAATTACTGGGCGTAAAGCGCGCGTAGGCGGAATGTTAAGTCTCATGTGAAAGCCCTGGGCTCAACCTGGGAACTGCATGGGATACTGGCATTCTAGAATACAGTAGAGGGAGGTGGAATTTCAGGTGTAGCGGTGAAATGCGTAGAGATCTGAAGGAACATCAGTGGCGAAGGCGACCTCCTGGACTGATATTGACGCTGAGGTGCGAAAGCGTGGGGAGCAAACAGG	ASV_15944	Bacteria	Pseudomonadota	Gammaproteobacteria	Oceanospirillales	Kangiellaceae	Aliikangiella	OSED3	147	Aquarium	Sediment	Direct	253
TACGGAGGGTGCAAGCGTTAATCGGAATTACTGGGCGTAAAGCGCGCGTAGGCGGAATGTTAAGTCTCATGTGAAAGCCCTGGGCTCAACCTGGGAACTGCATGGGATACTGGCATTCTAGAATACAGTAGAGGGAGGTGGAATTTCAGGTGTAGCGGTGAAATGCGTAGAGATCTGAAGGAACATCAGTGGCGAAGGCGACCTCCTGGACTGATATTGACGCTGAGGTGCGAAAGCGTGGGGAGCAAACAGG	ASV_15944	Bacteria	Pseudomonadota	Gammaproteobacteria	Oceanospirillales	Kangiellaceae	Aliikangiella	RSED2	23	Red Sea	Sediment	Direct	253
TACGGAGGGTGCAAGCGTTAATCGGAATTACTGGGCGTAAAGCGCGCGTAGGCGGAATGTTAAGTCTCATGTGAAAGCCCTGGGCTCAACCTGGGAACTGCATGGGATACTGGCATTCTAGAATACAGTAGAGGGAGGTGGAATTTCAGGTGTAGCGGTGAAATGCGTAGAGATCTGAAGGAACATCAGTGGCGAAGGCGACCTCCTGGACTGATATTGACGCTGAGGTGCGAAAGCGTGGGGAGCAAACAGG	ASV_15944	Bacteria	Pseudomonadota	Gammaproteobacteria	Oceanospirillales	Kangiellaceae	Aliikangiella	RSW2	7	Red Sea	Seawater	Direct	253
TACGGAGGGTGCAAGCGTTATCCGGAATCACTGGGTTTAAAGGGTGCGTAGGCGGCGTTATAAGTCAGATGTGAAAGCCCACCGCTTAACGGTGGAACTGCATTTGATACTGTAATGCTTGAATCAGGCTGAGGTCAGCGGAATGTGTCATGTAGCGGTGAAATGCATAGATATGACATAGAACACCAATTGCGAAGGCAGCTGGCTAGACCTGTATTGACGCTGAGGCACGAAAGCGTGGGGAGCGAACAGG	ASV_14826	Bacteria	Bacteroidota	Saprospiria	Saprospirales	Lewinellaceae	Portibacter	OASW1	6	Aquarium	Seawater	Direct	253
TACGGAGGGTGCAAGCGTTATCCGGAATCACTGGGTTTAAAGGGTGCGTAGGCGGCGTTATAAGTCAGATGTGAAAGCCCACCGCTTAACGGTGGAACTGCATTTGATACTGTAATGCTTGAATCAGGCTGAGGTCAGCGGAATGTGTCATGTAGCGGTGAAATGCATAGATATGACATAGAACACCAATTGCGAAGGCAGCTGGCTAGACCTGTATTGACGCTGAGGCACGAAAGCGTGGGGAGCGAACAGG	ASV_14826	Bacteria	Bacteroidota	Saprospiria	Saprospirales	Lewinellaceae	Portibacter	OASW2	12	Aquarium	Seawater	Direct	253
TACGGAGGGTGCAAGCGTTATCCGGAATCACTGGGTTTAAAGGGTGCGTAGGCGGCGTTATAAGTCAGATGTGAAAGCCCACCGCTTAACGGTGGAACTGCATTTGATACTGTAATGCTTGAATCAGGCTGAGGTCAGCGGAATGTGTCATGTAGCGGTGAAATGCATAGATATGACATAGAACACCAATTGCGAAGGCAGCTGGCTAGACCTGTATTGACGCTGAGGCACGAAAGCGTGGGGAGCGAACAGG	ASV_14826	Bacteria	Bacteroidota	Saprospiria	Saprospirales	Lewinellaceae	Portibacter	OASW3	30	Aquarium	Seawater	Direct	253
TACGGAGGGTGCAAGCGTTATCCGGAATCACTGGGTTTAAAGGGTGCGTAGGCGGCGTTATAAGTCAGATGTGAAAGCCCACCGCTTAACGGTGGAACTGCATTTGATACTGTAATGCTTGAATCAGGCTGAGGTCAGCGGAATGTGTCATGTAGCGGTGAAATGCATAGATATGACATAGAACACCAATTGCGAAGGCAGCTGGCTAGACCTGTATTGACGCTGAGGCACGAAAGCGTGGGGAGCGAACAGG	ASV_14826	Bacteria	Bacteroidota	Saprospiria	Saprospirales	Lewinellaceae	Portibacter	OSED1	237	Aquarium	Sediment	Direct	253
TACGGAGGGTGCAAGCGTTATCCGGAATCACTGGGTTTAAAGGGTGCGTAGGCGGCGTTATAAGTCAGATGTGAAAGCCCACCGCTTAACGGTGGAACTGCATTTGATACTGTAATGCTTGAATCAGGCTGAGGTCAGCGGAATGTGTCATGTAGCGGTGAAATGCATAGATATGACATAGAACACCAATTGCGAAGGCAGCTGGCTAGACCTGTATTGACGCTGAGGCACGAAAGCGTGGGGAGCGAACAGG	ASV_14826	Bacteria	Bacteroidota	Saprospiria	Saprospirales	Lewinellaceae	Portibacter	OSED2	294	Aquarium	Sediment	Direct	253
TACGGAGGGTGCAAGCGTTATCCGGAATCACTGGGTTTAAAGGGTGCGTAGGCGGCGTTATAAGTCAGATGTGAAAGCCCACCGCTTAACGGTGGAACTGCATTTGATACTGTAATGCTTGAATCAGGCTGAGGTCAGCGGAATGTGTCATGTAGCGGTGAAATGCATAGATATGACATAGAACACCAATTGCGAAGGCAGCTGGCTAGACCTGTATTGACGCTGAGGCACGAAAGCGTGGGGAGCGAACAGG	ASV_14826	Bacteria	Bacteroidota	Saprospiria	Saprospirales	Lewinellaceae	Portibacter	OSED3	318	Aquarium	Sediment	Direct	253
TACGGAGGGGGCGAGCGTTGTTCGGAATTACTGGGCGTAAAGGGCGCGTAGGCGGGATGTCTAGTCAGGGGTGAAAGTCCTGGGCTCAACCTGGGGACTGCCCTTGAAACTGGCATTCTTGAGACCGGGAGAGGATGGCGGAATTCCCAGTGTAGAGGTGAAATTCGTAGATATTGGGAAGAACACCGGTGGCGAAGGCGGCCATCTGGACCGGATCTGACGCTGAGGCGCGAAAGCGTGGGGAGCAAACAGG	ASV_7829	Bacteria	Pseudomonadota	Alphaproteobacteria	Kiloniellales	Kiloniellaceae	NA	RSED1	180	Red Sea	Sediment	Direct	253
TACGGAGGGGGCGAGCGTTGTTCGGAATTACTGGGCGTAAAGGGCGCGTAGGCGGGATGTCTAGTCAGGGGTGAAAGTCCTGGGCTCAACCTGGGGACTGCCCTTGAAACTGGCATTCTTGAGACCGGGAGAGGATGGCGGAATTCCCAGTGTAGAGGTGAAATTCGTAGATATTGGGAAGAACACCGGTGGCGAAGGCGGCCATCTGGACCGGATCTGACGCTGAGGCGCGAAAGCGTGGGGAGCAAACAGG	ASV_7829	Bacteria	Pseudomonadota	Alphaproteobacteria	Kiloniellales	Kiloniellaceae	NA	RSED2	519	Red Sea	Sediment	Direct	253
TACGGAGGGGGCGAGCGTTGTTCGGAATTACTGGGCGTAAAGGGCGCGTAGGCGGGATGTCTAGTCAGGGGTGAAAGTCCTGGGCTCAACCTGGGGACTGCCCTTGAAACTGGCATTCTTGAGACCGGGAGAGGATGGCGGAATTCCCAGTGTAGAGGTGAAATTCGTAGATATTGGGAAGAACACCGGTGGCGAAGGCGGCCATCTGGACCGGATCTGACGCTGAGGCGCGAAAGCGTGGGGAGCAAACAGG	ASV_7829	Bacteria	Pseudomonadota	Alphaproteobacteria	Kiloniellales	Kiloniellaceae	NA	RSED3	197	Red Sea	Sediment	Direct	253
TACGGAGGGAGCTAGCGTTATTCGGAATTACTGGGCGTAAAGCGCACGTAGGCGGCTTTGTAAGTTAGAGGTGAAAGCCTGGAGCTCAACTCCAGAATTGCCTTTAAGACTGCATCGCTTGAATCCAGGAGAGGTGAGTGGAATTCCGAGTGTAGAGGTGAAATTCGTAGATATTCGGAAGAACACCAGTGGCGAAGGCGGCTCACTGGACTGGTATTGACGCTGAGGTGCGAAAGCGTGGGGAGCAAACAGG	ASV_17850	Bacteria	Pseudomonadota	Alphaproteobacteria	Sphingomonadales	Sphingomonadaceae	Sphingomonas	RLIT1	54	Red Sea	Litophyton	Direct	253
TACGAAGGGGGCTAGCGTTGTTCGGAATCACTGGGCGTAAAGCGTATGTAGGCGGATCAAAAAGTTAGATGTGAAATCCCTGGGCTCAACCCAGGAACTGCATTTAAAACTAGTGATCTAGAAATTGGTAAAGGTTAGTAGAATTTCCAGTGTAGAGGTGAAATTCGTAGATATTGGAAAGAATACCAGAAGCGAAGGCGACTAACTAGGCCATTTTTGACGCTGAGATACGAAAGCGTGGGTAGCAAACAGG	ASV_645	Bacteria	Pseudomonadota	Alphaproteobacteria	Rhodospirillales	AEGEAN-169 marine group	NA	RSW1	322	Red Sea	Seawater	Direct	253
TACGAAGGGGGCTAGCGTTGTTCGGAATCACTGGGCGTAAAGCGTATGTAGGCGGATCAAAAAGTTAGATGTGAAATCCCTGGGCTCAACCCAGGAACTGCATTTAAAACTAGTGATCTAGAAATTGGTAAAGGTTAGTAGAATTTCCAGTGTAGAGGTGAAATTCGTAGATATTGGAAAGAATACCAGAAGCGAAGGCGACTAACTAGGCCATTTTTGACGCTGAGATACGAAAGCGTGGGTAGCAAACAGG	ASV_645	Bacteria	Pseudomonadota	Alphaproteobacteria	Rhodospirillales	AEGEAN-169 marine group	NA	RSW2	231	Red Sea	Seawater	Direct	253
TACGAAGGGGGCTAGCGTTGTTCGGAATCACTGGGCGTAAAGCGTATGTAGGCGGATCAAAAAGTTAGATGTGAAATCCCTGGGCTCAACCCAGGAACTGCATTTAAAACTAGTGATCTAGAAATTGGTAAAGGTTAGTAGAATTTCCAGTGTAGAGGTGAAATTCGTAGATATTGGAAAGAATACCAGAAGCGAAGGCGACTAACTAGGCCATTTTTGACGCTGAGATACGAAAGCGTGGGTAGCAAACAGG	ASV_645	Bacteria	Pseudomonadota	Alphaproteobacteria	Rhodospirillales	AEGEAN-169 marine group	NA	RSW3	339	Red Sea	Seawater	Direct	253
TACGAAGGTCCCAAGCGTTGTTCGGAATTACTGGGCGTAAAGCGTGCGTAGGCGGCATGGTAAGTCAGATGTGAAATCCCAGGGCTCAACCCTGGAACTGCATCCGATACTGCCAAGCTAGAGTAGTGGAGGGGAGTCTGGAATTCACGGTGTAGCAGTGAAATGCGTAGATATCGTGAGGAACACTAGTGGCGAAGGCGAGACTCTGGACACTAACTGACGCTGAGGCACGAAGGCTAGGGTAGCGAAAGGG	ASV_646	Bacteria	Verrucomicrobiota	Verrucomicrobiia	Verrucomicrobiales	DEV007	NA	RSW1	322	Red Sea	Seawater	Direct	253
TACGAAGGTCCCAAGCGTTGTTCGGAATTACTGGGCGTAAAGCGTGCGTAGGCGGCATGGTAAGTCAGATGTGAAATCCCAGGGCTCAACCCTGGAACTGCATCCGATACTGCCAAGCTAGAGTAGTGGAGGGGAGTCTGGAATTCACGGTGTAGCAGTGAAATGCGTAGATATCGTGAGGAACACTAGTGGCGAAGGCGAGACTCTGGACACTAACTGACGCTGAGGCACGAAGGCTAGGGTAGCGAAAGGG	ASV_646	Bacteria	Verrucomicrobiota	Verrucomicrobiia	Verrucomicrobiales	DEV007	NA	RSW2	294	Red Sea	Seawater	Direct	253
TACGAAGGTCCCAAGCGTTGTTCGGAATTACTGGGCGTAAAGCGTGCGTAGGCGGCATGGTAAGTCAGATGTGAAATCCCAGGGCTCAACCCTGGAACTGCATCCGATACTGCCAAGCTAGAGTAGTGGAGGGGAGTCTGGAATTCACGGTGTAGCAGTGAAATGCGTAGATATCGTGAGGAACACTAGTGGCGAAGGCGAGACTCTGGACACTAACTGACGCTGAGGCACGAAGGCTAGGGTAGCGAAAGGG	ASV_646	Bacteria	Verrucomicrobiota	Verrucomicrobiia	Verrucomicrobiales	DEV007	NA	RSW3	275	Red Sea	Seawater	Direct	253
TACGAAGGGTGCAAGCGTTAATCGGAATTACTGGGCGTAAAGCGCGCGTAGGTGGTTCAGTAAGTTGGAAGTGAAATCCCCGGGCTCAACCTGGGAACTGCTTTCAAAACTGCTGAGCTAGAGTACGGTAGAGGGTAGTGGAATTTCCTGTGTAGCGGTGAAATGCGTAGATATAGGAAGGAACACCAGTGGCGAAGGCGACTACCTGGACTGATACTGACACTGAGGTGCGAAAGCGTGGGGAGCAAACAGG	ASV_11282	Bacteria	Pseudomonadota	Gammaproteobacteria	Pseudomonadales	Pseudomonadaceae	Pseudomonas	OSED1	571	Aquarium	Sediment	Direct	253
TACGAAGGGTGCAAGCGTTAATCGGAATTACTGGGCGTAAAGCGCGCGTAGGTGGTTCAGTAAGTTGGAAGTGAAATCCCCGGGCTCAACCTGGGAACTGCTTTCAAAACTGCTGAGCTAGAGTACGGTAGAGGGTAGTGGAATTTCCTGTGTAGCGGTGAAATGCGTAGATATAGGAAGGAACACCAGTGGCGAAGGCGACTACCTGGACTGATACTGACACTGAGGTGCGAAAGCGTGGGGAGCAAACAGG	ASV_11282	Bacteria	Pseudomonadota	Gammaproteobacteria	Pseudomonadales	Pseudomonadaceae	Pseudomonas	OSED2	274	Aquarium	Sediment	Direct	253
TACGAAGGGTGCAAGCGTTAATCGGAATTACTGGGCGTAAAGCGCGCGTAGGTGGTTCAGTAAGTTGGAAGTGAAATCCCCGGGCTCAACCTGGGAACTGCTTTCAAAACTGCTGAGCTAGAGTACGGTAGAGGGTAGTGGAATTTCCTGTGTAGCGGTGAAATGCGTAGATATAGGAAGGAACACCAGTGGCGAAGGCGACTACCTGGACTGATACTGACACTGAGGTGCGAAAGCGTGGGGAGCAAACAGG	ASV_11282	Bacteria	Pseudomonadota	Gammaproteobacteria	Pseudomonadales	Pseudomonadaceae	Pseudomonas	OSED3	24	Aquarium	Sediment	Direct	253
TACGGAGGATCCAAGCGTTATCCGGAATCATTGGGTTTAAAGGGTCCGCAGGCGGTTTTTTAAGTCAGAGGTGAAATCCTGCAGCTCAACTGTAGAATTGCCTTTGATACTGAAAGACTTGAGTTATTGTGAAGTGGTTAGAATGTGTGGTGTAGCGGTGAAATGCATAGATATCACACAGAATACCAATTGCGAAGGCAGATCACTAACAATATACTGACGCTCAGGGACGAAAGCGTGGGTAGCGAACAGG	ASV_644	Bacteria	Bacteroidota	Bacteroidia	Flavobacteriales	Flavobacteriaceae	Ns4 Marine Group	RSW1	320	Red Sea	Seawater	Direct	253
TACGGAGGATCCAAGCGTTATCCGGAATCATTGGGTTTAAAGGGTCCGCAGGCGGTTTTTTAAGTCAGAGGTGAAATCCTGCAGCTCAACTGTAGAATTGCCTTTGATACTGAAAGACTTGAGTTATTGTGAAGTGGTTAGAATGTGTGGTGTAGCGGTGAAATGCATAGATATCACACAGAATACCAATTGCGAAGGCAGATCACTAACAATATACTGACGCTCAGGGACGAAAGCGTGGGTAGCGAACAGG	ASV_644	Bacteria	Bacteroidota	Bacteroidia	Flavobacteriales	Flavobacteriaceae	Ns4 Marine Group	RSW2	270	Red Sea	Seawater	Direct	253
TACGGAGGATCCAAGCGTTATCCGGAATCATTGGGTTTAAAGGGTCCGCAGGCGGTTTTTTAAGTCAGAGGTGAAATCCTGCAGCTCAACTGTAGAATTGCCTTTGATACTGAAAGACTTGAGTTATTGTGAAGTGGTTAGAATGTGTGGTGTAGCGGTGAAATGCATAGATATCACACAGAATACCAATTGCGAAGGCAGATCACTAACAATATACTGACGCTCAGGGACGAAAGCGTGGGTAGCGAACAGG	ASV_644	Bacteria	Bacteroidota	Bacteroidia	Flavobacteriales	Flavobacteriaceae	Ns4 Marine Group	RSW3	276	Red Sea	Seawater	Direct	253
AACCAGCACCTCAAGTGGTCAGGATGATTATTGGGCCTAAAGCATCCGTAGCCGGCTCTGTAAGTTTTCGGTTAAATCTGTATGCTCAACATACAGGCTGCCGGGAATACTGTAGAGCTAGGGAGTGGGAGAGGTAGACGGTACTCGGTAGGAAGGGGTAAAATCCTTTGATCTATTGATGACCACCTGTGGCGAAGGCGGTCTACCAGAACACGTCCGACGGTGAGGGATGAAAGCTGGGGGAGCAAACCGG	ASV_12977	Archaea	Thermoproteota	Nitrososphaeria	Nitrosopumilales	Nitrosopumilaceae	Candidatus Nitrosopumilus	OASW3	80	Aquarium	Seawater	Direct	253
AACCAGCACCTCAAGTGGTCAGGATGATTATTGGGCCTAAAGCATCCGTAGCCGGCTCTGTAAGTTTTCGGTTAAATCTGTATGCTCAACATACAGGCTGCCGGGAATACTGTAGAGCTAGGGAGTGGGAGAGGTAGACGGTACTCGGTAGGAAGGGGTAAAATCCTTTGATCTATTGATGACCACCTGTGGCGAAGGCGGTCTACCAGAACACGTCCGACGGTGAGGGATGAAAGCTGGGGGAGCAAACCGG	ASV_12977	Archaea	Thermoproteota	Nitrososphaeria	Nitrosopumilales	Nitrosopumilaceae	Candidatus Nitrosopumilus	OSED1	231	Aquarium	Sediment	Direct	253
AACCAGCACCTCAAGTGGTCAGGATGATTATTGGGCCTAAAGCATCCGTAGCCGGCTCTGTAAGTTTTCGGTTAAATCTGTATGCTCAACATACAGGCTGCCGGGAATACTGTAGAGCTAGGGAGTGGGAGAGGTAGACGGTACTCGGTAGGAAGGGGTAAAATCCTTTGATCTATTGATGACCACCTGTGGCGAAGGCGGTCTACCAGAACACGTCCGACGGTGAGGGATGAAAGCTGGGGGAGCAAACCGG	ASV_12977	Archaea	Thermoproteota	Nitrososphaeria	Nitrosopumilales	Nitrosopumilaceae	Candidatus Nitrosopumilus	OSED2	260	Aquarium	Sediment	Direct	253
AACCAGCACCTCAAGTGGTCAGGATGATTATTGGGCCTAAAGCATCCGTAGCCGGCTCTGTAAGTTTTCGGTTAAATCTGTATGCTCAACATACAGGCTGCCGGGAATACTGTAGAGCTAGGGAGTGGGAGAGGTAGACGGTACTCGGTAGGAAGGGGTAAAATCCTTTGATCTATTGATGACCACCTGTGGCGAAGGCGGTCTACCAGAACACGTCCGACGGTGAGGGATGAAAGCTGGGGGAGCAAACCGG	ASV_12977	Archaea	Thermoproteota	Nitrososphaeria	Nitrosopumilales	Nitrosopumilaceae	Candidatus Nitrosopumilus	OSED3	192	Aquarium	Sediment	Direct	253
AACCAGCACCTCAAGTGGTCAGGATGATTATTGGGCCTAAAGCATCCGTAGCCGGCTCTGTAAGTTTTCGGTTAAATCTGTATGCTCAACATACAGGCTGCCGGGAATACTGTAGAGCTAGGGAGTGGGAGAGGTAGACGGTACTCGGTAGGAAGGGGTAAAATCCTTTGATCTATTGATGACCACCTGTGGCGAAGGCGGTCTACCAGAACACGTCCGACGGTGAGGGATGAAAGCTGGGGGAGCAAACCGG	ASV_12977	Archaea	Thermoproteota	Nitrososphaeria	Nitrosopumilales	Nitrosopumilaceae	Candidatus Nitrosopumilus	RSED2	48	Red Sea	Sediment	Direct	253
AACCAGCACCTCAAGTGGTCAGGATGATTATTGGGCCTAAAGCATCCGTAGCCGGCTCTGTAAGTTTTCGGTTAAATCTGTATGCTCAACATACAGGCTGCCGGGAATACTGTAGAGCTAGGGAGTGGGAGAGGTAGACGGTACTCGGTAGGAAGGGGTAAAATCCTTTGATCTATTGATGACCACCTGTGGCGAAGGCGGTCTACCAGAACACGTCCGACGGTGAGGGATGAAAGCTGGGGGAGCAAACCGG	ASV_12977	Archaea	Thermoproteota	Nitrososphaeria	Nitrosopumilales	Nitrosopumilaceae	Candidatus Nitrosopumilus	RSED3	50	Red Sea	Sediment	Direct	253
TACGTAAGGGGCAAGCGTTGTTCGGAATTATTGGGCGTAAAGGGCACGTAGGCGGATTAGCAGGCATTATGATAAAGGTCGCAGCTCAACTGTGGTGTATTGTAATGAACCGTTAATCTTGAGTTTTGGAGAAGGAACTGGAATTCTTGGTGTAAGGGTGGAATCTATAGATATCAAGAAGAACATCAGTGGCGAAGGCGAGTTCCTAGCCAAAAACTGACGCTGAGGTGCGAAAGCGTGGGTATCGAACAGG	ASV_16709	Bacteria	Spirochaetota	Spirochaetia	Spirochaetales	Spirochaetaceae	NA	RLIT2	100	Red Sea	Litophyton	Direct	253
TACGTAAGGGGCAAGCGTTGTTCGGAATTATTGGGCGTAAAGGGCACGTAGGCGGATTAGCAGGCATTATGATAAAGGTCGCAGCTCAACTGTGGTGTATTGTAATGAACCGTTAATCTTGAGTTTTGGAGAAGGAACTGGAATTCTTGGTGTAAGGGTGGAATCTATAGATATCAAGAAGAACATCAGTGGCGAAGGCGAGTTCCTAGCCAAAAACTGACGCTGAGGTGCGAAAGCGTGGGTATCGAACAGG	ASV_16709	Bacteria	Spirochaetota	Spirochaetia	Spirochaetales	Spirochaetaceae	NA	RLIT3	65	Red Sea	Litophyton	Direct	253
TACGTAAGGGGCAAGCGTTGTTCGGAATTATTGGGCGTAAAGGGCACGTAGGCGGATTAGCAGGCATTATGATAAAGGTCGCAGCTCAACTGTGGTGTATTGTAATGAACCGTTAATCTTGAGTTTTGGAGAAGGAACTGGAATTCTTGGTGTAAGGGTGGAATCTATAGATATCAAGAAGAACATCAGTGGCGAAGGCGAGTTCCTAGCCAAAAACTGACGCTGAGGTGCGAAAGCGTGGGTATCGAACAGG	ASV_16709	Bacteria	Spirochaetota	Spirochaetia	Spirochaetales	Spirochaetaceae	NA	MPRLIT1	7	Red Sea	Litophyton	Microbial Pellet	253
TACGTAAGGGGCAAGCGTTGTTCGGAATTATTGGGCGTAAAGGGCACGTAGGCGGATTAGCAGGCATTATGATAAAGGTCGCAGCTCAACTGTGGTGTATTGTAATGAACCGTTAATCTTGAGTTTTGGAGAAGGAACTGGAATTCTTGGTGTAAGGGTGGAATCTATAGATATCAAGAAGAACATCAGTGGCGAAGGCGAGTTCCTAGCCAAAAACTGACGCTGAGGTGCGAAAGCGTGGGTATCGAACAGG	ASV_16709	Bacteria	Spirochaetota	Spirochaetia	Spirochaetales	Spirochaetaceae	NA	MPRLIT2	113	Red Sea	Litophyton	Microbial Pellet	253
TACGTAAGGGGCAAGCGTTGTTCGGAATTATTGGGCGTAAAGGGCACGTAGGCGGATTAGCAGGCATTATGATAAAGGTCGCAGCTCAACTGTGGTGTATTGTAATGAACCGTTAATCTTGAGTTTTGGAGAAGGAACTGGAATTCTTGGTGTAAGGGTGGAATCTATAGATATCAAGAAGAACATCAGTGGCGAAGGCGAGTTCCTAGCCAAAAACTGACGCTGAGGTGCGAAAGCGTGGGTATCGAACAGG	ASV_16709	Bacteria	Spirochaetota	Spirochaetia	Spirochaetales	Spirochaetaceae	NA	MPRLIT3	573	Red Sea	Litophyton	Microbial Pellet	253
TACGGAGGGTGCAAGCGTTAATCGGAATTACTGGGCGTAAAGCGCGCGTAGGCGGTTTGTTAAGCTAGATGTGAAAGCCCAGGGCTCAACCTTGGAACTGCATTTAGAACTGGCAGGCTAGAGTACAGTAGAGGATAGTGGAATTTCTTGTGTAGCGGTGAAATGCGTAGATATAAGAAGGAACACCAGTGGCGAAGGCGACTGTCTGGACTGATACTGACGCTGAGGTGCGAAAGCGTGGGGAGCAAACAGG	ASV_16124	Bacteria	Pseudomonadota	Gammaproteobacteria	Pseudomonadales	Cellvibrionaceae	NA	OASW1	144	Aquarium	Seawater	Direct	253
TACGGAGGGTGCAAGCGTTAATCGGAATTACTGGGCGTAAAGCGCGCGTAGGCGGTTTGTTAAGCTAGATGTGAAAGCCCAGGGCTCAACCTTGGAACTGCATTTAGAACTGGCAGGCTAGAGTACAGTAGAGGATAGTGGAATTTCTTGTGTAGCGGTGAAATGCGTAGATATAAGAAGGAACACCAGTGGCGAAGGCGACTGTCTGGACTGATACTGACGCTGAGGTGCGAAAGCGTGGGGAGCAAACAGG	ASV_16124	Bacteria	Pseudomonadota	Gammaproteobacteria	Pseudomonadales	Cellvibrionaceae	NA	OASW2	119	Aquarium	Seawater	Direct	253
TACGGAGGGTGCAAGCGTTAATCGGAATTACTGGGCGTAAAGCGCGCGTAGGCGGTTTGTTAAGCTAGATGTGAAAGCCCAGGGCTCAACCTTGGAACTGCATTTAGAACTGGCAGGCTAGAGTACAGTAGAGGATAGTGGAATTTCTTGTGTAGCGGTGAAATGCGTAGATATAAGAAGGAACACCAGTGGCGAAGGCGACTGTCTGGACTGATACTGACGCTGAGGTGCGAAAGCGTGGGGAGCAAACAGG	ASV_16124	Bacteria	Pseudomonadota	Gammaproteobacteria	Pseudomonadales	Cellvibrionaceae	NA	OASW3	481	Aquarium	Seawater	Direct	253
TACGGAGGGTGCAAGCGTTAATCGGAATTACTGGGCGTAAAGCGCGCGTAGGCGGTTTGTTAAGCTAGATGTGAAAGCCCAGGGCTCAACCTTGGAACTGCATTTAGAACTGGCAGGCTAGAGTACAGTAGAGGATAGTGGAATTTCTTGTGTAGCGGTGAAATGCGTAGATATAAGAAGGAACACCAGTGGCGAAGGCGACTGTCTGGACTGATACTGACGCTGAGGTGCGAAAGCGTGGGGAGCAAACAGG	ASV_16124	Bacteria	Pseudomonadota	Gammaproteobacteria	Pseudomonadales	Cellvibrionaceae	NA	OSED1	39	Aquarium	Sediment	Direct	253
TACGGAGGGTGCAAGCGTTAATCGGAATTACTGGGCGTAAAGCGCGCGTAGGCGGTTTGTTAAGCTAGATGTGAAAGCCCAGGGCTCAACCTTGGAACTGCATTTAGAACTGGCAGGCTAGAGTACAGTAGAGGATAGTGGAATTTCTTGTGTAGCGGTGAAATGCGTAGATATAAGAAGGAACACCAGTGGCGAAGGCGACTGTCTGGACTGATACTGACGCTGAGGTGCGAAAGCGTGGGGAGCAAACAGG	ASV_16124	Bacteria	Pseudomonadota	Gammaproteobacteria	Pseudomonadales	Cellvibrionaceae	NA	OSED2	20	Aquarium	Sediment	Direct	253
TACGGAGGGTGCAAGCGTTAATCGGAATTACTGGGCGTAAAGCGCGCGTAGGCGGTTTGTTAAGCTAGATGTGAAAGCCCAGGGCTCAACCTTGGAACTGCATTTAGAACTGGCAGGCTAGAGTACAGTAGAGGATAGTGGAATTTCTTGTGTAGCGGTGAAATGCGTAGATATAAGAAGGAACACCAGTGGCGAAGGCGACTGTCTGGACTGATACTGACGCTGAGGTGCGAAAGCGTGGGGAGCAAACAGG	ASV_16124	Bacteria	Pseudomonadota	Gammaproteobacteria	Pseudomonadales	Cellvibrionaceae	NA	OSED3	11	Aquarium	Sediment	Direct	253
TACGGAGGGTGCAAGCGTTAATCGGAATTACTGGGCGTAAAGCGCGCGTAGGCGGTTTGTTAAGCTAGATGTGAAAGCCCAGGGCTCAACCTTGGAACTGCATTTAGAACTGGCAGGCTAGAGTACAGTAGAGGATAGTGGAATTTCTTGTGTAGCGGTGAAATGCGTAGATATAAGAAGGAACACCAGTGGCGAAGGCGACTGTCTGGACTGATACTGACGCTGAGGTGCGAAAGCGTGGGGAGCAAACAGG	ASV_16124	Bacteria	Pseudomonadota	Gammaproteobacteria	Pseudomonadales	Cellvibrionaceae	NA	RSED1	8	Red Sea	Sediment	Direct	253
TACGGAGGGTGCAAGCGTTAATCGGAATTACTGGGCGTAAAGCGCGCGTAGGCGGTTTGTTAAGCTAGATGTGAAAGCCCAGGGCTCAACCTTGGAACTGCATTTAGAACTGGCAGGCTAGAGTACAGTAGAGGATAGTGGAATTTCTTGTGTAGCGGTGAAATGCGTAGATATAAGAAGGAACACCAGTGGCGAAGGCGACTGTCTGGACTGATACTGACGCTGAGGTGCGAAAGCGTGGGGAGCAAACAGG	ASV_16124	Bacteria	Pseudomonadota	Gammaproteobacteria	Pseudomonadales	Cellvibrionaceae	NA	RSED2	21	Red Sea	Sediment	Direct	253
TACGGAGGGGGCAAGCGTTGCTCGGATTTACTGGGCGTAAAGGGTCCGCAGGCGGTTGAGCAAGTTAGATGTGAAAGCTCAAGGCTTAACCTTGGAATTGCATCTAAAACTGCTTAACTAGAGTCCAAGAGGGGTTGACGGAATTCCCGGTGTAGCGGTGAAATGCGTAGATATCGGGAGGAACACCAGTGGCGAAGGCGGTCAACTGGCTTGGAACTGACGCTCAGGGACGAAAGCGTGGGTAGCGAACCGG	ASV_16867	Bacteria	Dadabacteria	Dadabacteriia	Dadabacteriales	Incertae Sedis	Csp1-2	OASW3	19	Aquarium	Seawater	Direct	253
TACGGAGGGGGCAAGCGTTGCTCGGATTTACTGGGCGTAAAGGGTCCGCAGGCGGTTGAGCAAGTTAGATGTGAAAGCTCAAGGCTTAACCTTGGAATTGCATCTAAAACTGCTTAACTAGAGTCCAAGAGGGGTTGACGGAATTCCCGGTGTAGCGGTGAAATGCGTAGATATCGGGAGGAACACCAGTGGCGAAGGCGGTCAACTGGCTTGGAACTGACGCTCAGGGACGAAAGCGTGGGTAGCGAACCGG	ASV_16867	Bacteria	Dadabacteria	Dadabacteriia	Dadabacteriales	Incertae Sedis	Csp1-2	OSED1	261	Aquarium	Sediment	Direct	253
TACGGAGGGGGCAAGCGTTGCTCGGATTTACTGGGCGTAAAGGGTCCGCAGGCGGTTGAGCAAGTTAGATGTGAAAGCTCAAGGCTTAACCTTGGAATTGCATCTAAAACTGCTTAACTAGAGTCCAAGAGGGGTTGACGGAATTCCCGGTGTAGCGGTGAAATGCGTAGATATCGGGAGGAACACCAGTGGCGAAGGCGGTCAACTGGCTTGGAACTGACGCTCAGGGACGAAAGCGTGGGTAGCGAACCGG	ASV_16867	Bacteria	Dadabacteria	Dadabacteriia	Dadabacteriales	Incertae Sedis	Csp1-2	OSED2	393	Aquarium	Sediment	Direct	253
TACGGAGGGGGCAAGCGTTGCTCGGATTTACTGGGCGTAAAGGGTCCGCAGGCGGTTGAGCAAGTTAGATGTGAAAGCTCAAGGCTTAACCTTGGAATTGCATCTAAAACTGCTTAACTAGAGTCCAAGAGGGGTTGACGGAATTCCCGGTGTAGCGGTGAAATGCGTAGATATCGGGAGGAACACCAGTGGCGAAGGCGGTCAACTGGCTTGGAACTGACGCTCAGGGACGAAAGCGTGGGTAGCGAACCGG	ASV_16867	Bacteria	Dadabacteria	Dadabacteriia	Dadabacteriales	Incertae Sedis	Csp1-2	OSED3	110	Aquarium	Sediment	Direct	253
TACGGAGGGGGCAAGCGTTGCTCGGATTTACTGGGCGTAAAGGGTCCGCAGGCGGTTGAGCAAGTTAGATGTGAAAGCTCAAGGCTTAACCTTGGAATTGCATCTAAAACTGCTTAACTAGAGTCCAAGAGGGGTTGACGGAATTCCCGGTGTAGCGGTGAAATGCGTAGATATCGGGAGGAACACCAGTGGCGAAGGCGGTCAACTGGCTTGGAACTGACGCTCAGGGACGAAAGCGTGGGTAGCGAACCGG	ASV_16867	Bacteria	Dadabacteria	Dadabacteriia	Dadabacteriales	Incertae Sedis	Csp1-2	RSED1	15	Red Sea	Sediment	Direct	253
TACGGAGGGGGCAAGCGTTGCTCGGATTTACTGGGCGTAAAGGGTCCGCAGGCGGTTGAGCAAGTTAGATGTGAAAGCTCAAGGCTTAACCTTGGAATTGCATCTAAAACTGCTTAACTAGAGTCCAAGAGGGGTTGACGGAATTCCCGGTGTAGCGGTGAAATGCGTAGATATCGGGAGGAACACCAGTGGCGAAGGCGGTCAACTGGCTTGGAACTGACGCTCAGGGACGAAAGCGTGGGTAGCGAACCGG	ASV_16867	Bacteria	Dadabacteria	Dadabacteriia	Dadabacteriales	Incertae Sedis	Csp1-2	RSED3	30	Red Sea	Sediment	Direct	253
TACCGGCGCCTCAAGTGGTAGTCGCTTTTATTGGGCCTAAAACGTCCGTAGCCGGTCTGGTACATTCGTGGGTAAATCAACTCGCTTAACGAGTTGAATTCTGCGAGGACGGCCAGACTTGGGACCGGGAGAGGTGTGGGGTACTCTCAGGGTAGGGGTAAAATCCTGTCATCCTGAGAGGACCACCTGTTGCGAAGGCTCCACACTAGAACGGATCCGACGGTCAGGGACGAAGCCTAGGGGCACGAACCGG	ASV_636	Archaea	Thermoplasmatota	Thermoplasmata	Marine Group II	NA	NA	RSW1	284	Red Sea	Seawater	Direct	253
TACCGGCGCCTCAAGTGGTAGTCGCTTTTATTGGGCCTAAAACGTCCGTAGCCGGTCTGGTACATTCGTGGGTAAATCAACTCGCTTAACGAGTTGAATTCTGCGAGGACGGCCAGACTTGGGACCGGGAGAGGTGTGGGGTACTCTCAGGGTAGGGGTAAAATCCTGTCATCCTGAGAGGACCACCTGTTGCGAAGGCTCCACACTAGAACGGATCCGACGGTCAGGGACGAAGCCTAGGGGCACGAACCGG	ASV_636	Archaea	Thermoplasmatota	Thermoplasmata	Marine Group II	NA	NA	RSW2	432	Red Sea	Seawater	Direct	253
TACCGGCGCCTCAAGTGGTAGTCGCTTTTATTGGGCCTAAAACGTCCGTAGCCGGTCTGGTACATTCGTGGGTAAATCAACTCGCTTAACGAGTTGAATTCTGCGAGGACGGCCAGACTTGGGACCGGGAGAGGTGTGGGGTACTCTCAGGGTAGGGGTAAAATCCTGTCATCCTGAGAGGACCACCTGTTGCGAAGGCTCCACACTAGAACGGATCCGACGGTCAGGGACGAAGCCTAGGGGCACGAACCGG	ASV_636	Archaea	Thermoplasmatota	Thermoplasmata	Marine Group II	NA	NA	RSW3	103	Red Sea	Seawater	Direct	253
TACGGAGGGGGCTAGCGTTGTTCGGAATCACTGGGCGTAAAGCGCGCGTAGGCGGATTGATTAGTTGGGGGTGAAATCCCGGGGCTCAACCTCGGAACTGCCTTCAATACTGTCAGTCTTGAGTTCGTGAGAGGTAAGTGGAATTCCGAGTGTAGAGGTGAAATTCGTAGATATTCGGAAGAACACCAGTGGCGAAGGCGACTTACTGGCACGATACTGACGCTGAGGTGCGAAAGCGTGGGGAGCAAACAGG	ASV_639	Bacteria	Pseudomonadota	Alphaproteobacteria	Parvibaculales	PS1 clade	NA	RSW1	303	Red Sea	Seawater	Direct	253
TACGGAGGGGGCTAGCGTTGTTCGGAATCACTGGGCGTAAAGCGCGCGTAGGCGGATTGATTAGTTGGGGGTGAAATCCCGGGGCTCAACCTCGGAACTGCCTTCAATACTGTCAGTCTTGAGTTCGTGAGAGGTAAGTGGAATTCCGAGTGTAGAGGTGAAATTCGTAGATATTCGGAAGAACACCAGTGGCGAAGGCGACTTACTGGCACGATACTGACGCTGAGGTGCGAAAGCGTGGGGAGCAAACAGG	ASV_639	Bacteria	Pseudomonadota	Alphaproteobacteria	Parvibaculales	PS1 clade	NA	RSW2	276	Red Sea	Seawater	Direct	253
TACGGAGGGGGCTAGCGTTGTTCGGAATCACTGGGCGTAAAGCGCGCGTAGGCGGATTGATTAGTTGGGGGTGAAATCCCGGGGCTCAACCTCGGAACTGCCTTCAATACTGTCAGTCTTGAGTTCGTGAGAGGTAAGTGGAATTCCGAGTGTAGAGGTGAAATTCGTAGATATTCGGAAGAACACCAGTGGCGAAGGCGACTTACTGGCACGATACTGACGCTGAGGTGCGAAAGCGTGGGGAGCAAACAGG	ASV_639	Bacteria	Pseudomonadota	Alphaproteobacteria	Parvibaculales	PS1 clade	NA	RSW3	238	Red Sea	Seawater	Direct	253
TACGGAGGGTGCGAGCGTTAATCGGAATTACTGGGCGTAAAGCGCATGCAGGTGGTTTGTTAAGTCAGATGTGAAAGCCCGGGGCTCAACCTCGGAACTGCATTTGAAACTGGCAAACTAGAGTACTGTAGAGGGGGGTAGAATTTCAGGTGTAGCGGTGAAATGCGTAGAGATCTGAAGGAATACCAGTGGCGAAGGCGGCCCCCTGGACAGATACTGACACTCAGATGCGAAAGCGTGGGGAGCAAACAGG	ASV_17430	Bacteria	Pseudomonadota	Gammaproteobacteria	Vibrionales	Vibrionaceae	Vibrio	OASW1	164	Aquarium	Seawater	Direct	253
TACGGAGGGTGCGAGCGTTAATCGGAATTACTGGGCGTAAAGCGCATGCAGGTGGTTTGTTAAGTCAGATGTGAAAGCCCGGGGCTCAACCTCGGAACTGCATTTGAAACTGGCAAACTAGAGTACTGTAGAGGGGGGTAGAATTTCAGGTGTAGCGGTGAAATGCGTAGAGATCTGAAGGAATACCAGTGGCGAAGGCGGCCCCCTGGACAGATACTGACACTCAGATGCGAAAGCGTGGGGAGCAAACAGG	ASV_17430	Bacteria	Pseudomonadota	Gammaproteobacteria	Vibrionales	Vibrionaceae	Vibrio	OASW2	134	Aquarium	Seawater	Direct	253
TACGGAGGGTGCGAGCGTTAATCGGAATTACTGGGCGTAAAGCGCATGCAGGTGGTTTGTTAAGTCAGATGTGAAAGCCCGGGGCTCAACCTCGGAACTGCATTTGAAACTGGCAAACTAGAGTACTGTAGAGGGGGGTAGAATTTCAGGTGTAGCGGTGAAATGCGTAGAGATCTGAAGGAATACCAGTGGCGAAGGCGGCCCCCTGGACAGATACTGACACTCAGATGCGAAAGCGTGGGGAGCAAACAGG	ASV_17430	Bacteria	Pseudomonadota	Gammaproteobacteria	Vibrionales	Vibrionaceae	Vibrio	OASW3	430	Aquarium	Seawater	Direct	253
TACGGAGGGTGCGAGCGTTAATCGGAATTACTGGGCGTAAAGCGCATGCAGGTGGTTTGTTAAGTCAGATGTGAAAGCCCGGGGCTCAACCTCGGAACTGCATTTGAAACTGGCAAACTAGAGTACTGTAGAGGGGGGTAGAATTTCAGGTGTAGCGGTGAAATGCGTAGAGATCTGAAGGAATACCAGTGGCGAAGGCGGCCCCCTGGACAGATACTGACACTCAGATGCGAAAGCGTGGGGAGCAAACAGG	ASV_17430	Bacteria	Pseudomonadota	Gammaproteobacteria	Vibrionales	Vibrionaceae	Vibrio	OSED1	35	Aquarium	Sediment	Direct	253
TACGGAGGGTGCGAGCGTTAATCGGAATTACTGGGCGTAAAGCGCATGCAGGTGGTTTGTTAAGTCAGATGTGAAAGCCCGGGGCTCAACCTCGGAACTGCATTTGAAACTGGCAAACTAGAGTACTGTAGAGGGGGGTAGAATTTCAGGTGTAGCGGTGAAATGCGTAGAGATCTGAAGGAATACCAGTGGCGAAGGCGGCCCCCTGGACAGATACTGACACTCAGATGCGAAAGCGTGGGGAGCAAACAGG	ASV_17430	Bacteria	Pseudomonadota	Gammaproteobacteria	Vibrionales	Vibrionaceae	Vibrio	OSED2	16	Aquarium	Sediment	Direct	253
TACGGAGGGTGCGAGCGTTAATCGGAATTACTGGGCGTAAAGCGCATGCAGGTGGTTTGTTAAGTCAGATGTGAAAGCCCGGGGCTCAACCTCGGAACTGCATTTGAAACTGGCAAACTAGAGTACTGTAGAGGGGGGTAGAATTTCAGGTGTAGCGGTGAAATGCGTAGAGATCTGAAGGAATACCAGTGGCGAAGGCGGCCCCCTGGACAGATACTGACACTCAGATGCGAAAGCGTGGGGAGCAAACAGG	ASV_17430	Bacteria	Pseudomonadota	Gammaproteobacteria	Vibrionales	Vibrionaceae	Vibrio	OSED3	16	Aquarium	Sediment	Direct	253
TACGGAGGGTGCGAGCGTTAATCGGAATTACTGGGCGTAAAGCGCATGCAGGTGGTTTGTTAAGTCAGATGTGAAAGCCCGGGGCTCAACCTCGGAACTGCATTTGAAACTGGCAAACTAGAGTACTGTAGAGGGGGGTAGAATTTCAGGTGTAGCGGTGAAATGCGTAGAGATCTGAAGGAATACCAGTGGCGAAGGCGGCCCCCTGGACAGATACTGACACTCAGATGCGAAAGCGTGGGGAGCAAACAGG	ASV_17430	Bacteria	Pseudomonadota	Gammaproteobacteria	Vibrionales	Vibrionaceae	Vibrio	MPOLIT2	12	Aquarium	Litophyton	Microbial Pellet	253
TACGGAGGGTGCGAGCGTTAATCGGAATTACTGGGCGTAAAGCGCACGCAGGCGGATTGTTAAGCTAGAGGTGAAAGCCCCGCGCTCAACGTGGGAATTGCCTTTAGAACTGGCAGTCTAGAGTCTTGGAGAGGGGAGTGGAATTCCAGGTGTAGCGGTGAAATGCGTAGAGATCTGGAGGAACATCAGTGGCGAAGGCGACTCCCTGGCCAAAGACTGACGCTCATGTGCGAAAGTGTGGGTAGCGAACAGG	ASV_13930	Bacteria	Pseudomonadota	Gammaproteobacteria	Alteromonadales	Alteromonadaceae	Planctobacterium	OASW2	27	Aquarium	Seawater	Direct	253
TACGGAGGGTGCGAGCGTTAATCGGAATTACTGGGCGTAAAGCGCACGCAGGCGGATTGTTAAGCTAGAGGTGAAAGCCCCGCGCTCAACGTGGGAATTGCCTTTAGAACTGGCAGTCTAGAGTCTTGGAGAGGGGAGTGGAATTCCAGGTGTAGCGGTGAAATGCGTAGAGATCTGGAGGAACATCAGTGGCGAAGGCGACTCCCTGGCCAAAGACTGACGCTCATGTGCGAAAGTGTGGGTAGCGAACAGG	ASV_13930	Bacteria	Pseudomonadota	Gammaproteobacteria	Alteromonadales	Alteromonadaceae	Planctobacterium	OSED1	170	Aquarium	Sediment	Direct	253
TACGGAGGGTGCGAGCGTTAATCGGAATTACTGGGCGTAAAGCGCACGCAGGCGGATTGTTAAGCTAGAGGTGAAAGCCCCGCGCTCAACGTGGGAATTGCCTTTAGAACTGGCAGTCTAGAGTCTTGGAGAGGGGAGTGGAATTCCAGGTGTAGCGGTGAAATGCGTAGAGATCTGGAGGAACATCAGTGGCGAAGGCGACTCCCTGGCCAAAGACTGACGCTCATGTGCGAAAGTGTGGGTAGCGAACAGG	ASV_13930	Bacteria	Pseudomonadota	Gammaproteobacteria	Alteromonadales	Alteromonadaceae	Planctobacterium	OSED2	144	Aquarium	Sediment	Direct	253
TACGGAGGGTGCGAGCGTTAATCGGAATTACTGGGCGTAAAGCGCACGCAGGCGGATTGTTAAGCTAGAGGTGAAAGCCCCGCGCTCAACGTGGGAATTGCCTTTAGAACTGGCAGTCTAGAGTCTTGGAGAGGGGAGTGGAATTCCAGGTGTAGCGGTGAAATGCGTAGAGATCTGGAGGAACATCAGTGGCGAAGGCGACTCCCTGGCCAAAGACTGACGCTCATGTGCGAAAGTGTGGGTAGCGAACAGG	ASV_13930	Bacteria	Pseudomonadota	Gammaproteobacteria	Alteromonadales	Alteromonadaceae	Planctobacterium	OSED3	338	Aquarium	Sediment	Direct	253
TACGGAGGGTGCGAGCGTTAATCGGAATTACTGGGCGTAAAGCGCACGCAGGCGGATTGTTAAGCTAGAGGTGAAAGCCCCGCGCTCAACGTGGGAATTGCCTTTAGAACTGGCAGTCTAGAGTCTTGGAGAGGGGAGTGGAATTCCAGGTGTAGCGGTGAAATGCGTAGAGATCTGGAGGAACATCAGTGGCGAAGGCGACTCCCTGGCCAAAGACTGACGCTCATGTGCGAAAGTGTGGGTAGCGAACAGG	ASV_13930	Bacteria	Pseudomonadota	Gammaproteobacteria	Alteromonadales	Alteromonadaceae	Planctobacterium	RSED1	14	Red Sea	Sediment	Direct	253
TACGGAGGGTGCGAGCGTTAATCGGAATTACTGGGCGTAAAGCGCACGCAGGCGGATTGTTAAGCTAGAGGTGAAAGCCCCGCGCTCAACGTGGGAATTGCCTTTAGAACTGGCAGTCTAGAGTCTTGGAGAGGGGAGTGGAATTCCAGGTGTAGCGGTGAAATGCGTAGAGATCTGGAGGAACATCAGTGGCGAAGGCGACTCCCTGGCCAAAGACTGACGCTCATGTGCGAAAGTGTGGGTAGCGAACAGG	ASV_13930	Bacteria	Pseudomonadota	Gammaproteobacteria	Alteromonadales	Alteromonadaceae	Planctobacterium	RSED2	79	Red Sea	Sediment	Direct	253
TACGGAGGGTGCGAGCGTTAATCGGAATTACTGGGCGTAAAGCGCACGCAGGCGGATTGTTAAGCTAGAGGTGAAAGCCCCGCGCTCAACGTGGGAATTGCCTTTAGAACTGGCAGTCTAGAGTCTTGGAGAGGGGAGTGGAATTCCAGGTGTAGCGGTGAAATGCGTAGAGATCTGGAGGAACATCAGTGGCGAAGGCGACTCCCTGGCCAAAGACTGACGCTCATGTGCGAAAGTGTGGGTAGCGAACAGG	ASV_13930	Bacteria	Pseudomonadota	Gammaproteobacteria	Alteromonadales	Alteromonadaceae	Planctobacterium	RSED3	34	Red Sea	Sediment	Direct	253
TACGGAGGGTGCAAGCGTTATCCGGAATCACTGGGTTTAAAGGGTGCGTAGGTGGATATATAAGTCAGAGGTGAAAGACTTGAGCTTAACTGAAGAATTGCCTTTGATACTGTATATCTTGAATTATGTTGAGGTTAGCGGAATGAGTCATGTAGCGGTGAAATGCATAGATATGACTTAGAACACCAATTGCGAAGGCAGCTAGCTAGGCATACATTGACGCTGAGGCACGAAAGCATGGGGAGCGAACAGG	ASV_11280	Bacteria	Bacteroidota	Bacteroidia	Chitinophagales	Saprospiraceae	NA	OSED1	485	Aquarium	Sediment	Direct	253
TACGGAGGGTGCAAGCGTTATCCGGAATCACTGGGTTTAAAGGGTGCGTAGGTGGATATATAAGTCAGAGGTGAAAGACTTGAGCTTAACTGAAGAATTGCCTTTGATACTGTATATCTTGAATTATGTTGAGGTTAGCGGAATGAGTCATGTAGCGGTGAAATGCATAGATATGACTTAGAACACCAATTGCGAAGGCAGCTAGCTAGGCATACATTGACGCTGAGGCACGAAAGCATGGGGAGCGAACAGG	ASV_11280	Bacteria	Bacteroidota	Bacteroidia	Chitinophagales	Saprospiraceae	NA	OSED2	254	Aquarium	Sediment	Direct	253
TACGGAGGGTGCAAGCGTTATCCGGAATCACTGGGTTTAAAGGGTGCGTAGGTGGATATATAAGTCAGAGGTGAAAGACTTGAGCTTAACTGAAGAATTGCCTTTGATACTGTATATCTTGAATTATGTTGAGGTTAGCGGAATGAGTCATGTAGCGGTGAAATGCATAGATATGACTTAGAACACCAATTGCGAAGGCAGCTAGCTAGGCATACATTGACGCTGAGGCACGAAAGCATGGGGAGCGAACAGG	ASV_11280	Bacteria	Bacteroidota	Bacteroidia	Chitinophagales	Saprospiraceae	NA	OSED3	50	Aquarium	Sediment	Direct	253
TACGGAGGGTGCAAGCGTTATCCGGAATCACTGGGTTTAAAGGGTGCGTAGGTGGATATATAAGTCAGAGGTGAAAGACTTGAGCTTAACTGAAGAATTGCCTTTGATACTGTATATCTTGAATTATGTTGAGGTTAGCGGAATGAGTCATGTAGCGGTGAAATGCATAGATATGACTTAGAACACCAATTGCGAAGGCAGCTAGCTAGGCATACATTGACGCTGAGGCACGAAAGCATGGGGAGCGAACAGG	ASV_11280	Bacteria	Bacteroidota	Bacteroidia	Chitinophagales	Saprospiraceae	NA	RSED2	14	Red Sea	Sediment	Direct	253
TACGGAGGGTCCAAGCGTTAATCGGAATTACTGGGCGTAAAGCGCGCGTAGATGGTCTATTCAGTTGGGTGTGAAATCCCTGGGCTCAACCTAGGAACTGCATCCAAAACTTATAGACTAGAGTACGAAAGAGGAGAGTAGAATTCATGGTGTAGCGGTGAAATGCGTAGATATCATGAGGAATACCAGTGGCGAAGGCGACTCTCTGGTTCGAGACTGACATTGAGGTGCGAAAGCGTGGGTAGCAAACAGG	ASV_640	Bacteria	Pseudomonadota	Gammaproteobacteria	Pseudomonadales	SAR86 clade	NA	RSW1	305	Red Sea	Seawater	Direct	253
TACGGAGGGTCCAAGCGTTAATCGGAATTACTGGGCGTAAAGCGCGCGTAGATGGTCTATTCAGTTGGGTGTGAAATCCCTGGGCTCAACCTAGGAACTGCATCCAAAACTTATAGACTAGAGTACGAAAGAGGAGAGTAGAATTCATGGTGTAGCGGTGAAATGCGTAGATATCATGAGGAATACCAGTGGCGAAGGCGACTCTCTGGTTCGAGACTGACATTGAGGTGCGAAAGCGTGGGTAGCAAACAGG	ASV_640	Bacteria	Pseudomonadota	Gammaproteobacteria	Pseudomonadales	SAR86 clade	NA	RSW2	218	Red Sea	Seawater	Direct	253
TACGGAGGGTCCAAGCGTTAATCGGAATTACTGGGCGTAAAGCGCGCGTAGATGGTCTATTCAGTTGGGTGTGAAATCCCTGGGCTCAACCTAGGAACTGCATCCAAAACTTATAGACTAGAGTACGAAAGAGGAGAGTAGAATTCATGGTGTAGCGGTGAAATGCGTAGATATCATGAGGAATACCAGTGGCGAAGGCGACTCTCTGGTTCGAGACTGACATTGAGGTGCGAAAGCGTGGGTAGCAAACAGG	ASV_640	Bacteria	Pseudomonadota	Gammaproteobacteria	Pseudomonadales	SAR86 clade	NA	RSW3	274	Red Sea	Seawater	Direct	253
CACGAACCGTCCAAACGTTATTCGGTATCACTGGGCTTAAAGCGTGCGTAGGCGGCTTGGTAGGTGAGATGTGAAATCCCACGGCTCAACCGTGGAATTGCGTTTCAAACCCCCAAGCTCGAGGAAGATAGGGGTGATGGGAACTTATGGTGGAGCGGTGAAATGCGTTGATATCATAGGGAACACCGGTGGCGAAAGCGCATCACTGGATCTTTTCTGACGCTGAGGCACGAAAGCTAGGGTAGCGAACGGG	ASV_12949	Bacteria	Planctomycetota	Planctomycetia	Pirellulales	Pirellulaceae	Rubripirellula	OASW3	69	Aquarium	Seawater	Direct	253
CACGAACCGTCCAAACGTTATTCGGTATCACTGGGCTTAAAGCGTGCGTAGGCGGCTTGGTAGGTGAGATGTGAAATCCCACGGCTCAACCGTGGAATTGCGTTTCAAACCCCCAAGCTCGAGGAAGATAGGGGTGATGGGAACTTATGGTGGAGCGGTGAAATGCGTTGATATCATAGGGAACACCGGTGGCGAAAGCGCATCACTGGATCTTTTCTGACGCTGAGGCACGAAAGCTAGGGTAGCGAACGGG	ASV_12949	Bacteria	Planctomycetota	Planctomycetia	Pirellulales	Pirellulaceae	Rubripirellula	OSED1	54	Aquarium	Sediment	Direct	253
CACGAACCGTCCAAACGTTATTCGGTATCACTGGGCTTAAAGCGTGCGTAGGCGGCTTGGTAGGTGAGATGTGAAATCCCACGGCTCAACCGTGGAATTGCGTTTCAAACCCCCAAGCTCGAGGAAGATAGGGGTGATGGGAACTTATGGTGGAGCGGTGAAATGCGTTGATATCATAGGGAACACCGGTGGCGAAAGCGCATCACTGGATCTTTTCTGACGCTGAGGCACGAAAGCTAGGGTAGCGAACGGG	ASV_12949	Bacteria	Planctomycetota	Planctomycetia	Pirellulales	Pirellulaceae	Rubripirellula	OSED2	84	Aquarium	Sediment	Direct	253
CACGAACCGTCCAAACGTTATTCGGTATCACTGGGCTTAAAGCGTGCGTAGGCGGCTTGGTAGGTGAGATGTGAAATCCCACGGCTCAACCGTGGAATTGCGTTTCAAACCCCCAAGCTCGAGGAAGATAGGGGTGATGGGAACTTATGGTGGAGCGGTGAAATGCGTTGATATCATAGGGAACACCGGTGGCGAAAGCGCATCACTGGATCTTTTCTGACGCTGAGGCACGAAAGCTAGGGTAGCGAACGGG	ASV_12949	Bacteria	Planctomycetota	Planctomycetia	Pirellulales	Pirellulaceae	Rubripirellula	OSED3	145	Aquarium	Sediment	Direct	253
CACGAACCGTCCAAACGTTATTCGGTATCACTGGGCTTAAAGCGTGCGTAGGCGGCTTGGTAGGTGAGATGTGAAATCCCACGGCTCAACCGTGGAATTGCGTTTCAAACCCCCAAGCTCGAGGAAGATAGGGGTGATGGGAACTTATGGTGGAGCGGTGAAATGCGTTGATATCATAGGGAACACCGGTGGCGAAAGCGCATCACTGGATCTTTTCTGACGCTGAGGCACGAAAGCTAGGGTAGCGAACGGG	ASV_12949	Bacteria	Planctomycetota	Planctomycetia	Pirellulales	Pirellulaceae	Rubripirellula	RSED1	53	Red Sea	Sediment	Direct	253
CACGAACCGTCCAAACGTTATTCGGTATCACTGGGCTTAAAGCGTGCGTAGGCGGCTTGGTAGGTGAGATGTGAAATCCCACGGCTCAACCGTGGAATTGCGTTTCAAACCCCCAAGCTCGAGGAAGATAGGGGTGATGGGAACTTATGGTGGAGCGGTGAAATGCGTTGATATCATAGGGAACACCGGTGGCGAAAGCGCATCACTGGATCTTTTCTGACGCTGAGGCACGAAAGCTAGGGTAGCGAACGGG	ASV_12949	Bacteria	Planctomycetota	Planctomycetia	Pirellulales	Pirellulaceae	Rubripirellula	RSED2	237	Red Sea	Sediment	Direct	253
CACGAACCGTCCAAACGTTATTCGGTATCACTGGGCTTAAAGCGTGCGTAGGCGGCTTGGTAGGTGAGATGTGAAATCCCACGGCTCAACCGTGGAATTGCGTTTCAAACCCCCAAGCTCGAGGAAGATAGGGGTGATGGGAACTTATGGTGGAGCGGTGAAATGCGTTGATATCATAGGGAACACCGGTGGCGAAAGCGCATCACTGGATCTTTTCTGACGCTGAGGCACGAAAGCTAGGGTAGCGAACGGG	ASV_12949	Bacteria	Planctomycetota	Planctomycetia	Pirellulales	Pirellulaceae	Rubripirellula	RSED3	154	Red Sea	Sediment	Direct	253
TACGGAGGATCCAAGCGTTATCCGGAATTATTGGGTTTAAAGGGTCCGTAGGCGGTCTAATAAGTCAGAGGTGAAATACTATCGCTCAACGATAGAACTGCCTTTGATACTGTTAGACTTGAGTTATTGTGAAGTAGTTAGAATGTGTAGTGTAGCGGTGAAATGCATAGATATTACACAGAATACCGATTGCGAAGGCAGATTACTAACAATATACTGACGCTCAGGGACGAAAGCGTGGGTAGCGAACGGG	ASV_643	Bacteria	Bacteroidota	Bacteroidia	Flavobacteriales	Flavobacteriaceae	Ns5 Marine Group	RSW1	316	Red Sea	Seawater	Direct	253
TACGGAGGATCCAAGCGTTATCCGGAATTATTGGGTTTAAAGGGTCCGTAGGCGGTCTAATAAGTCAGAGGTGAAATACTATCGCTCAACGATAGAACTGCCTTTGATACTGTTAGACTTGAGTTATTGTGAAGTAGTTAGAATGTGTAGTGTAGCGGTGAAATGCATAGATATTACACAGAATACCGATTGCGAAGGCAGATTACTAACAATATACTGACGCTCAGGGACGAAAGCGTGGGTAGCGAACGGG	ASV_643	Bacteria	Bacteroidota	Bacteroidia	Flavobacteriales	Flavobacteriaceae	Ns5 Marine Group	RSW2	225	Red Sea	Seawater	Direct	253
TACGGAGGATCCAAGCGTTATCCGGAATTATTGGGTTTAAAGGGTCCGTAGGCGGTCTAATAAGTCAGAGGTGAAATACTATCGCTCAACGATAGAACTGCCTTTGATACTGTTAGACTTGAGTTATTGTGAAGTAGTTAGAATGTGTAGTGTAGCGGTGAAATGCATAGATATTACACAGAATACCGATTGCGAAGGCAGATTACTAACAATATACTGACGCTCAGGGACGAAAGCGTGGGTAGCGAACGGG	ASV_643	Bacteria	Bacteroidota	Bacteroidia	Flavobacteriales	Flavobacteriaceae	Ns5 Marine Group	RSW3	255	Red Sea	Seawater	Direct	253
TACGGAGGGTGCAAGCGTTAATCGGAATTACTGGGCGTAAAGCGCTCGTAGGCGGTTTGTTAAGTCGGATGTGAAAGCCCCGGGCTTAACCTGGGAACTGCATTCGATACTGGCAGACTAGAGTATAGTAGAGGCAAGTGGAATTCCGGGTGTAGCGGTGAAATGCGTAGATATCCGGAGGAACATCAGTGGCGAAGGCGACTTGCTGGACTAATACTGACGCTGAGGAGCGAAAGCGTGGGGAGCAAACGGG	ASV_12933	Bacteria	Pseudomonadota	Gammaproteobacteria	BD7-8	NA	NA	OASW3	64	Aquarium	Seawater	Direct	253
TACGGAGGGTGCAAGCGTTAATCGGAATTACTGGGCGTAAAGCGCTCGTAGGCGGTTTGTTAAGTCGGATGTGAAAGCCCCGGGCTTAACCTGGGAACTGCATTCGATACTGGCAGACTAGAGTATAGTAGAGGCAAGTGGAATTCCGGGTGTAGCGGTGAAATGCGTAGATATCCGGAGGAACATCAGTGGCGAAGGCGACTTGCTGGACTAATACTGACGCTGAGGAGCGAAAGCGTGGGGAGCAAACGGG	ASV_12933	Bacteria	Pseudomonadota	Gammaproteobacteria	BD7-8	NA	NA	OSED1	151	Aquarium	Sediment	Direct	253
TACGGAGGGTGCAAGCGTTAATCGGAATTACTGGGCGTAAAGCGCTCGTAGGCGGTTTGTTAAGTCGGATGTGAAAGCCCCGGGCTTAACCTGGGAACTGCATTCGATACTGGCAGACTAGAGTATAGTAGAGGCAAGTGGAATTCCGGGTGTAGCGGTGAAATGCGTAGATATCCGGAGGAACATCAGTGGCGAAGGCGACTTGCTGGACTAATACTGACGCTGAGGAGCGAAAGCGTGGGGAGCAAACGGG	ASV_12933	Bacteria	Pseudomonadota	Gammaproteobacteria	BD7-8	NA	NA	OSED2	129	Aquarium	Sediment	Direct	253
TACGGAGGGTGCAAGCGTTAATCGGAATTACTGGGCGTAAAGCGCTCGTAGGCGGTTTGTTAAGTCGGATGTGAAAGCCCCGGGCTTAACCTGGGAACTGCATTCGATACTGGCAGACTAGAGTATAGTAGAGGCAAGTGGAATTCCGGGTGTAGCGGTGAAATGCGTAGATATCCGGAGGAACATCAGTGGCGAAGGCGACTTGCTGGACTAATACTGACGCTGAGGAGCGAAAGCGTGGGGAGCAAACGGG	ASV_12933	Bacteria	Pseudomonadota	Gammaproteobacteria	BD7-8	NA	NA	OSED3	112	Aquarium	Sediment	Direct	253
TACGGAGGGTGCAAGCGTTAATCGGAATTACTGGGCGTAAAGCGCTCGTAGGCGGTTTGTTAAGTCGGATGTGAAAGCCCCGGGCTTAACCTGGGAACTGCATTCGATACTGGCAGACTAGAGTATAGTAGAGGCAAGTGGAATTCCGGGTGTAGCGGTGAAATGCGTAGATATCCGGAGGAACATCAGTGGCGAAGGCGACTTGCTGGACTAATACTGACGCTGAGGAGCGAAAGCGTGGGGAGCAAACGGG	ASV_12933	Bacteria	Pseudomonadota	Gammaproteobacteria	BD7-8	NA	NA	RSED1	47	Red Sea	Sediment	Direct	253
TACGGAGGGTGCAAGCGTTAATCGGAATTACTGGGCGTAAAGCGCTCGTAGGCGGTTTGTTAAGTCGGATGTGAAAGCCCCGGGCTTAACCTGGGAACTGCATTCGATACTGGCAGACTAGAGTATAGTAGAGGCAAGTGGAATTCCGGGTGTAGCGGTGAAATGCGTAGATATCCGGAGGAACATCAGTGGCGAAGGCGACTTGCTGGACTAATACTGACGCTGAGGAGCGAAAGCGTGGGGAGCAAACGGG	ASV_12933	Bacteria	Pseudomonadota	Gammaproteobacteria	BD7-8	NA	NA	RSED2	116	Red Sea	Sediment	Direct	253
TACGGAGGGTGCAAGCGTTAATCGGAATTACTGGGCGTAAAGCGCTCGTAGGCGGTTTGTTAAGTCGGATGTGAAAGCCCCGGGCTTAACCTGGGAACTGCATTCGATACTGGCAGACTAGAGTATAGTAGAGGCAAGTGGAATTCCGGGTGTAGCGGTGAAATGCGTAGATATCCGGAGGAACATCAGTGGCGAAGGCGACTTGCTGGACTAATACTGACGCTGAGGAGCGAAAGCGTGGGGAGCAAACGGG	ASV_12933	Bacteria	Pseudomonadota	Gammaproteobacteria	BD7-8	NA	NA	RSED3	176	Red Sea	Sediment	Direct	253
TACGTAGGATGCAAGCGTTGTCCGGAATCACTGGGCGTAAAGGGTCCGTAGGCGGTTTGTTAAGTCTCCTGTGAAAGTTCAGGGCTCAACCCTGAAATGTCGGGGGATACTGGCAAACTCGAGACTGTCAGAGGCAGGTGGAATTCCCGGTGTAGTGGTGAAATGCGTAGATATCGGGAGGAACACCAGTGGCGAAAGCGGCCTGCTGGGGCAGTTCTGACGCTGAGGGACGAAAGCGTGGGTAGCAAACCGG	ASV_11268	Bacteria	Chloroflexota	Dehalococcoidia	SAR202 clade	NA	NA	OSED1	239	Aquarium	Sediment	Direct	253
TACGTAGGATGCAAGCGTTGTCCGGAATCACTGGGCGTAAAGGGTCCGTAGGCGGTTTGTTAAGTCTCCTGTGAAAGTTCAGGGCTCAACCCTGAAATGTCGGGGGATACTGGCAAACTCGAGACTGTCAGAGGCAGGTGGAATTCCCGGTGTAGTGGTGAAATGCGTAGATATCGGGAGGAACACCAGTGGCGAAAGCGGCCTGCTGGGGCAGTTCTGACGCTGAGGGACGAAAGCGTGGGTAGCAAACCGG	ASV_11268	Bacteria	Chloroflexota	Dehalococcoidia	SAR202 clade	NA	NA	OSED2	309	Aquarium	Sediment	Direct	253
TACGTAGGATGCAAGCGTTGTCCGGAATCACTGGGCGTAAAGGGTCCGTAGGCGGTTTGTTAAGTCTCCTGTGAAAGTTCAGGGCTCAACCCTGAAATGTCGGGGGATACTGGCAAACTCGAGACTGTCAGAGGCAGGTGGAATTCCCGGTGTAGTGGTGAAATGCGTAGATATCGGGAGGAACACCAGTGGCGAAAGCGGCCTGCTGGGGCAGTTCTGACGCTGAGGGACGAAAGCGTGGGTAGCAAACCGG	ASV_11268	Bacteria	Chloroflexota	Dehalococcoidia	SAR202 clade	NA	NA	OSED3	247	Aquarium	Sediment	Direct	253
TACGAAGGGGGCGAGCGTTATTCGGAATTACTGGGCGTAAAGGGAGCGCAGGCGGTTCATTTAGTCAGACGTGAAAGCCCCGGGCTCAACCCGGGAGGTGCGTTTGATACTGGTGAGCTAGAAATCAGAAGAGGATAGTGGAATTCCCAGTGTAGAGGTGAAATTCGTAGATATTGGGAAGAACACCAGTGGCGAAAGCGGCTATCTGGTCTGTATTTGACGCTGAGGCTCGAAAGCGTGGGGAGCAAACAGG	ASV_648	Bacteria	Pseudomonadota	Alphaproteobacteria	Puniceispirillales	SAR116 clade	NA	RSW1	337	Red Sea	Seawater	Direct	253
TACGAAGGGGGCGAGCGTTATTCGGAATTACTGGGCGTAAAGGGAGCGCAGGCGGTTCATTTAGTCAGACGTGAAAGCCCCGGGCTCAACCCGGGAGGTGCGTTTGATACTGGTGAGCTAGAAATCAGAAGAGGATAGTGGAATTCCCAGTGTAGAGGTGAAATTCGTAGATATTGGGAAGAACACCAGTGGCGAAAGCGGCTATCTGGTCTGTATTTGACGCTGAGGCTCGAAAGCGTGGGGAGCAAACAGG	ASV_648	Bacteria	Pseudomonadota	Alphaproteobacteria	Puniceispirillales	SAR116 clade	NA	RSW2	253	Red Sea	Seawater	Direct	253
TACGAAGGGGGCGAGCGTTATTCGGAATTACTGGGCGTAAAGGGAGCGCAGGCGGTTCATTTAGTCAGACGTGAAAGCCCCGGGCTCAACCCGGGAGGTGCGTTTGATACTGGTGAGCTAGAAATCAGAAGAGGATAGTGGAATTCCCAGTGTAGAGGTGAAATTCGTAGATATTGGGAAGAACACCAGTGGCGAAAGCGGCTATCTGGTCTGTATTTGACGCTGAGGCTCGAAAGCGTGGGGAGCAAACAGG	ASV_648	Bacteria	Pseudomonadota	Alphaproteobacteria	Puniceispirillales	SAR116 clade	NA	RSW3	204	Red Sea	Seawater	Direct	253
TACGGAGGGGGCGAGCGTTGTTCGGAATTACTGGGCGTAAAGGGCGCGTAGGCGGATGATCAAGTCAGGGGTGAAAGTCCTGGGCTCAACCTGGGGACTGCCTTTGAAACTGATTGTCTTGAGACCGGGAGAGGATGGCGGAATTCCCAGTGTAGAGGTGAAATTCGTAGATATTGGGAAGAACACCGGTGGCGAAGGCGGCCATCTGGACCGGATCTGACGCTGAGGCGCGAAAGCGTGGGGAGCAAACAGG	ASV_15276	Bacteria	Pseudomonadota	Alphaproteobacteria	Kiloniellales	Kiloniellaceae	NA	OASW1	10	Aquarium	Seawater	Direct	253
TACGGAGGGGGCGAGCGTTGTTCGGAATTACTGGGCGTAAAGGGCGCGTAGGCGGATGATCAAGTCAGGGGTGAAAGTCCTGGGCTCAACCTGGGGACTGCCTTTGAAACTGATTGTCTTGAGACCGGGAGAGGATGGCGGAATTCCCAGTGTAGAGGTGAAATTCGTAGATATTGGGAAGAACACCGGTGGCGAAGGCGGCCATCTGGACCGGATCTGACGCTGAGGCGCGAAAGCGTGGGGAGCAAACAGG	ASV_15276	Bacteria	Pseudomonadota	Alphaproteobacteria	Kiloniellales	Kiloniellaceae	NA	OASW3	13	Aquarium	Seawater	Direct	253
TACGGAGGGGGCGAGCGTTGTTCGGAATTACTGGGCGTAAAGGGCGCGTAGGCGGATGATCAAGTCAGGGGTGAAAGTCCTGGGCTCAACCTGGGGACTGCCTTTGAAACTGATTGTCTTGAGACCGGGAGAGGATGGCGGAATTCCCAGTGTAGAGGTGAAATTCGTAGATATTGGGAAGAACACCGGTGGCGAAGGCGGCCATCTGGACCGGATCTGACGCTGAGGCGCGAAAGCGTGGGGAGCAAACAGG	ASV_15276	Bacteria	Pseudomonadota	Alphaproteobacteria	Kiloniellales	Kiloniellaceae	NA	OSED1	124	Aquarium	Sediment	Direct	253
TACGGAGGGGGCGAGCGTTGTTCGGAATTACTGGGCGTAAAGGGCGCGTAGGCGGATGATCAAGTCAGGGGTGAAAGTCCTGGGCTCAACCTGGGGACTGCCTTTGAAACTGATTGTCTTGAGACCGGGAGAGGATGGCGGAATTCCCAGTGTAGAGGTGAAATTCGTAGATATTGGGAAGAACACCGGTGGCGAAGGCGGCCATCTGGACCGGATCTGACGCTGAGGCGCGAAAGCGTGGGGAGCAAACAGG	ASV_15276	Bacteria	Pseudomonadota	Alphaproteobacteria	Kiloniellales	Kiloniellaceae	NA	OSED2	138	Aquarium	Sediment	Direct	253
TACGGAGGGGGCGAGCGTTGTTCGGAATTACTGGGCGTAAAGGGCGCGTAGGCGGATGATCAAGTCAGGGGTGAAAGTCCTGGGCTCAACCTGGGGACTGCCTTTGAAACTGATTGTCTTGAGACCGGGAGAGGATGGCGGAATTCCCAGTGTAGAGGTGAAATTCGTAGATATTGGGAAGAACACCGGTGGCGAAGGCGGCCATCTGGACCGGATCTGACGCTGAGGCGCGAAAGCGTGGGGAGCAAACAGG	ASV_15276	Bacteria	Pseudomonadota	Alphaproteobacteria	Kiloniellales	Kiloniellaceae	NA	OSED3	150	Aquarium	Sediment	Direct	253
TACGGAGGGGGCGAGCGTTGTTCGGAATTACTGGGCGTAAAGGGCGCGTAGGCGGATGATCAAGTCAGGGGTGAAAGTCCTGGGCTCAACCTGGGGACTGCCTTTGAAACTGATTGTCTTGAGACCGGGAGAGGATGGCGGAATTCCCAGTGTAGAGGTGAAATTCGTAGATATTGGGAAGAACACCGGTGGCGAAGGCGGCCATCTGGACCGGATCTGACGCTGAGGCGCGAAAGCGTGGGGAGCAAACAGG	ASV_15276	Bacteria	Pseudomonadota	Alphaproteobacteria	Kiloniellales	Kiloniellaceae	NA	RSED1	142	Red Sea	Sediment	Direct	253
TACGGAGGGGGCGAGCGTTGTTCGGAATTACTGGGCGTAAAGGGCGCGTAGGCGGATGATCAAGTCAGGGGTGAAAGTCCTGGGCTCAACCTGGGGACTGCCTTTGAAACTGATTGTCTTGAGACCGGGAGAGGATGGCGGAATTCCCAGTGTAGAGGTGAAATTCGTAGATATTGGGAAGAACACCGGTGGCGAAGGCGGCCATCTGGACCGGATCTGACGCTGAGGCGCGAAAGCGTGGGGAGCAAACAGG	ASV_15276	Bacteria	Pseudomonadota	Alphaproteobacteria	Kiloniellales	Kiloniellaceae	NA	RSED2	159	Red Sea	Sediment	Direct	253
TACGGAGGGGGCGAGCGTTGTTCGGAATTACTGGGCGTAAAGGGCGCGTAGGCGGATGATCAAGTCAGGGGTGAAAGTCCTGGGCTCAACCTGGGGACTGCCTTTGAAACTGATTGTCTTGAGACCGGGAGAGGATGGCGGAATTCCCAGTGTAGAGGTGAAATTCGTAGATATTGGGAAGAACACCGGTGGCGAAGGCGGCCATCTGGACCGGATCTGACGCTGAGGCGCGAAAGCGTGGGGAGCAAACAGG	ASV_15276	Bacteria	Pseudomonadota	Alphaproteobacteria	Kiloniellales	Kiloniellaceae	NA	RSED3	55	Red Sea	Sediment	Direct	253
TACGGGAGTGGCAAGCGTTATCCGGAATTATTGGGCGTAAAGCGTCCGCAGGCGGTCCAGAAAGTCTGCTGTTAAAAAGTGGAGCTTAACTCCATCATGGCAGTGGAAACTTCTGGACTAGAGTGTGGTAGGGGCAGAGGGAATTCCCGGTGTAGCGGTGAAATGCGTAGATATCGGGAAGAACACCAGTGGCGAAGGCGCTCTGCTGGGCCATAACTGACGCTCATGGACGAAAGCCAGGGGAGCGAAAGGG	ASV_16708	Bacteria	Cyanobacteriota	Cyanophyceae	Synechococcales	Synechococcaceae	Synechococcus Cc9902	RLIT3	12	Red Sea	Litophyton	Direct	253
TACGGGAGTGGCAAGCGTTATCCGGAATTATTGGGCGTAAAGCGTCCGCAGGCGGTCCAGAAAGTCTGCTGTTAAAAAGTGGAGCTTAACTCCATCATGGCAGTGGAAACTTCTGGACTAGAGTGTGGTAGGGGCAGAGGGAATTCCCGGTGTAGCGGTGAAATGCGTAGATATCGGGAAGAACACCAGTGGCGAAGGCGCTCTGCTGGGCCATAACTGACGCTCATGGACGAAAGCCAGGGGAGCGAAAGGG	ASV_16708	Bacteria	Cyanobacteriota	Cyanophyceae	Synechococcales	Synechococcaceae	Synechococcus Cc9902	RSED3	9	Red Sea	Sediment	Direct	253
TACGGGAGTGGCAAGCGTTATCCGGAATTATTGGGCGTAAAGCGTCCGCAGGCGGTCCAGAAAGTCTGCTGTTAAAAAGTGGAGCTTAACTCCATCATGGCAGTGGAAACTTCTGGACTAGAGTGTGGTAGGGGCAGAGGGAATTCCCGGTGTAGCGGTGAAATGCGTAGATATCGGGAAGAACACCAGTGGCGAAGGCGCTCTGCTGGGCCATAACTGACGCTCATGGACGAAAGCCAGGGGAGCGAAAGGG	ASV_16708	Bacteria	Cyanobacteriota	Cyanophyceae	Synechococcales	Synechococcaceae	Synechococcus Cc9902	RSW1	216	Red Sea	Seawater	Direct	253
TACGGGAGTGGCAAGCGTTATCCGGAATTATTGGGCGTAAAGCGTCCGCAGGCGGTCCAGAAAGTCTGCTGTTAAAAAGTGGAGCTTAACTCCATCATGGCAGTGGAAACTTCTGGACTAGAGTGTGGTAGGGGCAGAGGGAATTCCCGGTGTAGCGGTGAAATGCGTAGATATCGGGAAGAACACCAGTGGCGAAGGCGCTCTGCTGGGCCATAACTGACGCTCATGGACGAAAGCCAGGGGAGCGAAAGGG	ASV_16708	Bacteria	Cyanobacteriota	Cyanophyceae	Synechococcales	Synechococcaceae	Synechococcus Cc9902	RSW2	256	Red Sea	Seawater	Direct	253
TACGGGAGTGGCAAGCGTTATCCGGAATTATTGGGCGTAAAGCGTCCGCAGGCGGTCCAGAAAGTCTGCTGTTAAAAAGTGGAGCTTAACTCCATCATGGCAGTGGAAACTTCTGGACTAGAGTGTGGTAGGGGCAGAGGGAATTCCCGGTGTAGCGGTGAAATGCGTAGATATCGGGAAGAACACCAGTGGCGAAGGCGCTCTGCTGGGCCATAACTGACGCTCATGGACGAAAGCCAGGGGAGCGAAAGGG	ASV_16708	Bacteria	Cyanobacteriota	Cyanophyceae	Synechococcales	Synechococcaceae	Synechococcus Cc9902	RSW3	218	Red Sea	Seawater	Direct	253
TACGGGAGTGGCAAGCGTTATCCGGAATTATTGGGCGTAAAGCGTCCGCAGGCGGTCCAGAAAGTCTGCTGTTAAAAAGTGGAGCTTAACTCCATCATGGCAGTGGAAACTTCTGGACTAGAGTGTGGTAGGGGCAGAGGGAATTCCCGGTGTAGCGGTGAAATGCGTAGATATCGGGAAGAACACCAGTGGCGAAGGCGCTCTGCTGGGCCATAACTGACGCTCATGGACGAAAGCCAGGGGAGCGAAAGGG	ASV_16708	Bacteria	Cyanobacteriota	Cyanophyceae	Synechococcales	Synechococcaceae	Synechococcus Cc9902	MPRLIT1	7	Red Sea	Litophyton	Microbial Pellet	253
TACGGGAGTGGCAAGCGTTATCCGGAATTATTGGGCGTAAAGCGTCCGCAGGCGGTCCAGAAAGTCTGCTGTTAAAAAGTGGAGCTTAACTCCATCATGGCAGTGGAAACTTCTGGACTAGAGTGTGGTAGGGGCAGAGGGAATTCCCGGTGTAGCGGTGAAATGCGTAGATATCGGGAAGAACACCAGTGGCGAAGGCGCTCTGCTGGGCCATAACTGACGCTCATGGACGAAAGCCAGGGGAGCGAAAGGG	ASV_16708	Bacteria	Cyanobacteriota	Cyanophyceae	Synechococcales	Synechococcaceae	Synechococcus Cc9902	MPRLIT2	5	Red Sea	Litophyton	Microbial Pellet	253
TACGGGAGTGGCAAGCGTTATCCGGAATTATTGGGCGTAAAGCGTCCGCAGGCGGTCCAGAAAGTCTGCTGTTAAAAAGTGGAGCTTAACTCCATCATGGCAGTGGAAACTTCTGGACTAGAGTGTGGTAGGGGCAGAGGGAATTCCCGGTGTAGCGGTGAAATGCGTAGATATCGGGAAGAACACCAGTGGCGAAGGCGCTCTGCTGGGCCATAACTGACGCTCATGGACGAAAGCCAGGGGAGCGAAAGGG	ASV_16708	Bacteria	Cyanobacteriota	Cyanophyceae	Synechococcales	Synechococcaceae	Synechococcus Cc9902	MPRLIT3	47	Red Sea	Litophyton	Microbial Pellet	253
TACGAAGGGGGCAAGCGTTGTTCGGAATTACTGGGCGTAAAGAGCACGTAGGCGGACATTTAAGTCAGGGGTGAAATCCCGAGGCTCAACCTCGGAACTGCCCTTGAAACTATATGTCTAGAGACAATGAGGGGATAGCGGAATACCTAGTGTAGAGGTGAAATTCGTAGATATTAGGTGGAACACCAGTGGCGAAGGCGGCTATCTGGCATTGTACTGACGCTGAGGTGCGAAAGCGTGGGGAGCAAACAGG	ASV_17718	Bacteria	Pseudomonadota	Alphaproteobacteria	Rhodospirillales	Kiloniellaceae	Marivibrio	OASW1	163	Aquarium	Seawater	Direct	253
[truncated: 22,896 more rows]

## Sheet: TableS4-Summary
Table S4: Summary of the sequence read and ASV retention across the DADA2 Pipeline and filtration steps for each sample.
[truncated: 29 more rows]

## Sheet: TableS5-Alpha-diversity
Table S5: Alpha-diversity metrics per sample.
[truncated: 26 more rows]

[truncated: 3 more sheets: TableS6-Diversity-statistics, TableS7-ExtractionMethod-stats, TableS8-PairwiseComparison]
